# Supplementary material for: Combined RNA/tissue profiling identifies novel Cancer/testis genes
Source: Mol Oncol. 2021 Jun 23;15(11):3003–23. doi: 10.1002/1878-0261.12900 (PMC8564638; doi:10.1002/1878-0261.12900)
Supplement: Supplementary file 8 — Supplemental File S1. Searchable annotation and expression data. [file MOL2-15-3003-s007.xlsx]

## Sheet: Expression data and classes
Affy ID	GeneName	Chemicals	Human_Pheno	GroupName	Cryptorchidism	Expression in Testis	SE	SEHE	PE	PEHE	UCNDH	UHECNDH	TF	coTF	Testicular markers	Cell Cycle Regulated	CTDatabase	CancerCensusGenes	HIR_1	HIR_2	HIR_3	HIR_4	IIR_1	IIR_2	IIR_3	IIR_4	LIR_1	LIR_2	LIR_3	LIR_5	LIR_4		JS1_1	JS2_2	JS2_3	JS2_6	JS2_7	JS2_8	JS2_4	JS2_1	JS3_2	JS3_1	JS3_3	JS5_2	JS5_4	JS5_5	JS5_7	JS5_8	JS5_9
210262_at	CRISP2	decitabine (C014347);expression - decitabine (C014347);Doxorubicin (D004317);expression - Doxorubicin (D004317)	-	Early spermiogenesis	-	PEHET	-	-	fallopian_tube;pachytene_spermatocytes;round_spermatids;seminiferous_tubule;testis	fallopian_tube;pachytene_spermatocytes;round_spermatids;seminiferous_tubule;testis	-	-	-	-	-	-	yes	-	4.11	3.59	3.62	3.34	3.6	4.13	4.29	4.3	3.59	3.85	4.21	4.15	4.56		3.56	3.76	3.54	3.94	3.42	3.9	7.56	7.52	5.43	4.85	7.56	5.34	5.25	4.49	4.62	5.24	4.16
206112_at	ANKRD7	-	-	Late spermatocytogenesis and meiosis	-	SEHET	pachytene_spermatocytes;round_spermatids;seminiferous_tubule;testis	pachytene_spermatocytes;round_spermatids;seminiferous_tubule;testis	pachytene_spermatocytes;round_spermatids;seminiferous_tubule;testis	pachytene_spermatocytes;round_spermatids;seminiferous_tubule;testis	-	-	-	-	-	-	-	-	4.07	3.59	4.59	4.29	3.72	4.17	4.27	3.72	4.66	4.01	4.07	4.37	3.92		3.61	4.85	5.36	4.47	4.85	6.16	7.11	8.22	6.42	6.93	7.99	8.1	8.39	9.81	9.57	9.21	9.56
1558262_at	-	-	-	Late spermiogenesis	-	SEHET	pachytene_spermatocytes;round_spermatids;seminiferous_tubule;testis	pachytene_spermatocytes;round_spermatids;seminiferous_tubule;testis	pachytene_spermatocytes;round_spermatids;seminiferous_tubule;testis	pachytene_spermatocytes;round_spermatids;seminiferous_tubule;testis	-	-	-	-	-	-	-	-	4.12	3.96	4.03	3.9	3.81	4.13	3.68	3.87	3.85	3.38	3.6	3.77	3.63		4.1	3.54	3.7	3.79	3.71	3.93	5.81	6.12	3.71	3.46	6.05	3.89	3.76	3.62	3.58	3.97	3.88
207116_s_at	GAPDHS	-	-	Late spermiogenesis	-	SEHET	pachytene_spermatocytes;round_spermatids;seminiferous_tubule;testis	pachytene_spermatocytes;round_spermatids;seminiferous_tubule;testis	pachytene_spermatocytes;round_spermatids;seminiferous_tubule;testis	pachytene_spermatocytes;round_spermatids;seminiferous_tubule;testis	-	-	-	-	-	-	-	-	3.81	3.81	3.85	4.07	4.18	4.22	4.16	4.18	3.91	3.97	4.11	4.02	3.67		4.05	4.34	4.11	3.98	4.01	4.05	5.26	5.77	4.17	3.92	5.95	3.69	3.92	4.26	4.05	4.06	4.03
231612_at	C4orf35	-	-	Late spermiogenesis	-	SEHET	pachytene_spermatocytes;round_spermatids;seminiferous_tubule;testis	pachytene_spermatocytes;round_spermatids;seminiferous_tubule;testis	pachytene_spermatocytes;round_spermatids;seminiferous_tubule;testis	pachytene_spermatocytes;round_spermatids;seminiferous_tubule;testis	-	-	-	-	-	-	-	-	3.32	3.24	3.23	3.13	3.21	3.41	3.28	3.21	3.33	3.46	3.19	3.27	3.6		3.29	3.48	3.36	3.29	3.33	3.19	5.5	5.73	3.59	3.28	5.21	3.38	3.54	3.12	3.49	3.31	3.47
243208_x_at	ACTL9	-	-	Late spermiogenesis	-	SEHET	pachytene_spermatocytes;round_spermatids;seminiferous_tubule;testis	pachytene_spermatocytes;round_spermatids;seminiferous_tubule;testis	pachytene_spermatocytes;round_spermatids;seminiferous_tubule;testis	pachytene_spermatocytes;round_spermatids;seminiferous_tubule;testis	-	-	-	-	-	-	-	-	3.87	3.61	3.61	3.87	4.21	4.29	3.91	3.73	3.78	3.69	3.93	4.07	3.95		3.82	3.89	4.05	3.58	3.82	3.77	5.47	5.47	4.04	3.94	5.71	4.02	3.58	3.29	3.73	3.57	3.63
221252_s_at	GSG1	-	-	Late spermiogenesis	-	SEHET	pachytene_spermatocytes;round_spermatids;seminiferous_tubule;testis	pachytene_spermatocytes;round_spermatids;seminiferous_tubule;testis	pachytene_spermatocytes;round_spermatids;seminiferous_tubule;testis	pachytene_spermatocytes;round_spermatids;seminiferous_tubule;testis	-	-	-	-	-	-	-	-	3.99	4.09	4.09	3.97	4.1	3.87	4.07	4	4.17	3.8	4.35	4.15	4.01		4.04	4.11	4.23	4.33	3.99	4.15	5.61	5.21	4.66	3.94	5.61	3.96	4.18	4.17	4.19	3.95	4.13
210122_at	PRM2	Carmustine (D002330);expression - Carmustine (D002330)	Male infertility (HP:0003251);Impaired spermatogenesis (HP:0008669);Infertility (HP:0000789);Decreased fertility (HP:0000144);Abnormality of the genital tract (HP:0000078);Genitourinary abnormality (HP:0000119);Phenotypic abnormality (HP:0000118);All (HP:0000001);Abnormality of male internal genitalia (HP:0000022);Abnormal internal genitalia (HP:0000812);Abnormality of the male genitalia (HP:0010…	Early spermiogenesis	-	PEHET	-	-	pachytene_spermatocytes;round_spermatids;seminiferous_tubule;testis	pachytene_spermatocytes;round_spermatids;seminiferous_tubule;testis	-	-	-	-	Spermatozoa	-	yes	-	4.71	4.67	4.54	4.66	4.91	4.72	4.73	4.86	4.85	5.05	4.81	4.34	4.76		4.88	5.47	4.97	4.78	4.99	4.88	8.01	8.38	5.96	5.51	7.18	5.63	4.81	4.61	4.87	4.47	4.58
230473_s_at	HMGB4	-	-	Early spermiogenesis	-	SEHET	pachytene_spermatocytes;round_spermatids;seminiferous_tubule;testis	pachytene_spermatocytes;round_spermatids;seminiferous_tubule;testis	pachytene_spermatocytes;round_spermatids;seminiferous_tubule;testis	pachytene_spermatocytes;round_spermatids;seminiferous_tubule;testis	-	-	-	-	-	-	-	-	4.11	4.02	3.86	4.01	4.21	4.13	4.06	4.08	4.05	4.38	4.37	4.1	4.11		4.14	4.88	4.02	4.29	4.21	3.87	6.36	6.88	5.16	4.31	6.91	4.7	4.02	4.16	3.97	3.78	4.03
231140_at	TPPP2	-	-	Late spermiogenesis	-	SEHET	pachytene_spermatocytes;round_spermatids;seminiferous_tubule;testis	pachytene_spermatocytes;round_spermatids;seminiferous_tubule;testis	pachytene_spermatocytes;round_spermatids;seminiferous_tubule;testis	pachytene_spermatocytes;round_spermatids;seminiferous_tubule;testis	-	-	-	-	-	-	-	-	4.35	4.32	3.68	3.98	3.96	4.09	4.11	4.88	4.28	4.02	4.1	4.53	4.02		4.13	4.02	4.45	4.24	3.71	4.33	5.97	6.32	4.59	3.92	6.32	4.13	4.24	4.11	3.98	4.12	4.22
231368_at	BOD1P	-	-	Early spermiogenesis	-	SEHET	pachytene_spermatocytes;round_spermatids;seminiferous_tubule;testis	pachytene_spermatocytes;round_spermatids;seminiferous_tubule;testis	pachytene_spermatocytes;round_spermatids;seminiferous_tubule;testis	pachytene_spermatocytes;round_spermatids;seminiferous_tubule;testis	-	-	-	-	-	-	-	-	4.09	4.12	4.03	3.81	3.77	4.13	4.07	4.21	4.13	4.26	4.18	4.32	4.28		3.61	4.65	4.22	4.29	3.99	4.44	7.38	7.84	5.63	5.36	7.91	6.55	5.13	5.8	5.56	5.36	5.36
236888_at	CAPZA3	-	-	Late spermiogenesis	-	SEHET	pachytene_spermatocytes;round_spermatids;seminiferous_tubule;testis	pachytene_spermatocytes;round_spermatids;seminiferous_tubule;testis	pachytene_spermatocytes;round_spermatids;seminiferous_tubule;testis	pachytene_spermatocytes;round_spermatids;seminiferous_tubule;testis	-	-	-	-	-	-	-	-	3.49	3.4	3.7	3.66	3.51	3.26	3.29	3.37	3.56	3.28	3.7	3.91	3.16		3.55	3.71	3.67	3.32	3.52	3.57	6.34	6.16	4.39	3.35	6.04	3.68	3.46	3.58	3.67	3.65	3.24
237982_at	-	-	-	Late spermiogenesis	-	SEHET	pachytene_spermatocytes;round_spermatids;seminiferous_tubule;testis	pachytene_spermatocytes;round_spermatids;seminiferous_tubule;testis	pachytene_spermatocytes;round_spermatids;seminiferous_tubule;testis	pachytene_spermatocytes;round_spermatids;seminiferous_tubule;testis	-	-	-	-	-	-	-	-	4.3	3.99	3.6	3.93	4.11	3.99	4.08	3.65	4.08	4.16	3.83	3.91	4.08		3.9	4.01	3.9	4.03	3.99	4.06	6.13	5.93	4.36	4.19	5.07	4.42	3.82	3.5	3.96	3.58	3.97
236870_at	IQCF3	-	-	Late spermiogenesis	-	SEHET	pachytene_spermatocytes;round_spermatids;seminiferous_tubule;testis	pachytene_spermatocytes;round_spermatids;seminiferous_tubule;testis	pachytene_spermatocytes;round_spermatids;seminiferous_tubule;testis	pachytene_spermatocytes;round_spermatids;seminiferous_tubule;testis	-	-	-	-	-	-	-	-	3.43	3.33	3.28	3.31	3.34	3.2	3.54	3.25	3.57	3.27	3.45	3.52	3.61		3.25	3.53	3.3	3.5	3.37	3.42	5.24	5.29	3.68	3.34	5.37	3.4	3.72	3.69	3.48	3.51	3.26
214371_at	TSSK2	-	-	Late spermiogenesis	-	SEHET	pachytene_spermatocytes;round_spermatids;seminiferous_tubule;testis	pachytene_spermatocytes;round_spermatids;seminiferous_tubule;testis	pachytene_spermatocytes;round_spermatids;seminiferous_tubule;testis	pachytene_spermatocytes;round_spermatids;seminiferous_tubule;testis	-	-	-	-	-	-	-	-	4.06	3.95	4.17	4.1	3.78	4.05	3.88	3.76	4.2	4.07	3.99	4.32	4.01		4.1	3.96	4.25	4.12	4.12	4.09	5.6	5.78	4.26	4.04	5.61	4.07	4.01	3.94	3.98	4.29	4.14
206568_at	TNP1	Uranium (D014501);expression - Uranium (D014501);uranyl acetate (C005460);expression - uranyl acetate (C005460)	Male infertility (HP:0003251);Impaired spermatogenesis (HP:0008669);Infertility (HP:0000789);Decreased fertility (HP:0000144);Abnormality of the genital tract (HP:0000078);Genitourinary abnormality (HP:0000119);Phenotypic abnormality (HP:0000118);All (HP:0000001);Abnormality of male internal genitalia (HP:0000022);Abnormal internal genitalia (HP:0000812);Abnormality of the male genitalia (HP:0010…	Late spermiogenesis	-	IE	-	-	-	-	-	-	-	-	-	-	-	-	5.66	5.52	5.49	4.96	5.38	5.36	5.51	5.51	5.67	5.69	5.71	5.53	5.63		5.61	6.22	5.93	5.92	5.62	5.85	8.31	8.69	6.86	6.04	7.4	6.49	5.53	5.62	5.51	5.49	5.37
220378_at	TCP11	-	-	Late spermatocytogenesis and meiosis	DOWNinHIR	SEHET	pachytene_spermatocytes;round_spermatids;seminiferous_tubule;testis	pachytene_spermatocytes;round_spermatids;seminiferous_tubule;testis	pachytene_spermatocytes;round_spermatids;seminiferous_tubule;testis	pachytene_spermatocytes;round_spermatids;seminiferous_tubule;testis	-	-	-	-	-	-	-	-	4.51	4.9	5.07	4.86	4.85	5.86	6.39	6.57	5.62	5.91	5.61	5.73	6.59		4.62	4.6	4.39	5	4.57	4.45	6.88	7.04	6.11	6.36	7.07	6.74	8.11	8.65	8.76	8.41	8.64
1553636_at	TMCO5A	-	-	Early spermiogenesis	-	SEHET	pachytene_spermatocytes;round_spermatids;seminiferous_tubule;testis	pachytene_spermatocytes;round_spermatids;seminiferous_tubule;testis	pachytene_spermatocytes;round_spermatids;seminiferous_tubule;testis	pachytene_spermatocytes;round_spermatids;seminiferous_tubule;testis	-	-	-	-	-	-	-	-	3.1	3.27	3.32	3.21	3.35	3.49	3.3	2.92	2.98	3.42	3.08	3.11	3.06		3.01	3.15	3.24	3.29	3.14	3.13	4.38	4.68	3.14	3.11	4.74	3.23	3.3	3.45	3.1	3.08	3.09
231363_at	LELP1	Am 580 (C068073);expression - Am 580 (C068073);Amiodarone (D000638);expression - Amiodarone (D000638);rosiglitazone (C089730);expression - rosiglitazone (C089730)	-	Late spermiogenesis	-	IE	-	-	-	-	-	-	-	-	-	-	-	-	5.46	5.18	4.9	4.75	5.15	5.12	5.25	5.23	4.97	5.28	5.19	5.22	5.16		5.39	5.11	5.28	5.14	4.74	5.25	6.63	6.97	5.09	5.1	6.82	4.85	4.8	5.3	5.15	5.12	5.02
231569_at	TMEM31	Amiodarone (D000638);expression - Amiodarone (D000638)	-	Late spermiogenesis	-	SEHET	pachytene_spermatocytes;round_spermatids;seminiferous_tubule;testis	pachytene_spermatocytes;round_spermatids;seminiferous_tubule;testis	pachytene_spermatocytes;round_spermatids;seminiferous_tubule;testis	pachytene_spermatocytes;round_spermatids;seminiferous_tubule;testis	endometrium_adenocarcinoma_H3_papillary_serous_adenocarcinoma_D_no;nAll	-	-	-	-	-	-	-	4.15	4.5	4.26	4.16	4.27	4.32	4.12	5.16	4.1	4.77	4.47	4.87	4.77		4.68	4.49	4.66	4.49	4.5	4.32	5.14	5.21	4.56	4.17	5.83	4.69	5.02	4.6	4.65	5.01	5.31
207021_at	ZPBP	-	-	Spermatocytogenesis and early meiosis	-	PEHET	-	-	pachytene_spermatocytes;round_spermatids;seminiferous_tubule;testis	pachytene_spermatocytes;round_spermatids;seminiferous_tubule;testis	-	-	-	-	-	-	-	-	6.9	6.21	6.39	6.4	6.27	6.28	6.67	6.23	6.73	6.38	6.66	6.03	6.34		4.77	4.76	4.92	5.11	4.88	4.95	7.07	7.84	6	6.93	7.3	7.86	9.33	10.47	10.71	10.47	10.59
229967_at	CMTM2	-	-	Early spermiogenesis	-	PEHET	-	-	bone_marrow;pachytene_spermatocytes;round_spermatids;seminiferous_tubule;testis	bone_marrow;pachytene_spermatocytes;round_spermatids;seminiferous_tubule;testis	-	-	-	-	-	-	-	-	3.85	4.14	4.31	4.12	4.23	3.83	3.64	3.69	4.07	4.2	4.47	4.07	4.28		4.07	4.28	4.3	4.14	4.48	4.44	7.03	7.69	5.88	5.41	7.98	6.09	4.09	5.03	5.12	5.22	4.61
240082_s_at	C17orf74	-	-	Late spermiogenesis	-	SEHET	pachytene_spermatocytes;round_spermatids;seminiferous_tubule;testis	pachytene_spermatocytes;round_spermatids;seminiferous_tubule;testis	pachytene_spermatocytes;round_spermatids;seminiferous_tubule;testis	pachytene_spermatocytes;round_spermatids;seminiferous_tubule;testis	-	-	-	-	-	-	-	-	3.81	3.41	3.59	3.84	3.64	3.59	3.64	4.01	3.53	3.68	3.41	3.38	3.46		3.52	3.61	3.42	4.03	3.59	3.44	3.37	3.61	3.42	3.45	3.73	3.7	3.26	3.3	3.41	3.35	3.71
207019_s_at	AKAP4	-	-	Late spermiogenesis	-	SEHET	pachytene_spermatocytes;round_spermatids;seminiferous_tubule;testis	pachytene_spermatocytes;round_spermatids;seminiferous_tubule;testis	pachytene_spermatocytes;round_spermatids;seminiferous_tubule;testis	pachytene_spermatocytes;round_spermatids;seminiferous_tubule;testis	-	-	-	-	-	-	yes	-	4.72	4.83	4.57	4.55	4.73	4.67	4.75	4.93	4.98	4.76	4.75	4.74	4.79		4.42	4.7	4.88	4.91	5.08	4.71	5.98	6.08	5.08	5.03	6.15	4.73	4.79	4.45	4.78	4.98	4.76
221611_s_at	PHF7	-	-	Late spermatocytogenesis and meiosis	-	IE	-	-	-	-	leukemia_H1_cancer;leukemia_aml;nAll	-	-	-	-	-	-	-	4.97	4.98	5.28	4.49	5.1	5.18	5.13	5.14	5.2	5.08	5.4	5.19	5.23		5.23	5.39	5.67	5.02	5.18	5.55	7.22	8.6	6.83	7.94	8.7	9.16	9.87	10.72	10.55	10.32	10.23
217009_at	PGK2	Amiodarone (D000638);expression - Amiodarone (D000638)	-	Early spermiogenesis	-	SEHET	pachytene_spermatocytes;round_spermatids;seminiferous_tubule;testis	pachytene_spermatocytes;round_spermatids;seminiferous_tubule;testis	pachytene_spermatocytes;round_spermatids;seminiferous_tubule;testis	pachytene_spermatocytes;round_spermatids;seminiferous_tubule;testis	-	-	-	-	Spermatocytes	-	-	-	4.44	4.57	4.26	4.2	4.5	4.5	4.17	4.56	4.27	4.8	4.35	4.32	4.52		4.46	4.44	5.04	4.38	4.66	4.52	5.74	6.27	4.98	4.83	5.8	4.84	4.68	5.16	4.43	4.53	4.62
221716_s_at	ACSBG2	-	Male infertility (HP:0003251);Impaired spermatogenesis (HP:0008669);Infertility (HP:0000789);Decreased fertility (HP:0000144);Abnormality of the genital tract (HP:0000078);Genitourinary abnormality (HP:0000119);Phenotypic abnormality (HP:0000118);All (HP:0000001);Abnormality of male internal genitalia (HP:0000022);Abnormal internal genitalia (HP:0000812);Abnormality of the male genitalia (HP:0010…	Early spermiogenesis	-	IE	-	-	-	-	endometrium_adenocarcinoma_H3_papillary_serous_adenocarcinoma_D_no;nAll	-	-	-	-	-	-	-	4.56	5.09	4.78	4.77	5.15	4.62	5.64	5.24	4.93	4.66	5.46	5.33	5.76		4.98	4.7	4.93	4.72	4.94	4.98	6.4	7.06	5.24	4.74	6.77	5.6	6.41	5.92	6.37	6.23	6.29
222075_s_at	OAZ3	hydroxytamoxifen (C475919);expression - hydroxytamoxifen (C475919)	Male infertility (HP:0003251);Infertility (HP:0000789);Decreased fertility (HP:0000144);Abnormality of the genital tract (HP:0000078);Genitourinary abnormality (HP:0000119);Phenotypic abnormality (HP:0000118);All (HP:0000001)	Early spermiogenesis	-	IE	-	-	-	-	endometrium_adenocarcinoma_H3_clear_cell_adenocarcinoma;endometrium_adenocarcinoma_H3_clear_cell_adenocarcinoma_D_yes;endometrium_adenocarcinoma_H3_mixed_adecarcinoma_D_yes;nAll	-	-	-	-	-	-	-	4.15	4.53	4.41	4.58	4.75	5.09	5.12	5.19	4.81	4.63	4.94	4.96	5.38		4.39	4.73	5.03	5.26	5.22	4.85	6.41	6.53	5.62	5.26	6.28	5.79	5.79	5.66	5.82	5.61	5.54
231586_at	LOC642864	-	-	Late spermiogenesis	-	SEHET	pachytene_spermatocytes;round_spermatids;seminiferous_tubule;testis	pachytene_spermatocytes;round_spermatids;seminiferous_tubule;testis	pachytene_spermatocytes;round_spermatids;seminiferous_tubule;testis	pachytene_spermatocytes;round_spermatids;seminiferous_tubule;testis	-	-	-	-	-	-	-	-	3.23	3.42	3.69	3.73	3.41	3.45	3.29	3.75	3.44	3.56	3.37	3.49	3.48		3.54	3.45	3.68	3.67	3.92	3.37	4.43	4.87	3.28	3.63	4.31	3.37	3.39	3.45	3.53	3.42	3.28
210415_s_at	ODF2	-	-	Early spermiogenesis	-	IE	-	-	-	-	leukemia_H1_cancer;leukemia_all;leukemia_all_H3_all_b;leukemia_all_H3_all_t;leukemia_aml;stomach_gist;vulva_H1_cancer_D_no;vulva_squamous_cell_carcinoma_D_no;nAll	-	-	-	-	-	yes	-	5.44	5.35	5.64	5.25	5.61	5.6	6.43	6.2	5.98	6	6.02	6.06	6.67		5.21	5.29	5.7	5.35	5.3	5.26	6.16	7.11	6.2	5.9	7	6.81	7.26	7.21	7.4	7.06	6.98
206358_at	PRM1	-	Male infertility (HP:0003251);Impaired spermatogenesis (HP:0008669);Infertility (HP:0000789);Decreased fertility (HP:0000144);Abnormality of the genital tract (HP:0000078);Genitourinary abnormality (HP:0000119);Phenotypic abnormality (HP:0000118);All (HP:0000001);Abnormality of male internal genitalia (HP:0000022);Abnormal internal genitalia (HP:0000812);Abnormality of the male genitalia (HP:0010…	Early spermiogenesis	-	UE	-	-	-	-	-	-	-	-	Spermatozoa	-	yes	-	5.33	5.7	5.66	5.39	5.19	4.98	5.74	5.27	5.3	5.13	5.82	5.42	5.24		5.56	6.02	5.76	5.8	5.54	5.88	10.41	10.69	7.26	6.61	8.95	6.67	5.22	4.88	4.88	5.25	5.25
237284_at	DNAJB8	-	-	Late spermiogenesis	-	SEHET	pachytene_spermatocytes;round_spermatids;seminiferous_tubule;testis	pachytene_spermatocytes;round_spermatids;seminiferous_tubule;testis	pachytene_spermatocytes;round_spermatids;seminiferous_tubule;testis	pachytene_spermatocytes;round_spermatids;seminiferous_tubule;testis	-	-	-	-	-	-	-	-	4.76	4.78	4.21	4.26	4.54	4.51	4.58	4.6	4.74	5.05	4.88	4.81	4.49		4.77	4.53	4.34	4.72	4.43	4.92	5.01	5.31	4.25	4.84	5.34	4.89	4.63	4.68	4.64	4.54	4.4
220422_at	UBQLN3	-	-	Late spermiogenesis	-	SEHET	pachytene_spermatocytes;round_spermatids;seminiferous_tubule;testis	pachytene_spermatocytes;round_spermatids;seminiferous_tubule;testis	pachytene_spermatocytes;round_spermatids;seminiferous_tubule;testis	pachytene_spermatocytes;round_spermatids;seminiferous_tubule;testis	-	-	-	-	-	-	-	-	3.62	3.59	3.57	3.58	3.82	3.55	3.46	3.12	3.38	3.54	3.6	3.64	3.68		3.65	3.93	3.4	3.37	3.32	3.8	4.99	5.14	3.44	3.7	4.39	3.6	3.54	3.55	3.89	3.6	3.56
215734_at	IZUMO4	-	-	Late spermatocytogenesis and meiosis	-	PEHET	-	-	pachytene_spermatocytes;round_spermatids;seminiferous_tubule;testis	pachytene_spermatocytes;round_spermatids;seminiferous_tubule;testis	-	-	-	-	-	-	-	-	4.74	5.24	4.71	4.58	4.62	4.51	5.03	4.67	4.46	4.9	4.84	4.66	4.79		5.13	5.15	5.27	4.92	4.86	5.12	6.1	7.37	5.97	6.27	7.19	6.76	7	8.32	7.82	7.59	7.6
220922_s_at	SPANXB2;SPANXF1;SPANXA1;SPANXC;SPANXB1;SPANXA2	tobacco tar (C024746);expression - tobacco tar (C024746);Fluorouracil (D005472);response to chemical - Fluorouracil (D005472);Indomethacin (D007213);expression - Indomethacin (D007213)	-	Early spermiogenesis	-	SEHET	pachytene_spermatocytes;round_spermatids;seminiferous_tubule;testis	pachytene_spermatocytes;round_spermatids;seminiferous_tubule;testis	pachytene_spermatocytes;round_spermatids;seminiferous_tubule;testis	pachytene_spermatocytes;round_spermatids;seminiferous_tubule;testis	ovary_germ_cell_and_embryonal_tumor_H3_dysgerminoma;nAll	-	-	-	-	-	yes	-	4.76	4.43	4.64	4.37	4.77	4.58	5.08	4.24	5.11	4.43	5.48	4.91	4.89		4.16	4.66	4.54	4.65	4.59	4.65	5.66	5.52	5.22	4.9	6.4	4.88	4.68	4.79	4.47	4.08	4.54
242179_s_at	TSPAN16	Benzo_a_pyrene (D001564);expression - Benzo_a_pyrene (D001564)	-	Late spermiogenesis	-	SEHET	pachytene_spermatocytes;round_spermatids;seminiferous_tubule;testis	pachytene_spermatocytes;round_spermatids;seminiferous_tubule;testis	pachytene_spermatocytes;round_spermatids;seminiferous_tubule;testis	pachytene_spermatocytes;round_spermatids;seminiferous_tubule;testis	-	-	-	-	-	-	-	-	4.9	4.81	4.46	4.07	4.66	4.92	4.67	4.96	4.83	4.81	4.72	4.83	4.82		4.84	5.02	4.62	4.81	4.65	4.51	5.8	5.59	4.86	4.65	5.27	4.72	4.99	4.86	4.78	5.02	4.71
220425_x_at	ROPN1B;ROPN1	Etoposide (D005047);response to chemical - Etoposide (D005047)	-	Early spermiogenesis	-	PEHET	-	-	pachytene_spermatocytes;round_spermatids;salivary_gland;seminiferous_tubule;testis	pachytene_spermatocytes;round_spermatids;seminiferous_tubule;testis	skin_melanoma;skin_melanoma_D_yes;nAll	skin_melanoma;skin_melanoma_D_yes;nAll	-	-	-	-	yes	-	4.28	4.02	4.12	4.18	3.94	4.08	4.33	4.29	3.9	4.26	4.03	4.24	4.1		4.75	4.04	4.08	3.83	4.3	4.04	6.47	6.69	5.39	4.94	6.85	5.49	4.77	5.44	5.2	4.63	4.94
220299_at	SPATA6	-	-	Early spermiogenesis	-	PEHET	-	-	pachytene_spermatocytes;round_spermatids;seminiferous_tubule;testis	pachytene_spermatocytes;round_spermatids;seminiferous_tubule;testis	myometrium_H1_cancer_D_yes;myometrium_sarcoma_D_yes;myometrium_sarcoma_H3_leiomyosarcoma_D_yes;nAll	-	-	-	-	-	-	-	4.61	4.8	4.12	4.44	4.55	5.02	5.24	4.69	5.21	4.71	5.01	5.1	5.6		5.66	5.97	5.66	5.02	5.21	5.34	6.25	7.13	5.5	5.54	6.24	5.82	6.3	6.08	5.98	6.31	6.07
236871_s_at	IQCF3	-	-	Late spermiogenesis	-	SEHET	pachytene_spermatocytes;round_spermatids;seminiferous_tubule;testis	pachytene_spermatocytes;round_spermatids;seminiferous_tubule;testis	pachytene_spermatocytes;round_spermatids;seminiferous_tubule;testis	pachytene_spermatocytes;round_spermatids;seminiferous_tubule;testis	-	-	-	-	-	-	-	-	4.88	4.85	4.4	4.7	4.86	4.72	4.88	4.8	5.08	4.36	4.79	4.65	4.66		4.52	4.65	4.59	4.9	4.69	4.82	5.85	5.66	5.16	4.8	5.51	4.78	4.84	4.78	4.73	4.48	4.58
206406_at	SMCP	-	-	Late spermiogenesis	-	UE	-	-	-	-	-	-	-	-	-	-	-	-	4.75	5.28	5.13	5.14	4.81	4.96	5.08	5.25	5.06	5.3	5.22	5.04	5.07		5.04	5.2	4.8	5.52	5.1	5.24	6.51	6.54	5.6	5.11	6.91	5.16	5.05	5.08	4.95	5.03	5.11
219928_s_at	CABYR	Fluorouracil (D005472);response to chemical - Fluorouracil (D005472);Topotecan (D019772);response to chemical - Topotecan (D019772)	-	Late spermatocytogenesis and meiosis	-	IE	-	-	-	-	endometrium_adenocarcinoma_H3_clear_cell_adenocarcinoma;endometrium_adenocarcinoma_H3_clear_cell_adenocarcinoma_D_yes;ovary_germ_cell_and_embryonal_tumor_H3_dysgerminoma;nAll	-	-	-	-	yes	yes	-	5.38	4.58	4.59	5	4.87	5.05	5.64	5.21	4.72	4.88	5.37	4.88	5.49		4.54	6.42	6.79	6.22	6.9	6.7	6.91	7.27	6.32	6.8	7.63	6.7	8.01	7.88	7.97	7.68	7.59
222678_s_at	DCUN1D1	Metribolone (D015741);expression - Metribolone (D015741)	-	Early spermiogenesis	-	UE	-	-	-	-	cervix_uteri_squamous_cell_carcinoma;cervix_uteri_squamous_cell_carcinoma_D_yes;cervix_uteri_squamous_cell_carcinoma_D_no;lung_adenosquamous_carcinoma;lung_adenosquamous_carcinoma_D_yes;lung_large_cell_carcinoma;fallopian_tube_adenocarcinoma_H3_papillary_serous_adenocarcinoma;colon_adenocarcinoma_H3_mucinous_adenocarcinoma_D_no;cervix_uteri_H1_cancer;cervix_uteri_H1_cancer_D_yes;cervix_uteri_H1_c…	cervix_uteri_squamous_cell_carcinoma_D_no;fallopian_tube_adenocarcinoma_H3_papillary_serous_adenocarcinoma;lung_squamous_cell_carcinoma;lung_squamous_cell_carcinoma_D_yes;lung_squamous_cell_carcinoma_D_no;nAll	-	-	-	-	-	-	5.63	5.57	5.91	5.56	5.84	5.94	5.59	5.96	5.48	5.94	6.01	5.78	6.24		5.37	5.64	5.95	5.3	5.99	5.55	6.66	6.81	6.25	5.82	6.8	6.01	6.27	6.26	6.2	6.06	6.09
215215_s_at	LOC81691	-	-	Late spermatocytogenesis and meiosis	-	UE	-	-	-	-	-	-	-	-	-	yes	-	-	5.1	5.63	5.82	5.98	5.78	6.42	6.54	5.28	5.69	6.06	6.16	5.86	6.77		7.06	5.83	6.39	5.59	6.6	6.44	7.12	8.45	7.9	7.85	7.98	9.01	10.33	11.03	10.95	10.84	10.96
212272_at	LPIN1	gedunin (C106014);expression - gedunin (C106014);Phenytoin (D010672);expression - Phenytoin (D010672);Progesterone (D011374);expression - Progesterone (D011374);Selenium (D012643);expression - Selenium (D012643);tripterine (C050414);expression - tripterine (C050414);Uranium (D014501);expression - Uranium (D014501);uranyl acetate (C005460);expression - uranyl acetate (C005460);Vitamin E (D014810);…	Autosomal recessive inheritance (HP:0000007);Hyporeflexia (HP:0001265);Areflexia (HP:0001284);Muscle weakness (HP:0001324);Acute renal failure (HP:0001919);Fever (HP:0001945);Increased serum creatine kinase (HP:0002147);Hyperkalemia (HP:0002153);Myoglobinuria (HP:0002913);Rhabdomyolysis (HP:0003201);Myalgia (HP:0003326);Inheritance (HP:0000005);All (HP:0000001);Reduced reflexes (HP:0001315);Neuro…	Late spermiogenesis	-	IE	-	-	-	-	liver_H1_cancer_D_yes;nAll	-	-	-	-	-	-	-	5.55	5.33	5.31	5.31	5.08	5.1	5.09	4.26	4.98	5.08	5.58	4.89	4.97		5.96	5.93	6.36	6.07	6.29	5.99	6.03	6.84	6.36	5.62	5.78	7.11	5.81	6.33	5.78	5.7	6.2
232821_at	GTSF1L	-	-	Late spermiogenesis	-	SEHET	pachytene_spermatocytes;round_spermatids;seminiferous_tubule;testis	pachytene_spermatocytes;round_spermatids;seminiferous_tubule;testis	pachytene_spermatocytes;round_spermatids;seminiferous_tubule;testis	pachytene_spermatocytes;round_spermatids;seminiferous_tubule;testis	-	-	-	-	-	-	-	-	3.82	4.51	4.52	4.62	4.44	4.01	4.34	3.89	3.89	4.24	4.28	4.17	4.28		4.14	4.4	4.04	4	3.89	4.37	6.31	6.4	4.91	4.54	6.36	4.38	4.24	4.59	4.41	4.28	4.16
220501_at	ACTL7A	-	-	Late spermiogenesis	-	UE	-	-	-	-	-	-	-	-	-	-	-	-	5.5	5.46	5.27	5.39	5.12	5.18	5.22	5.21	5.16	5.18	5.39	5.44	5.06		5.22	5.42	5.4	4.78	5.45	5.34	5.76	5.97	5.35	5.31	6.05	5.49	4.95	5.08	4.92	5.13	5.13
237205_at	NCRNA00238	-	-	Late spermiogenesis	-	SEHET	pachytene_spermatocytes;round_spermatids;seminiferous_tubule;testis	pachytene_spermatocytes;round_spermatids;seminiferous_tubule;testis	pachytene_spermatocytes;round_spermatids;seminiferous_tubule;testis	pachytene_spermatocytes;round_spermatids;seminiferous_tubule;testis	-	-	-	-	-	-	-	-	3.22	2.98	3.08	3.13	3.14	3.25	3.45	2.96	3.22	3.18	3.21	3.23	3.26		3.14	3.27	3.32	3.39	3.36	3.09	3.41	3.67	3.48	3.33	3.87	3.4	3	3.16	3.07	3.33	3.17
229510_at	MS4A14	Amiodarone (D000638);expression - Amiodarone (D000638)	-	Late spermiogenesis	-	IE	-	-	-	-	kidney_conventional_clear_cell_renal_carcinoma_D_yes;breast_mucinous_carcinoma;breast_mucinous_carcinoma_D_yes;nAll	-	-	-	-	-	-	-	4.49	4.66	4.1	4.72	4.78	4.42	4.73	4.7	4.67	4.11	4.88	4.49	4.22		5.89	6.04	5.91	5.96	5.39	4.49	6.58	6.71	5.69	5.28	6.47	5.2	5.06	5.17	4.75	4.87	5.07
235736_at	-	-	-	Early spermiogenesis	-	SEHET	pachytene_spermatocytes;round_spermatids;seminiferous_tubule;testis	pachytene_spermatocytes;round_spermatids;seminiferous_tubule;testis	pachytene_spermatocytes;round_spermatids;seminiferous_tubule;testis	pachytene_spermatocytes;round_spermatids;seminiferous_tubule;testis	ovary_adenocarcinoma_H3_adenocarcinoma_with_mixed_subtypes_D_no;nAll	-	-	-	-	-	-	-	5.59	4.59	5.92	5.6	5.46	5.07	5.54	4.45	4.91	5.17	5.5	4.84	5.27		4.1	4.54	4.54	4.84	4.78	5.1	5.58	5.79	4.92	4.75	5.42	4.63	5.81	6.06	5.99	6.43	6.03
214485_at	ODF1	-	-	Late spermiogenesis	-	UE	-	-	-	-	-	-	-	-	-	-	yes	-	4.87	4.92	5.54	5.27	4.93	4.65	5.35	5.42	5.25	4.8	4.98	4.75	5.02		5.18	5.31	4.98	5	4.82	5.34	6.48	6.92	5.42	5.1	6.79	5.39	5.07	5.35	4.98	5.31	5.06
220298_s_at	SPATA6	-	-	Early spermiogenesis	-	SEHET	pachytene_spermatocytes;round_spermatids;seminiferous_tubule;testis	pachytene_spermatocytes;round_spermatids;seminiferous_tubule;testis	pachytene_spermatocytes;round_spermatids;seminiferous_tubule;testis	pachytene_spermatocytes;round_spermatids;seminiferous_tubule;testis	myometrium_H1_cancer_D_yes;myometrium_sarcoma_D_yes;myometrium_sarcoma_H3_leiomyosarcoma_D_yes;nAll	-	-	-	-	-	-	-	4.6	4.04	4.38	4.54	3.91	4.41	4.79	4.66	4.57	4.09	4.68	4.3	4.71		4.59	4.68	5.02	4.3	4.62	4.61	5.78	6.01	4.75	4.87	5.97	4.98	4.94	5.01	5.08	5.41	5.44
231448_at	ADAD1	-	-	Late spermatocytogenesis and meiosis	DOWNinHIR	SEHET	pachytene_spermatocytes;round_spermatids;seminiferous_tubule;testis	pachytene_spermatocytes;round_spermatids;seminiferous_tubule;testis	pachytene_spermatocytes;round_spermatids;seminiferous_tubule;testis	pachytene_spermatocytes;round_spermatids;seminiferous_tubule;testis	-	-	-	-	-	-	-	-	4.39	5.06	5	4.53	6.37	5.72	6.8	6.75	6.86	6.56	6.38	6.14	7.25		4.96	4.62	4.59	4.53	4.55	4.68	7.53	7.43	6.66	6.11	7.73	7.86	9.57	9.09	9.41	9.2	9.18
230797_s_at	LOC440900	-	-	Late spermatocytogenesis and meiosis	-	SEHET	pachytene_spermatocytes;round_spermatids;seminiferous_tubule;testis	pachytene_spermatocytes;round_spermatids;seminiferous_tubule;testis	pachytene_spermatocytes;round_spermatids;seminiferous_tubule;testis	pachytene_spermatocytes;round_spermatids;seminiferous_tubule;testis	-	-	-	-	-	-	-	-	3.62	4.17	3.64	3.55	3.47	3.55	3.73	3.97	3.9	3.84	4.04	4.02	3.67		3.71	4	3.97	3.84	3.59	3.47	4.8	5.32	4.12	4.27	6.28	4.68	5.42	5.32	4.61	5.05	5.28
230718_at	HSF5	-	-	Late spermatocytogenesis and meiosis	-	SEHET	pachytene_spermatocytes;round_spermatids;seminiferous_tubule;testis	pachytene_spermatocytes;round_spermatids;seminiferous_tubule;testis	pachytene_spermatocytes;round_spermatids;seminiferous_tubule;testis	pachytene_spermatocytes;round_spermatids;seminiferous_tubule;testis	-	-	GO:0003700;Vaquerizas et al. 2009 (a)	-	-	-	-	-	3.52	3.76	3.92	3.6	4.99	5.2	5.54	4.83	5.18	5.18	5.25	5.05	6.14		3.88	4.05	4.15	3.98	3.7	4.08	6.06	6.88	5.58	6.43	6.94	7	7.33	8.11	8.3	7.87	7.95
231159_at	CXorf51	-	-	Early spermiogenesis	-	PEHET	-	-	pachytene_spermatocytes;round_spermatids;seminiferous_tubule;testis	pachytene_spermatocytes;round_spermatids;seminiferous_tubule;testis	-	-	-	-	-	-	-	-	4.57	4.31	4.67	4.68	4.94	4.51	4.64	5.39	4.99	4.67	4.67	4.49	4.61		4.63	4.79	4.65	4.66	4.73	4.75	5.37	5.66	4.71	4.85	7.07	5.38	6.03	6.49	6.4	6.35	5.97
229095_s_at	LOC440895	-	-	Early spermiogenesis	-	IE	-	-	-	-	lung_adenocarcinoma_H3_mucinous_adenocarcinoma_D_yes;nAll	-	-	-	-	-	-	-	6.66	7.14	6.55	7.77	6.46	6.53	6.85	6.11	6.62	6.53	6.7	6.59	7.3		6.81	7.8	7.57	7.57	7.95	7.4	8.28	8.35	7.79	7.77	8.65	8.27	7.59	8.11	7.93	7.69	7.55
238116_at	DYNLRB2	-	-	Late spermatocytogenesis and meiosis	-	PEHET	-	-	bronchus;fallopian_tube;pachytene_spermatocytes;round_spermatids;seminiferous_tubule;testis	bronchus;fallopian_tube;pachytene_spermatocytes;round_spermatids;seminiferous_tubule;testis	breast_papillary_carcinoma;breast_papillary_carcinoma_D_no;nAll	-	-	-	-	-	-	-	5.59	5.31	5.32	5.3	5.67	6.07	5.86	5.76	5.58	5.97	6.04	5.7	6.11		5.91	5.36	5.31	5.03	4.91	4.79	6.79	6.94	5.89	6.22	7.01	6.92	6.81	7.65	7.62	7.59	7.49
231603_at	RNASE11	-	-	Late spermiogenesis	-	SEHET	pachytene_spermatocytes;round_spermatids;seminiferous_tubule;testis	pachytene_spermatocytes;round_spermatids;seminiferous_tubule;testis	pachytene_spermatocytes;round_spermatids;seminiferous_tubule;testis	pachytene_spermatocytes;round_spermatids;seminiferous_tubule;testis	-	-	-	-	-	-	-	-	3.76	3.52	3.91	3.8	4.05	4.13	3.69	3.77	3.77	3.71	3.78	3.8	3.58		3.56	4	4.3	4.16	3.83	4.43	5.1	5.16	4.26	3.91	5.04	3.95	3.86	3.86	4.16	3.98	3.94
230608_at	C1orf182	-	-	Early spermiogenesis	-	UE	-	-	-	-	-	-	-	-	-	-	-	-	5.52	5.27	5.74	5.52	5.7	6.24	6.62	6.12	6.32	5.95	6.23	6.05	6.76		5.33	5.7	5.35	5.56	5.55	5.65	7.76	8.61	6.75	6.94	8.34	7.7	6.65	7.65	7.65	7.42	7.6
221845_s_at	CLPB	-	-	Late spermiogenesis	-	UE	-	-	-	-	-	-	-	-	-	-	-	-	5.84	5.37	5.64	5.46	5.84	6.1	5.81	6.1	5.48	5.79	5.95	5.94	6.03		5.87	5.68	5.96	5.75	6.15	6.13	6.29	7.13	5.73	5.99	6.86	6.46	6.28	6.47	6.35	6.19	6.54
231434_at	LOC728460	-	-	Late spermiogenesis	-	SEHET	pachytene_spermatocytes;round_spermatids;seminiferous_tubule;testis	pachytene_spermatocytes;round_spermatids;seminiferous_tubule;testis	pachytene_spermatocytes;round_spermatids;seminiferous_tubule;testis	pachytene_spermatocytes;round_spermatids;seminiferous_tubule;testis	-	-	-	-	-	-	-	-	3.96	3.78	3.85	4.01	4.16	3.59	3.92	4.16	3.83	3.79	3.77	4.31	3.74		3.89	3.96	3.9	3.98	3.95	3.87	4.96	4.92	4.18	3.71	4.99	3.77	4.03	4.26	4.08	3.67	3.57
223609_at	ROPN1L	Genistein (D019833);expression - Genistein (D019833);Iron (D007501);expression - Iron (D007501)	-	Late spermatocytogenesis and meiosis	-	PEHET	-	-	bronchus;fallopian_tube;pachytene_spermatocytes;round_spermatids;seminiferous_tubule;testis	fallopian_tube;pachytene_spermatocytes;round_spermatids;seminiferous_tubule;testis	endometrium_adenocarcinoma_H3_endometrioid_adenocarcinoma_D_no;nAll	-	-	-	-	-	-	-	3.97	4.1	3.88	3.77	4.6	4.72	5.17	5.1	4.96	4.82	4.46	4.48	5.52		3.89	3.81	3.53	3.74	3.73	3.86	6.17	6.09	5.63	5.6	6.37	6.15	5.81	6.19	6.38	6.28	6.17
239506_s_at	LOC151300	-	-	Late spermiogenesis	-	SEHET	pachytene_spermatocytes;round_spermatids;seminiferous_tubule;testis	pachytene_spermatocytes;round_spermatids;seminiferous_tubule;testis	pachytene_spermatocytes;round_spermatids;seminiferous_tubule;testis	pachytene_spermatocytes;round_spermatids;seminiferous_tubule;testis	-	-	-	-	-	-	-	-	3.42	3.37	3.42	3.54	3.34	3.56	3.31	3.38	3.26	3.37	3.33	3.44	3.3		3.37	3.55	3.38	3.48	3.18	3.45	4.51	4.2	3.51	3.6	4.06	3.26	3.34	3.37	3.5	3.53	3.28
1559138_a_at	SPATA19	-	-	Late spermiogenesis	-	PEHET	-	-	pachytene_spermatocytes;round_spermatids;seminiferous_tubule;testis	pachytene_spermatocytes;round_spermatids;seminiferous_tubule;testis	-	-	-	-	-	-	yes	-	4.2	4.49	4.25	4.39	3.97	4.12	4	4.28	4.38	4.52	4.34	4.35	4.21		4.13	4.05	4.37	3.95	4.22	4.22	5.06	4.83	4.37	3.89	5.15	4.3	4.22	3.91	4.17	4.23	4.19
221167_s_at	CCDC70	-	-	Late spermiogenesis	-	SEHET	pachytene_spermatocytes;round_spermatids;seminiferous_tubule;testis	pachytene_spermatocytes;round_spermatids;seminiferous_tubule;testis	pachytene_spermatocytes;round_spermatids;seminiferous_tubule;testis	pachytene_spermatocytes;round_spermatids;seminiferous_tubule;testis	-	-	-	-	-	-	-	-	4.19	4.71	4.4	4.28	4.39	4.34	4.42	4.46	4.67	4.12	4.73	4.77	4.56		4.49	4.67	4.33	5	4.35	4.51	4.98	4.53	4.45	4.56	5.23	4.49	4.44	4.31	4.38	4.24	4.82
223717_s_at	ACRBP	Indomethacin (D007213);expression - Indomethacin (D007213)	-	Early spermiogenesis	-	UE	-	-	-	-	-	-	-	-	Spermatocytes	-	yes	-	5.85	5.9	6.05	5.56	5.65	5.45	5.89	5.97	5.26	5.37	5.42	5.63	5.77		5.38	6.26	6.15	6.01	6.18	6.32	7.23	7.94	6.4	7.21	8.28	7.03	7.06	7.75	7.45	6.86	7.56
1553847_a_at	SPERT	-	-	Late spermiogenesis	-	SEHET	pachytene_spermatocytes;round_spermatids;seminiferous_tubule;testis	pachytene_spermatocytes;round_spermatids;seminiferous_tubule;testis	pachytene_spermatocytes;round_spermatids;seminiferous_tubule;testis	pachytene_spermatocytes;round_spermatids;seminiferous_tubule;testis	-	-	-	-	-	-	-	-	4.86	4.56	4.27	4.45	4.88	4.74	4.55	4.5	4.84	4.74	4.68	4.72	4.75		4.43	4.9	4.82	4.47	4.85	4.7	4.61	4.98	4.49	4.65	4.83	4.19	4.86	4.72	4.5	4.76	4.74
237360_at	ACTRT2	-	-	Late spermiogenesis	-	PEHET	-	-	pachytene_spermatocytes;round_spermatids;seminiferous_tubule;testis	pachytene_spermatocytes;round_spermatids;seminiferous_tubule;testis	endometrium_adenocarcinoma_H3_mixed_adecarcinoma_D_yes;endometrium_adenocarcinoma_H3_papillary_serous_adenocarcinoma_D_no;nAll	-	-	-	-	-	-	-	5.05	4.66	4.94	4.44	4.64	4.76	5.21	5.01	4.59	4.6	4.66	4.87	4.54		4.58	4.34	4.35	4.88	4.28	4.63	5.28	5.65	4.86	4.71	5.74	4.67	4.45	4.74	4.65	4.57	4.65
231442_at	ZPBP2	-	-	Late spermatocytogenesis and meiosis	-	SEHET	pachytene_spermatocytes;round_spermatids;seminiferous_tubule;testis	pachytene_spermatocytes;round_spermatids;seminiferous_tubule;testis	pachytene_spermatocytes;round_spermatids;seminiferous_tubule;testis	pachytene_spermatocytes;round_spermatids;seminiferous_tubule;testis	-	-	-	-	-	-	-	-	3.88	3.79	4.07	3.75	3.72	4.31	4.2	4.18	4.44	4.1	4.48	4.2	5.03		3.85	3.59	3.4	3.68	3.55	3.66	5.9	6.91	5.44	6.42	6.62	7.6	8.47	9.5	9.74	9.19	9.41
207022_s_at	LDHC	-	-	Late spermatocytogenesis and meiosis	-	UE	-	-	-	-	-	-	-	-	Spermatocytes	-	yes	-	5.35	4.95	4.83	4.88	5.89	5.79	6.15	6.16	6.06	5.98	5.84	5.79	6.1		5.21	5.34	5.47	5.21	5.06	5.17	7.26	7.86	6.7	7.13	7.76	8.11	8.59	9.4	9.63	9.11	9.25
1553637_s_at	TMCO5A	-	-	Late spermiogenesis	-	SEHET	pachytene_spermatocytes;round_spermatids;seminiferous_tubule;testis	pachytene_spermatocytes;round_spermatids;seminiferous_tubule;testis	pachytene_spermatocytes;round_spermatids;seminiferous_tubule;testis	pachytene_spermatocytes;round_spermatids;seminiferous_tubule;testis	-	-	-	-	-	-	-	-	4.58	4.98	4.82	4.34	4.45	5	4.91	5.07	4.97	4.58	4.74	4.89	4.18		4.41	4.58	4.85	4.93	4.8	4.82	5.35	5.52	4.79	4.55	5.62	4.52	3.93	4.43	4.68	4.86	4.54
230969_at	C1orf223	-	-	Late spermiogenesis	-	SEHET	pachytene_spermatocytes;round_spermatids;seminiferous_tubule;testis	pachytene_spermatocytes;round_spermatids;seminiferous_tubule;testis	pachytene_spermatocytes;round_spermatids;seminiferous_tubule;testis	pachytene_spermatocytes;round_spermatids;seminiferous_tubule;testis	-	-	-	-	-	-	-	-	4.44	4.12	4.17	4	4.22	3.92	4.01	4.52	4	4.21	4.39	4.11	4.21		4.35	3.99	4.13	4.17	3.77	4.14	5.33	5.37	4.32	4.01	5.34	4.16	3.95	4.18	3.9	3.86	4.16
231114_at	SPATA22	-	-	Spermatocytogenesis and early meiosis	-	SEHET	pachytene_spermatocytes;round_spermatids;seminiferous_tubule;testis	pachytene_spermatocytes;round_spermatids;seminiferous_tubule;testis	pachytene_spermatocytes;round_spermatids;seminiferous_tubule;testis	pachytene_spermatocytes;round_spermatids;seminiferous_tubule;testis	-	-	-	-	-	-	-	-	3.87	3.58	3.49	3.58	4.35	4.14	4.82	4.08	5.18	4.63	4.85	4.44	6.39		3.92	4.09	4.34	3.86	3.73	3.45	6.71	7.07	6.72	7.24	7.27	8.26	9.34	10.22	10.61	10.1	10.12
231425_at	PLCZ1	-	-	Early spermiogenesis	-	SEHET	pachytene_spermatocytes;round_spermatids;seminiferous_tubule;testis	pachytene_spermatocytes;round_spermatids;seminiferous_tubule;testis	pachytene_spermatocytes;round_spermatids;seminiferous_tubule;testis	pachytene_spermatocytes;round_spermatids;seminiferous_tubule;testis	-	-	-	-	-	-	-	-	4.02	4.05	4.12	4.14	3.87	3.97	3.9	4.08	3.89	4.03	4.05	4.06	4.06		3.77	4.22	4.14	3.85	3.82	3.75	5.89	5.51	4.42	4.1	6.38	4.36	4.14	4.16	3.88	3.97	4.11
214183_s_at	TKTL1	Amiodarone (D000638);expression - Amiodarone (D000638);decitabine (C014347);expression - decitabine (C014347);sodium arsenite (C017947);expression - sodium arsenite (C017947)	-	Ad spermatogonia	DOWNinHIR	PEHET	-	-	heart;pachytene_spermatocytes;round_spermatids;seminiferous_tubule;testis	heart;pachytene_spermatocytes;round_spermatids;seminiferous_tubule;testis	endometrium_adenocarcinoma_H3_malignant_mixed_mullerian_tumor;endometrium_adenocarcinoma_H3_malignant_mixed_mullerian_tumor_D_yes;endometrium_adenosquamous_carcinoma_D_no;leukemia_all_H3_all_t;nAll	-	-	-	-	-	-	-	5.27	5.57	7.59	4.55	8.75	8.9	9.82	10.01	9.51	8.82	8.82	8.61	10.78		4.37	4.26	4.69	4.75	4.13	4.33	6.37	8.11	9.56	9.8	8.61	11.32	13.32	12.73	12.84	12.69	12.77
215495_s_at	SAMD4A	Asbestos_ Crocidolite (D017638);expression - Asbestos_ Crocidolite (D017638);tert-Butylhydroperoxide (D020122);expression - tert-Butylhydroperoxide (D020122);Hydralazine (D006830);expression - Hydralazine (D006830);cotreatment - Hydralazine (D006830);Valproic Acid (D014635);expression - Valproic Acid (D014635);cotreatment - Valproic Acid (D014635)	-	Late spermiogenesis	-	IE	-	-	-	-	-	-	-	-	-	-	-	-	4.37	3.75	3.9	4.29	4.35	3.63	4.3	4.5	4	3.95	4.38	4.18	4.3		4.31	4.19	3.71	3.67	4.24	4.24	4.47	5.31	4.28	4.1	5.11	4.27	4.23	4.21	3.89	4.09	4.42
238219_at	C12orf50	-	-	Early spermiogenesis	-	SEHET	pachytene_spermatocytes;round_spermatids;seminiferous_tubule;testis	pachytene_spermatocytes;round_spermatids;seminiferous_tubule;testis	pachytene_spermatocytes;round_spermatids;seminiferous_tubule;testis	pachytene_spermatocytes;round_spermatids;seminiferous_tubule;testis	-	-	-	-	-	-	-	-	3.66	3.92	3.71	3.59	3.65	3.98	4	4.11	3.83	3.96	3.67	4.33	4.21		3.37	4.14	3.55	3.57	3.96	3.68	5.63	5.84	4.13	4.13	5.63	4.43	5.33	4.35	4.59	4.43	4.44
224191_x_at	ROPN1	Etoposide (D005047);response to chemical - Etoposide (D005047)	-	Early spermiogenesis	-	IE	-	-	-	-	-	-	-	-	-	-	yes	-	4.07	4.31	4.08	4.41	4.17	4.22	4.33	4.13	4.16	4.37	4.27	3.85	4.36		4.39	4.32	3.98	4.45	4.29	3.92	6.13	6.34	4.79	5.23	6.47	5.57	5.14	4.83	4.74	4.2	4.63
231535_x_at	ROPN1	Etoposide (D005047);response to chemical - Etoposide (D005047)	-	Early spermiogenesis	-	PEHET	-	-	pachytene_spermatocytes;round_spermatids;salivary_gland;seminiferous_tubule;testis	pachytene_spermatocytes;round_spermatids;seminiferous_tubule;testis	-	-	-	-	-	-	yes	-	4.44	4.5	4.66	4.35	4.64	4.25	4.84	5.04	4.75	4.19	4.43	4.54	4.77		4.34	4.66	4.82	4.37	4.86	4.53	6.69	6.88	5.01	5.23	6.99	5.81	5.48	4.89	5.08	4.6	4.89
215622_x_at	PHF7	-	-	Late spermatocytogenesis and meiosis	-	UE	-	-	-	-	-	-	-	-	-	-	-	-	5.52	5.49	5.73	5.36	5.42	5.43	5.77	5.68	5.31	5.29	5.71	5.66	5.54		5.45	5.71	5.48	5.6	5.19	5.68	7.21	7.99	6.51	7.51	8.34	8.34	9.03	9.85	9.64	9.4	9.64
237282_s_at	AKAP14	-	-	Late spermiogenesis	-	PEHET	-	-	fallopian_tube;pachytene_spermatocytes;round_spermatids;seminiferous_tubule;testis	pachytene_spermatocytes;round_spermatids;seminiferous_tubule;testis	-	-	-	-	-	-	-	-	3.01	3.39	3.18	3.24	3.35	3.23	3.25	3.21	3.14	3.13	3.11	3.39	3.19		3.39	3.25	3.14	3	3.08	3.35	3.34	3.5	3.37	3.46	3.97	3.38	3.28	3.38	3.31	3.17	3.17
230900_at	CCDC110	-	-	Late spermatocytogenesis and meiosis	-	PEHET	-	-	pachytene_spermatocytes;pancreas;round_spermatids;seminiferous_tubule;testis	pachytene_spermatocytes;round_spermatids;seminiferous_tubule;testis	-	-	-	-	-	-	yes	-	5.07	4.3	4.37	4.85	5.1	4.98	4.9	4.76	5.56	5.21	5.57	5.5	5.92		4.63	5.2	4.42	4.7	4.89	4.5	6.4	6.87	5.4	5.68	6.66	6.76	6.77	7.15	7.24	6.92	6.86
229012_at	C9orf24	-	-	Late spermiogenesis	-	IE	-	-	-	-	cervix_uteri_adenosquamous_carcinoma_D_no;nAll	-	-	-	-	-	-	-	4.5	4.83	4.38	4.5	4.71	4.84	4.58	5.25	4.66	5.05	4.78	4.72	4.49		4.75	4.79	4.66	4.94	4.65	4.59	5.55	5.78	4.76	4.73	5.31	4.57	4.46	4.8	5.03	4.89	4.73
232647_at	PROCA1	-	-	Late spermiogenesis	-	UE	-	-	-	-	-	-	-	-	-	-	-	-	5.46	4.99	5.57	5.3	4.96	5.26	5.24	5.32	5.31	5.18	5.24	5.18	5.43		5.71	5.04	4.79	5.19	5.27	5.17	5.29	5.55	5.28	5.07	5.72	5.55	5.67	5.81	5.67	5.56	5.57
223673_at	RFX4	-	-	Late spermatocytogenesis and meiosis	-	PEHET	-	-	brain;pachytene_spermatocytes;round_spermatids;seminiferous_tubule;testis	pachytene_spermatocytes;round_spermatids;seminiferous_tubule;testis	-	-	Vaquerizas et al. 2009 (b)	-	-	-	-	-	3.39	3.36	3.35	3.36	3.58	3.48	3.56	3.89	3.78	3.76	3.9	3.81	4.08		3.32	3.38	3.41	3.35	3.5	3.31	6.2	6.8	4.95	6.68	6.69	7.51	6.44	8.52	8.77	8.55	8.6
228892_at	SH3RF2	decitabine (C014347);reaction - decitabine (C014347);expression - decitabine (C014347)	-	Late spermiogenesis	-	IE	-	-	-	-	ovary_adenocarcinoma_H3_mucinous_adenocarcinoma_D_no;nAll	-	-	-	-	-	-	-	4.14	4.49	4.33	4.13	4.34	4.51	4.51	4.17	4.23	4.53	4.48	4.68	4.64		4.59	5.1	5.6	5.51	5.57	5.74	5.8	6.13	4.82	5.97	5.82	4.98	4.84	4.65	4.61	4.88	4.46
220205_at	TPTE	-	-	Spermatocytogenesis and early meiosis	DOWNinHIR	SEHET	pachytene_spermatocytes;round_spermatids;seminiferous_tubule;testis	pachytene_spermatocytes;round_spermatids;seminiferous_tubule;testis	pachytene_spermatocytes;round_spermatids;seminiferous_tubule;testis	pachytene_spermatocytes;round_spermatids;seminiferous_tubule;testis	ovary_germ_cell_and_embryonal_tumor_H3_dysgerminoma;nAll	-	-	-	-	-	yes	-	3.2	3.6	4.87	3.57	6.7	6.79	6.86	6.51	6.96	6.86	6.94	6.49	7.45		3.15	3.42	3.62	4.08	3.27	3.55	6.3	7.25	7.04	8.2	7.66	9.65	11.02	10.77	11.14	11.08	11.03
216778_s_at	CYLC1	-	-	Late spermiogenesis	-	SEHET	pachytene_spermatocytes;round_spermatids;seminiferous_tubule;testis	pachytene_spermatocytes;round_spermatids;seminiferous_tubule;testis	pachytene_spermatocytes;round_spermatids;seminiferous_tubule;testis	pachytene_spermatocytes;round_spermatids;seminiferous_tubule;testis	-	-	-	-	-	-	-	-	3.4	3.36	3.52	3.34	3.28	3.66	3.16	3.33	3.65	3.81	3.6	3.6	3.35		3.44	3.4	3.54	3.34	3.47	3.81	4.41	4.28	3.57	3.75	4.52	3.73	3.57	3.62	3.38	3.22	3.64
208107_s_at	LOC81691	-	-	Late spermatocytogenesis and meiosis	-	UE	-	-	-	-	liver_cholangiocarcinoma_D_no;myometrium_H1_cancer_D_yes;myometrium_sarcoma_D_yes;myometrium_sarcoma_H3_leiomyosarcoma_D_yes;nAll	-	-	-	-	yes	-	-	5.27	5.69	5.48	6.16	6.24	6.44	6.34	6	6.36	6.52	6.21	6.13	6.87		7.46	6.42	6.64	5.92	6.87	6.58	7.65	8.52	8.14	7.73	7.92	8.73	9.96	10.63	10.94	10.67	10.69
206310_at	SPINK2	Valproic Acid (D014635);expression - Valproic Acid (D014635)	-	Spermatocytogenesis and early meiosis	DOWNinHIR	UE	-	-	-	-	-	-	-	-	-	-	-	-	4.96	5.28	5.61	5.36	6.73	6.8	7.08	7.41	6.99	6.89	7.19	6.64	7.8		5.2	5.37	5.78	5.24	5.48	5.33	7.61	8.42	6.86	8	8.62	8.98	9.37	10.91	10.69	10.37	10.71
1558668_s_at	SPATA22	-	-	Spermatocytogenesis and early meiosis	-	SEHET	pachytene_spermatocytes;round_spermatids;seminiferous_tubule;testis	pachytene_spermatocytes;round_spermatids;seminiferous_tubule;testis	pachytene_spermatocytes;round_spermatids;seminiferous_tubule;testis	pachytene_spermatocytes;round_spermatids;seminiferous_tubule;testis	-	-	-	-	-	-	-	-	3.35	3.24	3.77	3.54	3.8	4.38	4.28	3.94	4.58	4.66	4.65	4	6.3		3.89	3.43	3.8	3.39	3.59	3.42	6.31	7.24	6.3	7.3	7.14	8.44	9.55	9.52	10.12	10.16	10.13
223926_at	KIF2B	-	-	Late spermiogenesis	-	SEHET	pachytene_spermatocytes;round_spermatids;seminiferous_tubule;testis	pachytene_spermatocytes;round_spermatids;seminiferous_tubule;testis	pachytene_spermatocytes;round_spermatids;seminiferous_tubule;testis	pachytene_spermatocytes;round_spermatids;seminiferous_tubule;testis	-	-	-	-	-	-	-	-	4.4	4.34	4.09	4.36	4.33	4.12	4.08	4.14	4.17	4.32	4.26	4.23	3.99		3.95	4.33	4.2	4.08	3.91	3.95	5.61	5.82	4.29	4.14	5.63	4.4	4.01	4.31	3.99	3.76	4
1552424_at	KLHL10	-	Male infertility (HP:0003251);Impaired spermatogenesis (HP:0008669);Infertility (HP:0000789);Decreased fertility (HP:0000144);Abnormality of the genital tract (HP:0000078);Genitourinary abnormality (HP:0000119);Phenotypic abnormality (HP:0000118);All (HP:0000001);Abnormality of male internal genitalia (HP:0000022);Abnormal internal genitalia (HP:0000812);Abnormality of the male genitalia (HP:0010…	Early spermiogenesis	-	SEHET	pachytene_spermatocytes;round_spermatids;seminiferous_tubule;testis	pachytene_spermatocytes;round_spermatids;seminiferous_tubule;testis	pachytene_spermatocytes;round_spermatids;seminiferous_tubule;testis	pachytene_spermatocytes;round_spermatids;seminiferous_tubule;testis	-	-	-	-	-	-	-	-	4.21	3.69	3.78	3.7	3.52	3.55	3.83	4.05	3.95	3.75	3.87	3.7	3.69		3.73	3.94	4.59	3.89	3.85	3.78	4.35	4.84	3.95	4.04	4.84	4.39	4.02	4.42	4.31	4.05	4.21
229475_at	MAEL	-	-	Spermatocytogenesis and early meiosis	DOWNinHIR	SEHET	pachytene_spermatocytes;round_spermatids;seminiferous_tubule;testis	pachytene_spermatocytes;round_spermatids;seminiferous_tubule;testis	pachytene_spermatocytes;round_spermatids;seminiferous_tubule;testis	pachytene_spermatocytes;round_spermatids;seminiferous_tubule;testis	-	-	Vaquerizas et al. 2009 (a)	-	-	-	yes	-	5.02	5.1	6.13	3.73	7.09	7.43	8.53	8.02	7.86	7.04	7.72	7.35	9.1		3.64	6.54	6.67	6.23	6.42	6.75	7.44	7.41	7.44	8.1	7.43	8.33	10.21	9.68	9.86	9.75	9.75
244735_at	CCDC54	-	-	Late spermiogenesis	-	SEHET	pachytene_spermatocytes;round_spermatids;seminiferous_tubule;testis	pachytene_spermatocytes;round_spermatids;seminiferous_tubule;testis	pachytene_spermatocytes;round_spermatids;seminiferous_tubule;testis	pachytene_spermatocytes;round_spermatids;seminiferous_tubule;testis	-	-	-	-	-	-	-	-	3.8	4.12	3.89	3.77	3.65	4.01	3.93	3.77	3.81	4.11	3.66	4.05	3.91		3.8	3.67	3.97	3.9	3.64	3.72	5.32	5.93	4.14	4.2	5.62	3.87	3.69	3.43	3.45	3.74	4.01
231245_s_at	-	-	-	Early spermiogenesis	-	SEHET	pachytene_spermatocytes;round_spermatids;seminiferous_tubule;testis	pachytene_spermatocytes;round_spermatids;seminiferous_tubule;testis	pachytene_spermatocytes;round_spermatids;seminiferous_tubule;testis	pachytene_spermatocytes;round_spermatids;seminiferous_tubule;testis	-	-	-	-	-	-	-	-	4.45	4.41	4.08	4.06	4.43	4.46	4.33	3.96	4.25	4.63	4.15	4.26	4.23		4.06	4.31	4.57	4.24	4.38	4.66	5.5	6.17	4.88	4.8	6.11	5.13	4.28	4.21	4.23	4.43	4.29
227711_at	GTSF1	-	-	Spermatocytogenesis and early meiosis	DOWNinHIR	IE	-	-	-	-	endometrium_adenosquamous_carcinoma_D_no;myometrium_H1_cancer_D_yes;myometrium_sarcoma_D_yes;myometrium_sarcoma_H3_leiomyosarcoma_D_yes;ovary_germ_cell_and_embryonal_tumor;ovary_germ_cell_and_embryonal_tumor_H3_dysgerminoma;nAll	ovary_germ_cell_and_embryonal_tumor;ovary_germ_cell_and_embryonal_tumor_H3_dysgerminoma;nAll	-	-	-	-	-	-	5.03	5.06	5.72	4.41	6.99	7.09	7.95	7.95	7.71	7.6	7.9	7.02	8.52		4.84	5.1	4.88	5.18	4.91	4.61	6.92	7.17	6.36	7.4	7.48	8.52	9.81	9.95	10.08	9.94	10.27
231551_at	LOC729059	-	-	Late spermiogenesis	-	SEHET	pachytene_spermatocytes;round_spermatids;seminiferous_tubule;testis	pachytene_spermatocytes;round_spermatids;seminiferous_tubule;testis	pachytene_spermatocytes;round_spermatids;seminiferous_tubule;testis	pachytene_spermatocytes;round_spermatids;seminiferous_tubule;testis	-	-	-	-	-	-	-	-	3.77	3.82	3.31	3.31	3.44	3.66	3.48	3.96	3.87	3.72	3.59	3.49	3.44		3.43	3.25	3.22	4.02	3.32	4.01	4.23	4.46	3.72	3.21	4.34	3.68	3.47	3.65	3.75	3.5	3.54
230811_at	C16orf55	-	-	Late spermatocytogenesis and meiosis	DOWNinHIR	PEHET	-	-	pachytene_spermatocytes;round_spermatids;seminiferous_tubule;testis	pachytene_spermatocytes;round_spermatids;seminiferous_tubule;testis	leukemia_all;leukemia_all_H3_all_b;leukemia_all_H3_all_t;tongue_H1_cancer;tongue_squamous_cell_carcinoma;nAll	-	-	-	-	-	-	-	5.71	5.02	5.47	4.65	6.09	5.98	6.2	6.56	6.1	6.13	6.24	6.3	6.43		5.46	5.87	6.01	5.26	5.55	5.4	6.55	6.63	6.33	6	6.76	6.83	7.55	7.95	7.95	7.66	7.8
222660_s_at	RNF38	-	-	Early spermiogenesis	-	IE	-	-	-	-	-	-	-	-	-	-	-	-	6.02	5.42	6.55	5.9	5.97	6.09	5.8	5.68	5.82	5.99	5.94	5.92	6.02		4.5	5.13	5.31	5.09	5.56	5.71	5.71	6.4	5.82	5.77	6.14	5.83	6.7	6.54	6.72	6.53	6.51
224279_s_at	CABYR	Fluorouracil (D005472);response to chemical - Fluorouracil (D005472);Topotecan (D019772);response to chemical - Topotecan (D019772)	-	Late spermatocytogenesis and meiosis	-	IE	-	-	-	-	endometrium_adenocarcinoma_H3_clear_cell_adenocarcinoma;endometrium_adenocarcinoma_H3_clear_cell_adenocarcinoma_D_yes;stomach_gist;nAll	-	-	-	-	yes	yes	-	6	5.37	4.28	4.71	4.83	4.97	5.75	4.98	5.24	5.24	5.52	5.88	5.55		4.61	6.53	6.84	6.21	6.73	6.78	6.7	7.04	6.31	6.63	7.18	6.77	7.46	7.58	7.43	7.26	7.26
240065_at	FAM81B	-	-	Late spermiogenesis	-	PEHET	-	-	fallopian_tube;pachytene_spermatocytes;round_spermatids;seminiferous_tubule;testis	fallopian_tube;pachytene_spermatocytes;round_spermatids;seminiferous_tubule;testis	endometrium_adenocarcinoma_D_no;endometrium_adenocarcinoma_H3_endometrioid_adenocarcinoma_D_no;nAll	-	-	-	-	-	-	-	4.02	3.77	3.6	3.67	4.36	4.67	4.21	4.69	3.96	4.41	4.32	4.17	4.72		3.89	4.88	5.04	4.5	4.7	4.46	6.2	5.98	5.75	4.56	5.55	4.17	4.55	3.83	4.45	4.19	4.08
1554368_at	NT5C1B	-	-	Late spermiogenesis	-	SEHET	pachytene_spermatocytes;round_spermatids;seminiferous_tubule;testis	pachytene_spermatocytes;round_spermatids;seminiferous_tubule;testis	pachytene_spermatocytes;round_spermatids;seminiferous_tubule;testis	pachytene_spermatocytes;round_spermatids;seminiferous_tubule;testis	-	-	-	-	-	-	-	-	3.58	3.2	3.3	3.38	3.68	3.31	3.97	3.52	3.53	3.4	3.21	3.22	3.83		3.28	3.25	3.24	3.47	3.31	3.15	4.15	4.07	3.53	3.37	4.11	3.55	3.48	3.43	3.18	3.27	3.35
210189_at	HSPA1L	Carbamazepine (D002220);response to chemical - Carbamazepine (D002220);Carbonyl Cyanide p-Trifluoromethoxyphenylhydrazone (D002259);expression - Carbonyl Cyanide p-Trifluoromethoxyphenylhydrazone (D002259);Tetrahydrocannabinol (D013759);expression - Tetrahydrocannabinol (D013759);epigallocatechin gallate (C045651);expression - epigallocatechin gallate (C045651);gemcitabine (C056507);expression - …	-	Early spermiogenesis	-	UE	-	-	-	-	-	-	-	-	-	-	-	-	6.7	6.01	5.76	6.25	6.55	6.61	6.95	6.57	6.64	6.36	6.72	6.67	7.16		6.05	5.65	5.4	5.41	5.55	5.57	6.09	6.39	5.62	5.78	6.28	5.97	6.98	6.59	6.95	6.96	6.91
220921_at	SPANXB2;SPANXF1;SPANXB1	tobacco tar (C024746);expression - tobacco tar (C024746)	-	Late spermiogenesis	-	SEHET	pachytene_spermatocytes;round_spermatids;seminiferous_tubule;testis	pachytene_spermatocytes;round_spermatids;seminiferous_tubule;testis	pachytene_spermatocytes;round_spermatids;seminiferous_tubule;testis	pachytene_spermatocytes;round_spermatids;seminiferous_tubule;testis	-	-	-	-	-	-	yes	-	3.98	3.82	3.73	3.79	3.71	3.94	3.96	3.63	4.12	3.99	4.15	3.98	3.96		3.8	4.04	4.07	4.18	3.86	3.84	4.47	5.06	3.44	3.61	4.6	4.01	4.15	3.83	3.88	3.84	3.92
237477_at	PDCL2	-	-	Early spermiogenesis	-	SEHET	pachytene_spermatocytes;round_spermatids;seminiferous_tubule;testis	pachytene_spermatocytes;round_spermatids;seminiferous_tubule;testis	pachytene_spermatocytes;round_spermatids;seminiferous_tubule;testis	pachytene_spermatocytes;round_spermatids;seminiferous_tubule;testis	-	-	-	-	-	-	-	-	3.34	3.19	3.24	3.23	3.79	3.7	3.17	3.35	3.82	3.55	3.46	3.41	3.94		3.32	3.03	3.19	3.37	3.51	3.31	5.26	5.06	3.47	4	5.27	3.56	4.78	3.66	4.82	4.74	4.34
232196_at	LCA5L	-	-	Late spermatocytogenesis and meiosis	-	PEHET	-	-	pachytene_spermatocytes;round_spermatids;seminiferous_tubule;testis	pachytene_spermatocytes;round_spermatids;seminiferous_tubule;testis	brain_H1_cancer;brain_astrocytoma;nAll	-	-	-	-	-	-	-	4.61	4.69	4.81	4.53	4.51	5.09	5.61	5.21	4.88	5.05	5.12	4.74	5.53		4.9	4.7	4.67	4.41	4.79	4.57	6.5	6.81	5.81	6.19	7.03	6.85	7.52	8.16	8.17	7.91	7.85
240235_at	C10orf62	-	-	Late spermiogenesis	-	UE	-	-	-	-	-	-	-	-	-	-	-	-	5.8	5.32	5.46	5.6	5.53	5.42	5.55	5.53	5.48	5.7	5.76	5.81	5.41		5.31	5.27	5.66	5.4	5.38	5.6	6.22	6.11	5.37	5.45	6.21	5.33	5.9	5.62	5.46	5.37	5.43
224443_at	C1orf97	Valproic Acid (D014635);expression - Valproic Acid (D014635)	-	Late spermatocytogenesis and meiosis	-	PEHET	-	-	pachytene_spermatocytes;round_spermatids;seminiferous_tubule;testis	pachytene_spermatocytes;round_spermatids;seminiferous_tubule;testis	breast_medullary_carcinoma_nos;cervix_uteri_adenosquamous_carcinoma_D_no;lung_adenosquamous_carcinoma;lung_adenosquamous_carcinoma_D_yes;lung_large_cell_carcinoma;lung_H1_cancer_D_yes;lung_adenocarcinoma;lung_adenocarcinoma_D_yes;lung_adenocarcinoma_D_no;lung_H1_cancer;colon_adenocarcinoma_H3_mucinous_adenocarcinoma_D_no;endometrium_adenocarcinoma_H3_clear_cell_adenocarcinoma;lung_adenocarcinoma_…	-	-	-	-	-	-	-	5.5	5.14	5.6	5.21	5.73	6.1	6.09	6.03	6.2	5.76	6.33	6.09	6.72		5.46	6.06	6.06	5.75	6.01	5.9	6.77	7.07	6.38	6.53	7.09	6.68	7.36	7.61	7.42	7.37	7.54
230844_at	LOC440934	-	-	Early spermiogenesis	-	SEHET	pachytene_spermatocytes;round_spermatids;seminiferous_tubule;testis	pachytene_spermatocytes;round_spermatids;seminiferous_tubule;testis	pachytene_spermatocytes;round_spermatids;seminiferous_tubule;testis	pachytene_spermatocytes;round_spermatids;seminiferous_tubule;testis	-	-	-	-	-	-	yes	-	4.54	4.14	4.01	4.16	3.85	4.04	4.13	4.26	4.35	4.28	4.43	4.21	3.88		4.35	4.86	4.79	4.5	4.45	4.41	5.16	5.73	5.15	4.95	5.36	5.09	4.02	5.4	5.34	4.61	5.01
231076_at	C16orf82	-	-	Late spermiogenesis	-	IE	-	-	-	-	-	-	-	-	-	-	-	-	4.84	4.85	4.76	4.89	4.41	4.94	5.05	5.25	4.58	4.9	4.98	4.76	4.63		4.84	5.05	4.32	4.67	4.45	4.93	5.72	5.58	5.12	4.85	5.95	4.79	4.6	4.39	4.64	4.81	4.9
209714_s_at	CDKN3	2_3-dimethoxy-1_4-naphthoquinone (C063002);expression - 2_3-dimethoxy-1_4-naphthoquinone (C063002);Antimony (D000965);expression - Antimony (D000965);Antimony Potassium Tartrate (D000966);expression - Antimony Potassium Tartrate (D000966);arsenic trioxide (C006632);expression - arsenic trioxide (C006632);bisphenol A (C006780);expression - bisphenol A (C006780);Estradiol (D004958);expression - Est…	-	Early spermiogenesis	-	UE	-	-	-	-	breast_medullary_carcinoma_nos;lung_large_cell_carcinoma_D_yes;cervix_uteri_squamous_cell_carcinoma;cervix_uteri_squamous_cell_carcinoma_D_yes;cervix_uteri_squamous_cell_carcinoma_D_no;lung_adenosquamous_carcinoma;lung_adenosquamous_carcinoma_D_yes;lung_large_cell_carcinoma;fallopian_tube_H1_cancer;fallopian_tube_adenocarcinoma;fallopian_tube_adenocarcinoma_H3_papillary_serous_adenocarcinoma;kidn…	lung_large_cell_carcinoma;myometrium_H1_cancer;cervix_uteri_squamous_cell_carcinoma;cervix_uteri_squamous_cell_carcinoma_D_yes;cervix_uteri_squamous_cell_carcinoma_D_no;lung_adenosquamous_carcinoma;lung_adenosquamous_carcinoma_D_yes;fallopian_tube_adenocarcinoma_H3_papillary_serous_adenocarcinoma;lung_H1_cancer_D_yes;liver_hepatocellular_carcinoma_D_no;liver_H1_cancer;liver_H1_cancer_D_no;liver_h…	-	-	-	-	-	-	6.34	5.62	5.6	5.92	6.29	6.58	6.71	6.53	6.38	6.56	6.49	6.46	6.63		5.07	4.7	4.63	4.61	4.9	4.72	6.84	7.01	5.9	5.84	7.23	6.87	7.59	7.48	7.34	7.34	7.3
229927_at	LEMD1	Genistein (D019833);expression - Genistein (D019833)	-	Late spermiogenesis	-	SEHET	pachytene_spermatocytes;round_spermatids;seminiferous_tubule;testis	pachytene_spermatocytes;round_spermatids;seminiferous_tubule;testis	pachytene_spermatocytes;round_spermatids;seminiferous_tubule;testis	pachytene_spermatocytes;round_spermatids;seminiferous_tubule;testis	fallopian_tube_H1_cancer;fallopian_tube_adenocarcinoma;fallopian_tube_adenocarcinoma_H3_papillary_serous_adenocarcinoma;endometrium_adenocarcinoma_H3_endometrioid_adenocarcinoma_D_yes;endometrium_adenocarcinoma_H3_papillary_serous_adenocarcinoma;endometrium_adenocarcinoma_H3_papillary_serous_adenocarcinoma_D_yes;endometrium_adenocarcinoma_H3_papillary_serous_adenocarcinoma_D_no;endometrium_adenos…	fallopian_tube_H1_cancer;fallopian_tube_adenocarcinoma;ovary_adenocarcinoma_H3_endometrioid_adenocarcinoma_D_yes;nAll	-	-	-	-	yes	-	5.95	5.44	5.59	5.46	5.73	6.2	5.62	5.28	5.68	6.18	5.74	6	5.53		4.65	5.52	5.4	5.42	5.82	6.07	5.9	5.9	5.4	5.46	6.14	4.63	4.41	4.76	4.81	4.8	4.48
224032_x_at	SPANXA1;SPANXC;SPANXA2	Fluorouracil (D005472);response to chemical - Fluorouracil (D005472);Indomethacin (D007213);expression - Indomethacin (D007213);tobacco tar (C024746);expression - tobacco tar (C024746)	-	Late spermiogenesis	-	UE	-	-	-	-	-	-	-	-	-	-	yes	-	5.84	5.27	5.16	4.89	5.36	5.39	6.09	5.82	5.35	5.57	5.38	5.33	5.53		5.01	5.51	5.23	5.76	5.29	5.62	6.31	6.27	5.59	5.53	6.76	5.18	5.55	5.62	5.51	5.3	5.41
241325_at	PIK3R3	Arsenic (D001151);response to chemical - Arsenic (D001151);tert-Butylhydroperoxide (D020122);expression - tert-Butylhydroperoxide (D020122);Carmustine (D002330);expression - Carmustine (D002330);daidzein (C004742);expression - daidzein (C004742);equol (C007610);expression - equol (C007610);Genistein (D019833);expression - Genistein (D019833)	-	Late spermiogenesis	-	SEHET	pachytene_spermatocytes;round_spermatids;seminiferous_tubule;testis	pachytene_spermatocytes;round_spermatids;seminiferous_tubule;testis	pachytene_spermatocytes;round_spermatids;seminiferous_tubule;testis	pachytene_spermatocytes;round_spermatids;seminiferous_tubule;testis	-	-	-	-	-	-	-	-	4.1	4.21	4.38	4.37	4.75	4.71	4.73	4.42	4.2	4.51	4.2	4.2	4.32		4.59	4.12	4.07	4.48	4.32	4.23	4.91	4.32	4	4.45	4.38	4.5	4.09	4.23	4.24	4.1	4.23
224167_at	SPZ1	decitabine (C014347);expression - decitabine (C014347)	-	Late spermiogenesis	-	SEHET	pachytene_spermatocytes;round_spermatids;seminiferous_tubule;testis	pachytene_spermatocytes;round_spermatids;seminiferous_tubule;testis	pachytene_spermatocytes;round_spermatids;seminiferous_tubule;testis	pachytene_spermatocytes;round_spermatids;seminiferous_tubule;testis	-	-	-	-	-	-	-	-	3.18	3.33	3.43	3.52	3.43	3.47	3.52	3.31	3.44	3.18	3.29	3.35	3.76		3.78	3.57	3.7	3.51	3.28	3.45	3.61	3.77	3.37	3.22	4.36	3.39	3.28	3.21	3.42	3.28	3.21
207780_at	CYLC2	-	-	Late spermiogenesis	-	SEHET	pachytene_spermatocytes;round_spermatids;seminiferous_tubule;testis	pachytene_spermatocytes;round_spermatids;seminiferous_tubule;testis	pachytene_spermatocytes;round_spermatids;seminiferous_tubule;testis	pachytene_spermatocytes;round_spermatids;seminiferous_tubule;testis	-	-	-	-	-	-	-	-	3.77	3.73	3.79	3.78	3.56	3.8	3.53	3.62	3.74	3.77	3.58	3.3	3.54		4.02	3.72	3.44	3.43	3.81	3.92	5.08	5.28	3.7	3.65	5.1	3.87	3.51	3.6	4.19	3.55	3.89
237253_at	-	-	-	Late spermiogenesis	-	SEHET	pachytene_spermatocytes;round_spermatids;seminiferous_tubule;testis	pachytene_spermatocytes;round_spermatids;seminiferous_tubule;testis	pachytene_spermatocytes;round_spermatids;seminiferous_tubule;testis	pachytene_spermatocytes;round_spermatids;seminiferous_tubule;testis	-	-	-	-	-	-	-	-	3.23	3.36	3.33	3.2	3.39	3.32	3.12	3.49	3.61	3.42	3.32	3.17	3.16		3	3.46	3.11	3.13	3.19	3.24	3.73	4.32	3.37	3.25	3.84	2.93	3.24	2.92	3.07	3.15	3.01
224444_s_at	C1orf97	Valproic Acid (D014635);expression - Valproic Acid (D014635)	-	Late spermatocytogenesis and meiosis	-	PEHET	-	-	pachytene_spermatocytes;round_spermatids;seminiferous_tubule;testis;bladder	pachytene_spermatocytes;round_spermatids;seminiferous_tubule;testis	breast_medullary_carcinoma_nos;lung_adenocarcinoma_D_yes;colon_adenocarcinoma_H3_mucinous_adenocarcinoma_D_no;breast_papillary_carcinoma;leukemia_all_H3_all_t;breast_papillary_carcinoma_D_no;skin_melanoma;skin_melanoma_D_yes;thyroid_gland_papillary_carcinoma_H3_follicular_variant_D_no;nAll	-	-	-	-	-	-	-	5.42	4.53	5.09	4.56	5.58	5.46	5.94	5.82	5.5	5.72	5.76	5.69	6.3		5.41	6.1	5.92	5.81	5.76	5.83	6.77	6.62	6.2	6.26	7.19	6.53	6.84	7.44	7.24	7.51	7.26
1559258_a_at	CXorf61	-	-	Early spermiogenesis	-	SEHET	pachytene_spermatocytes;round_spermatids;seminiferous_tubule;testis	pachytene_spermatocytes;round_spermatids;seminiferous_tubule;testis	pachytene_spermatocytes;round_spermatids;seminiferous_tubule;testis	pachytene_spermatocytes;round_spermatids;seminiferous_tubule;testis	esophagus_adenocarcinoma_D_yes;esophagus_H1_cancer;esophagus_H1_cancer_D_yes;esophagus_adenocarcinoma;stomach_H1_cancer_D_no;stomach_adenocarcinoma_D_no;nAll	-	-	-	-	-	yes	-	4.29	3.81	3.84	3.88	3.88	4.18	4.02	3.71	3.93	3.82	4.23	3.94	3.99		3.82	4.15	3.69	3.65	3.72	3.97	4.4	4.38	4.05	4.19	5.1	3.71	4.11	4.37	4.57	4.63	4.39
238373_at	H1FNT	-	-	Late spermiogenesis	-	UE	-	-	-	-	-	-	-	-	-	-	-	-	5.29	5.39	5.13	4.75	5.33	5.08	5.09	5.24	5.28	5.06	5.33	5.29	4.96		5.26	5.44	5.25	5.09	5.12	5.26	5.84	5.73	5.1	5.2	5.82	5.84	5.66	5.3	5.14	5.15	5.36
220379_at	FSCN3	-	-	Late spermiogenesis	-	UE	-	-	-	-	-	-	-	-	-	-	-	-	5.51	5.35	5.58	5.21	5.35	5.35	5.32	5.29	5.42	5	5.22	5.44	5.42		5.13	5.45	5.14	5.46	5.3	5.35	6.29	5.99	5.18	5.21	5.91	5.22	5.12	5.18	4.93	5.22	5.07
238777_x_at	LOC727978;LOC728210	-	-	Late spermiogenesis	-	UE	-	-	-	-	endometrium_adenocarcinoma_H3_malignant_mixed_mullerian_tumor_D_yes;endometrium_adenocarcinoma_H3_papillary_serous_adenocarcinoma_D_no;nAll	-	-	-	-	-	-	-	5.37	4.99	5.2	5.04	5.19	5.11	5.08	5.4	4.91	4.83	5.04	5.12	5.03		5.16	5.37	5.25	5.48	5.18	5.21	5.65	6.31	5.1	5.37	6.2	5.12	4.89	5.11	5.03	4.89	5.25
232820_s_at	GTSF1L	-	-	Late spermiogenesis	-	UE	-	-	-	-	-	-	-	-	-	-	-	-	5.33	5.88	5.35	5.08	5.4	5.48	5.64	5.57	5.88	5.14	5.46	5.35	5.44		5.84	6.21	5.61	5.46	5.64	5.83	6.39	6.65	5.65	5.81	6.92	5.31	5.4	5.67	5.57	5.4	5.27
223691_at	RGS22	irinotecan (C051890);expression - irinotecan (C051890)	-	Late spermiogenesis	-	IE	-	-	-	-	stomach_gist;nAll	-	-	-	-	-	-	-	6.54	6.41	6.04	6.45	6.95	6.44	7.17	6.92	6.95	6.72	6.92	6.97	6.86		7.85	7.55	7.68	7.66	7.22	7.37	7.56	7.65	8.19	7.56	7.67	7.06	7.77	8.02	7.52	7.63	7.24
240209_at	C16orf78	-	-	Late spermiogenesis	-	SEHET	pachytene_spermatocytes;round_spermatids;seminiferous_tubule;testis	pachytene_spermatocytes;round_spermatids;seminiferous_tubule;testis	pachytene_spermatocytes;round_spermatids;seminiferous_tubule;testis	pachytene_spermatocytes;round_spermatids;seminiferous_tubule;testis	-	-	-	-	-	-	-	-	4.02	4.17	4.21	4.12	4.03	4.27	4.35	4.82	4.49	4.3	4.21	4.36	3.83		4.4	4.24	4.23	4.1	4.36	4.19	4.44	4.37	3.97	4.37	4.21	4.01	3.95	3.88	3.96	3.78	4.21
214147_at	C1orf175	-	-	Late spermiogenesis	-	UE	-	-	-	-	-	-	-	-	-	-	-	-	5.02	5.93	5.85	5.62	5.02	5.08	5.32	5.5	4.79	4.78	4.86	5.3	5.1		5.82	5.6	6.01	5.24	6.42	6.13	5.5	6.5	6.48	6.21	6.48	5.85	4.96	5.36	4.95	5.12	5.43
233297_s_at	C13orf38	-	-	Late spermatocytogenesis and meiosis	-	SEHET	pachytene_spermatocytes;round_spermatids;seminiferous_tubule;testis	pachytene_spermatocytes;round_spermatids;seminiferous_tubule;testis	pachytene_spermatocytes;round_spermatids;seminiferous_tubule;testis	pachytene_spermatocytes;round_spermatids;seminiferous_tubule;testis	-	-	-	-	-	-	-	-	4.18	3.16	3.41	3.44	3.19	4.01	3.99	3.83	3.78	3.82	3.79	3.75	3.96		3.25	3.54	3.84	3.89	3.91	4	4.74	4.85	4.17	4.17	4.84	4.36	5.61	6.23	6.2	5.89	6.01
223670_s_at	HEMGN	-	-	Late spermiogenesis	-	PEHET	-	-	bone_marrow;pachytene_spermatocytes;round_spermatids;seminiferous_tubule;testis	bone_marrow;pachytene_spermatocytes;round_spermatids;seminiferous_tubule;testis	-	-	-	-	-	-	-	-	3.72	4.12	3.71	3.77	4.06	4.03	3.94	4.03	3.95	4.03	3.63	3.98	3.78		4.11	3.99	4.17	4.07	3.88	3.74	4.96	5	4.27	3.84	4.68	4.45	3.91	4.07	4.04	3.85	3.92
231264_at	TMCO2	-	-	Early spermiogenesis	-	SEHET	pachytene_spermatocytes;round_spermatids;seminiferous_tubule;testis	pachytene_spermatocytes;round_spermatids;seminiferous_tubule;testis	pachytene_spermatocytes;round_spermatids;seminiferous_tubule;testis	pachytene_spermatocytes;round_spermatids;seminiferous_tubule;testis	-	-	-	-	-	-	-	-	4.48	4.74	4.76	4.81	4.75	4.96	4.71	4.82	4.72	4.44	4.79	4.97	4.64		4.29	4.53	3.85	4.66	4.48	4.73	5.94	5.74	4.66	4.76	6.33	4.85	4.46	4.89	4.62	4.53	4.62
203015_s_at	SSX2IP	tert-Butylhydroperoxide (D020122);expression - tert-Butylhydroperoxide (D020122);Selenium (D012643);expression - Selenium (D012643);Uranium (D014501);expression - Uranium (D014501);uranyl acetate (C005460);expression - uranyl acetate (C005460);Vitamin E (D014810);expression - Vitamin E (D014810)	-	Late spermatocytogenesis and meiosis	-	PEHET	-	-	pachytene_spermatocytes;round_spermatids;seminiferous_tubule;testis;bladder	pachytene_spermatocytes;round_spermatids;seminiferous_tubule;testis	breast_medullary_carcinoma_nos;endometrium_adenocarcinoma_H3_mixed_adecarcinoma;cervix_uteri_squamous_cell_carcinoma;cervix_uteri_squamous_cell_carcinoma_D_yes;cervix_uteri_squamous_cell_carcinoma_D_no;endometrium_adenocarcinoma_H3_mixed_adecarcinoma_D_yes;cervix_uteri_H1_cancer;breast_metaplastic_carcinoma;cervix_uteri_H1_cancer_D_yes;cervix_uteri_H1_cancer_D_no;cervix_uteri_adenocarcinoma;cervi…	-	-	-	-	yes	-	-	5.91	5.41	6.22	5.88	6.21	6.63	6.76	6.76	6.75	6.45	6.72	6.7	7.24		5.4	6.65	6.76	6.33	6.75	6.99	6.92	6.98	6.86	7.05	6.78	7.32	8.05	7.7	7.61	7.58	7.64
231006_at	SPATA8	-	-	Late spermatocytogenesis and meiosis	-	UE	-	-	-	-	-	-	-	-	-	-	-	-	5.55	5.79	5.6	5.59	5.53	5.6	5.82	5.73	5.5	5.38	5.52	5.53	5.21		5.63	5.25	5.47	5.86	5.52	5.67	7.14	7.37	6.01	7.23	7.34	7.94	8.03	9.69	9.69	9.4	9.58
230487_at	C6orf99	-	-	Late spermatocytogenesis and meiosis	-	SEHET	pachytene_spermatocytes;round_spermatids;seminiferous_tubule;testis	pachytene_spermatocytes;round_spermatids;seminiferous_tubule;testis	pachytene_spermatocytes;round_spermatids;seminiferous_tubule;testis	pachytene_spermatocytes;round_spermatids;seminiferous_tubule;testis	-	-	-	-	-	-	-	-	3.83	4.34	4.34	3.98	4.24	4.73	4.37	4.6	4.34	4.38	4.67	4.41	4.63		4.01	4.05	4.66	4.05	4.12	4.19	5.27	5.92	4.66	5.24	6.28	6.09	6.82	7.04	7.38	7.45	7.3
223718_at	ACRBP	Indomethacin (D007213);expression - Indomethacin (D007213)	-	Early spermiogenesis	-	UE	-	-	-	-	-	-	-	-	Spermatocytes	-	yes	-	5.49	5.7	5.32	5.37	5.78	5.96	5.48	6.13	5.92	5.73	5.91	5.49	5.78		5.46	5.9	6.09	6.01	5.96	6.48	6.44	6.93	6.17	6.28	6.95	6.57	6.13	6.61	6.25	6.35	6.45
243884_at	C13orf26	-	-	Late spermiogenesis	-	SEHET	pachytene_spermatocytes;round_spermatids;seminiferous_tubule;testis	pachytene_spermatocytes;round_spermatids;seminiferous_tubule;testis	pachytene_spermatocytes;round_spermatids;seminiferous_tubule;testis	pachytene_spermatocytes;round_spermatids;seminiferous_tubule;testis	-	-	-	-	-	-	-	-	3.94	3.65	4.04	3.84	3.83	3.76	4.13	3.98	3.9	4.14	3.74	4.06	3.91		4.06	4.82	4.19	3.86	4.25	4.08	4.88	5.35	4.11	3.89	5.32	4.6	4.36	4.02	4.17	4.11	5
214015_at	SOCS7	-	-	Early spermiogenesis	-	PEHET	-	-	pachytene_spermatocytes;round_spermatids;seminiferous_tubule;testis	pachytene_spermatocytes;round_spermatids;seminiferous_tubule;testis	-	-	-	-	-	-	-	-	5.17	5.04	5.04	5.05	5.2	5.49	5.51	5.54	4.97	5.57	5.34	5.4	5.41		5.05	4.94	4.99	5.1	5.18	5.3	5.35	5.91	5.25	5.47	5.69	5.73	6.71	6.23	6.57	6.44	6.35
214931_s_at	SRPK2	tert-Butylhydroperoxide (D020122);expression - tert-Butylhydroperoxide (D020122);testosterone enanthate (C004648);expression - testosterone enanthate (C004648);Valproic Acid (D014635);expression - Valproic Acid (D014635);Vitamin E (D014810);expression - Vitamin E (D014810)	-	Early spermiogenesis	-	UE	-	-	-	-	lung_adenosquamous_carcinoma;lung_adenosquamous_carcinoma_D_yes;kidney_chromophobe_renal_carcinoma_D_no;kidney_papillary_renal_cell_carcinoma;kidney_papillary_renal_cell_carcinoma_D_no;lung_squamous_cell_carcinoma;lung_squamous_cell_carcinoma_D_yes;lymphoma_H1_cancer;lymphoma_b-cell_lymphoma_nos;lymphoma_b-cell_lymphoma_nos_H3_large_b-cell_lymphoma_nos;stomach_gist;tongue_H1_cancer;tongue_squamou…	stomach_gist;nAll	-	-	-	-	-	-	7.44	6.77	7.71	7.45	7.35	7.29	7.05	7.03	7.25	7.11	7.37	7.41	7.44		6.52	7.54	7.91	7.73	7.77	8.25	7.41	7.8	7.76	8.04	7.24	7.81	7.72	7.5	7.68	7.45	7.63
239299_at	DDI1	-	-	Late spermiogenesis	-	SEHET	pachytene_spermatocytes;round_spermatids;seminiferous_tubule;testis	pachytene_spermatocytes;round_spermatids;seminiferous_tubule;testis	pachytene_spermatocytes;round_spermatids;seminiferous_tubule;testis	pachytene_spermatocytes;round_spermatids;seminiferous_tubule;testis	-	-	-	-	-	-	-	-	3.95	3.84	3.82	3.65	4.06	3.96	3.66	3.78	3.91	3.7	3.83	3.76	3.76		4.08	3.78	4.07	3.37	3.59	3.8	4.33	4.25	4.08	3.69	4.69	3.73	3.77	3.96	3.81	3.91	4.3
236954_at	BOLL	Amiodarone (D000638);expression - Amiodarone (D000638);Fluorouracil (D005472);response to chemical - Fluorouracil (D005472);cotreatment - Fluorouracil (D005472);Leucovorin (D002955);response to chemical - Leucovorin (D002955);cotreatment - Leucovorin (D002955);irinotecan (C051890);response to chemical - irinotecan (C051890);cotreatment - irinotecan (C051890)	Male infertility (HP:0003251);Impaired spermatogenesis (HP:0008669);Infertility (HP:0000789);Decreased fertility (HP:0000144);Abnormality of the genital tract (HP:0000078);Genitourinary abnormality (HP:0000119);Phenotypic abnormality (HP:0000118);All (HP:0000001);Abnormality of male internal genitalia (HP:0000022);Abnormal internal genitalia (HP:0000812);Abnormality of the male genitalia (HP:0010…	Late spermatocytogenesis and meiosis	-	SEHET	pachytene_spermatocytes;round_spermatids;seminiferous_tubule;testis	pachytene_spermatocytes;round_spermatids;seminiferous_tubule;testis	pachytene_spermatocytes;round_spermatids;seminiferous_tubule;testis	pachytene_spermatocytes;round_spermatids;seminiferous_tubule;testis	-	-	-	-	-	-	-	-	4.23	4.36	4.83	4.57	4.38	4.26	4.72	4.44	4.7	4.62	4.36	4.95	4.77		3.99	4.42	4.48	4.52	4.38	4.56	5.53	6.82	5.08	5.79	6.5	7.2	8.65	9.09	9.12	8.97	8.85
210843_s_at	MFAP3L	-	-	Late spermiogenesis	-	SEHET	pachytene_spermatocytes;round_spermatids;seminiferous_tubule;testis	pachytene_spermatocytes;round_spermatids;seminiferous_tubule;testis	pachytene_spermatocytes;round_spermatids;seminiferous_tubule;testis	pachytene_spermatocytes;round_spermatids;seminiferous_tubule;testis	-	-	-	-	-	-	-	-	3.38	3.54	3.78	3.6	3.6	3.53	3.51	3.99	3.67	3.49	3.77	3.76	3.96		4.02	3.87	3.88	3.86	3.82	3.55	3.98	4.09	4.12	3.64	4.05	4.03	3.87	4.65	4.51	4.18	4.17
229146_at	C7orf31	Amiodarone (D000638);expression - Amiodarone (D000638)	-	Early spermiogenesis	-	IE	-	-	-	-	leukemia_all;kidney_chromophobe_renal_carcinoma;kidney_chromophobe_renal_carcinoma_D_no;leukemia_all_H3_all_b;leukemia_all_H3_all_t;ovary_germ_cell_and_embryonal_tumor_H3_dysgerminoma;nAll	-	-	-	-	-	-	-	5.03	4.82	5	5.31	5.66	6.02	6.06	5.74	5.55	5.65	6.06	5.63	6.15		5.25	5.78	5.01	5.42	5.58	5.36	6.34	6.17	5.51	5.54	6.15	6.22	6.81	6.3	6.51	6.44	6.4
1555191_a_at	FHL5	-	Male infertility (HP:0003251);Impaired spermatogenesis (HP:0008669);Infertility (HP:0000789);Decreased fertility (HP:0000144);Abnormality of the genital tract (HP:0000078);Genitourinary abnormality (HP:0000119);Phenotypic abnormality (HP:0000118);All (HP:0000001);Abnormality of male internal genitalia (HP:0000022);Abnormal internal genitalia (HP:0000812);Abnormality of the male genitalia (HP:0010…	Late spermiogenesis	-	PEHET	-	-	pachytene_spermatocytes;round_spermatids;seminiferous_tubule;testis	pachytene_spermatocytes;round_spermatids;seminiferous_tubule;testis	-	-	-	GO:0000989	-	-	-	-	3.89	4.14	3.76	4.36	5.32	4.29	3.97	4.43	3.37	3.87	3.44	3.94	3.66		6.77	6.39	6.54	6.3	6.62	6.62	6.38	6.58	5.93	6.35	6.48	6.11	4.35	6.71	6.28	6.45	6.3
1552993_at	DYDC1	-	-	Late spermatocytogenesis and meiosis	-	SEHET	pachytene_spermatocytes;round_spermatids;seminiferous_tubule;testis	pachytene_spermatocytes;round_spermatids;seminiferous_tubule;testis	pachytene_spermatocytes;round_spermatids;seminiferous_tubule;testis	pachytene_spermatocytes;round_spermatids;seminiferous_tubule;testis	-	-	-	-	-	-	-	-	3.52	3.53	3.49	3.46	3.85	4.24	4.44	4.33	4.58	3.67	3.61	3.8	4.6		3.29	3.21	3.59	3.55	3.5	3.66	4.74	5.55	4.61	4.66	5.03	5.5	5.6	6.36	6.32	6.01	6.1
215430_at	GK2	-	-	Early spermiogenesis	-	SEHET	pachytene_spermatocytes;round_spermatids;seminiferous_tubule;testis	pachytene_spermatocytes;round_spermatids;seminiferous_tubule;testis	pachytene_spermatocytes;round_spermatids;seminiferous_tubule;testis	pachytene_spermatocytes;round_spermatids;seminiferous_tubule;testis	-	-	-	-	-	-	-	-	4.14	4.15	3.97	4.15	4.12	4.1	4.55	4.43	3.93	4.17	4.51	4.11	4.23		4.21	3.92	3.45	3.9	3.61	3.8	5.58	5.74	4.09	4.63	5.27	5.29	5.7	5.94	6.2	5.83	6.14
1553776_at	UBE2U	-	-	Early spermiogenesis	-	SEHET	pachytene_spermatocytes;round_spermatids;seminiferous_tubule;testis	pachytene_spermatocytes;round_spermatids;seminiferous_tubule;testis	pachytene_spermatocytes;round_spermatids;seminiferous_tubule;testis	pachytene_spermatocytes;round_spermatids;seminiferous_tubule;testis	-	-	-	-	-	-	-	-	3.37	3.49	3.29	3.19	3.32	3.44	3.41	3.55	3.35	3.33	3.44	3.41	3.51		3.09	3.3	3.56	3.26	3.25	3.59	3.76	3.83	3.4	3.31	3.78	3.54	3.89	3.57	3.68	3.45	3.69
1554764_a_at	C11orf64	-	-	Early spermiogenesis	-	SEHET	pachytene_spermatocytes;round_spermatids;seminiferous_tubule;testis	pachytene_spermatocytes;round_spermatids;seminiferous_tubule;testis	pachytene_spermatocytes;round_spermatids;seminiferous_tubule;testis	pachytene_spermatocytes;round_spermatids;seminiferous_tubule;testis	-	-	-	-	-	-	-	-	3.45	3.3	3.08	3.17	3.07	3.23	3.1	3.44	3.15	3.28	3.51	3.21	3.52		3.32	3.52	3.26	3.28	3.31	3.28	3.73	4.36	3.5	3.39	4.26	3.61	3.46	3.35	3.14	3.21	3.2
237272_at	-	-	-	Late spermiogenesis	-	SEHET	pachytene_spermatocytes;round_spermatids;seminiferous_tubule;testis	pachytene_spermatocytes;round_spermatids;seminiferous_tubule;testis	pachytene_spermatocytes;round_spermatids;seminiferous_tubule;testis	pachytene_spermatocytes;round_spermatids;seminiferous_tubule;testis	-	-	-	-	-	-	-	-	3.45	3.75	3.68	3.66	3.86	3.36	3.68	3.52	3.53	3.79	3.77	4.05	3.81		3.7	3.49	4.03	3.77	3.69	3.84	4.49	4.49	3.76	3.56	4.57	3.68	3.69	3.83	3.73	3.45	3.52
237211_x_at	MORN3	-	-	Late spermiogenesis	-	UE	-	-	-	-	-	-	-	-	-	-	-	-	5.53	5.32	5.67	5.31	5.29	5.62	5.76	5.56	5.46	5.59	5.34	6.11	5.4		5.4	5.94	5.21	5.16	5.36	5.26	5.37	5.6	4.97	5.23	5.44	5.19	5.44	5.26	5.75	5.22	5.46
220499_at	FNDC8	-	-	Late spermiogenesis	-	IE	-	-	-	-	-	-	-	-	-	-	-	-	5.18	5.1	4.78	4.79	5	5.41	4.89	5.57	5.04	5.7	4.96	5.28	5.18		5.02	5.18	5.3	5.11	5.11	5.15	5.64	5.71	5.18	5.09	5.32	5.26	4.94	5.02	5.34	5.03	5.2
237956_s_at	C5orf58	-	-	Spermatocytogenesis and early meiosis	-	SEHET	pachytene_spermatocytes;round_spermatids;seminiferous_tubule;testis	pachytene_spermatocytes;round_spermatids;seminiferous_tubule;testis	pachytene_spermatocytes;round_spermatids;seminiferous_tubule;testis	pachytene_spermatocytes;round_spermatids;seminiferous_tubule;testis	-	-	-	-	-	-	-	-	3.69	3.46	3.75	3.35	4.98	4.35	5.76	5.95	4.97	4.86	5.68	4.52	6.01		3.78	3.9	3.85	3.66	3.64	3.6	5.56	6.6	5.24	6.66	6.78	7.82	8.86	9.41	9.86	9.42	9.48
231304_at	PPP3R2	-	-	Late spermatocytogenesis and meiosis	-	SEHET	pachytene_spermatocytes;round_spermatids;seminiferous_tubule;testis	pachytene_spermatocytes;round_spermatids;seminiferous_tubule;testis	pachytene_spermatocytes;round_spermatids;seminiferous_tubule;testis	pachytene_spermatocytes;round_spermatids;seminiferous_tubule;testis	-	-	-	-	-	-	-	-	3.91	4.12	4.21	4.02	3.66	4.06	3.95	3.96	3.81	4.18	3.87	3.98	3.91		4	3.74	4.43	4.05	4.14	3.92	6.02	6.55	4.54	5.28	6.29	5.52	4.43	6.2	6.18	5.97	5.88
1555758_a_at	CDKN3	2_3-dimethoxy-1_4-naphthoquinone (C063002);expression - 2_3-dimethoxy-1_4-naphthoquinone (C063002);Antimony (D000965);expression - Antimony (D000965);Antimony Potassium Tartrate (D000966);expression - Antimony Potassium Tartrate (D000966);arsenic trioxide (C006632);expression - arsenic trioxide (C006632);bisphenol A (C006780);expression - bisphenol A (C006780);Estradiol (D004958);expression - Est…	-	Early spermiogenesis	-	UE	-	-	-	-	breast_medullary_carcinoma_nos;lung_large_cell_carcinoma_D_yes;cervix_uteri_squamous_cell_carcinoma;cervix_uteri_squamous_cell_carcinoma_D_yes;cervix_uteri_squamous_cell_carcinoma_D_no;lung_adenosquamous_carcinoma;lung_adenosquamous_carcinoma_D_yes;lung_large_cell_carcinoma;fallopian_tube_H1_cancer;fallopian_tube_adenocarcinoma;fallopian_tube_adenocarcinoma_H3_papillary_serous_adenocarcinoma;kidn…	lung_large_cell_carcinoma;myometrium_H1_cancer;cervix_uteri_squamous_cell_carcinoma;cervix_uteri_squamous_cell_carcinoma_D_yes;cervix_uteri_squamous_cell_carcinoma_D_no;lung_adenosquamous_carcinoma;lung_adenosquamous_carcinoma_D_yes;fallopian_tube_H1_cancer;fallopian_tube_adenocarcinoma;fallopian_tube_adenocarcinoma_H3_papillary_serous_adenocarcinoma;lung_H1_cancer_D_yes;liver_hepatocellular_carc…	-	-	-	-	-	-	6.49	5.85	5.94	6.13	6.21	6.65	6.65	6.07	6.4	6.74	6.63	6.49	6.79		4.69	4.79	4.66	4.71	4.62	3.92	6.79	7.17	5.88	6.15	7.12	6.81	7.87	7.26	7.49	7.6	7.57
242259_at	FAM187B	-	-	Late spermiogenesis	-	SEHET	pachytene_spermatocytes;round_spermatids;seminiferous_tubule;testis	pachytene_spermatocytes;round_spermatids;seminiferous_tubule;testis	pachytene_spermatocytes;round_spermatids;seminiferous_tubule;testis	pachytene_spermatocytes;round_spermatids;seminiferous_tubule;testis	-	-	-	-	-	-	-	-	4.3	4.86	4.44	4.23	4.63	4.87	4.61	4.78	4.41	4.28	4.83	4.69	4.43		4.31	5.07	4.54	4.24	4.53	4.5	5.12	5.41	4.21	4.36	4.68	4.32	4.71	4.52	4.49	4.27	4.56
219983_at	HRASLS	-	-	Late spermatocytogenesis and meiosis	-	IE	-	-	-	-	breast_medullary_carcinoma_nos;endometrium_H1_cancer_D_yes;endometrium_adenocarcinoma_H3_clear_cell_adenocarcinoma;endometrium_adenocarcinoma_H3_clear_cell_adenocarcinoma_D_yes;endometrium_adenocarcinoma_H3_malignant_mixed_mullerian_tumor;endometrium_adenocarcinoma_H3_malignant_mixed_mullerian_tumor_D_yes;endometrium_adenocarcinoma_H3_malignant_mixed_mullerian_tumor_D_no;endometrium_adenocarcinom…	endometrium_adenocarcinoma_H3_clear_cell_adenocarcinoma_D_yes;ovary_adenocarcinoma_H3_adenocarcinoma_with_mixed_subtypes_D_no;small_intestine_carcinoid_tumor;nAll	-	-	-	-	-	-	6.64	6.18	6.25	6.17	6.48	6.84	7.38	7.08	6.47	6.36	6.69	6.5	7.02		5.21	5.69	5.77	5.13	5.49	5.71	5.8	6.32	6.55	6.15	6.49	6.31	7.58	7.65	7.67	7.57	7.56
220306_at	FAM46C	arsenic trioxide (C006632);expression - arsenic trioxide (C006632)	-	Late spermiogenesis	-	UE	-	-	-	-	bladder_H1_cancer_D_no;bladder_squamous_cell_carcinoma;nAll	-	-	-	-	-	-	-	6.72	6.37	7.11	7.38	7.31	7.04	7.01	7.17	6.99	6.94	6.62	6.89	6.96		5.11	5.16	5.33	5.81	4.95	5.29	6.32	6.23	5.47	5.38	6.31	5.95	6.07	5.83	5.97	6.09	5.58
222878_s_at	OTUB2	-	-	Late spermiogenesis	-	PEHET	-	-	pachytene_spermatocytes;round_spermatids;seminiferous_tubule;testis;bladder	pachytene_spermatocytes;round_spermatids;seminiferous_tubule;testis;bladder	-	-	-	-	-	-	-	-	5.25	4.33	4.57	4.34	4.64	5.02	5.13	4.79	5.31	4.88	4.74	5.12	4.76		4.62	4.68	4.62	4.39	4.84	5.03	5.33	5.7	5.16	4.67	4.87	4.66	4.14	4.59	4.7	4.76	4.67
226972_s_at	CCDC136	-	-	Late spermatocytogenesis and meiosis	-	UE	-	-	-	-	leukemia_all_H3_all_t;nAll	-	-	-	-	-	-	-	5.01	5.19	4.99	5.15	5.08	5	5.46	4.86	5.07	4.64	5.42	5.21	5.44		5.9	5.49	5.07	5.2	5.33	5.18	6.68	6.49	6.19	5.56	6.46	6.57	6.53	7.44	7.44	7.44	7.5
233150_at	GALNTL5	-	-	Late spermiogenesis	-	SEHET	pachytene_spermatocytes;round_spermatids;seminiferous_tubule;testis	pachytene_spermatocytes;round_spermatids;seminiferous_tubule;testis	pachytene_spermatocytes;round_spermatids;seminiferous_tubule;testis	pachytene_spermatocytes;round_spermatids;seminiferous_tubule;testis	endometrium_adenocarcinoma_H3_clear_cell_adenocarcinoma_D_yes;nAll	-	-	-	-	-	-	-	3.49	3.11	3.27	3.55	3.32	3.31	3.47	3.19	3.35	3.27	3.36	3.25	3.22		3.32	3.34	2.89	3.19	3.35	3.16	4	3.86	3.33	3.42	4.09	3.3	3.27	3.16	3.13	3.11	3.12
231404_at	-	-	-	Late spermiogenesis	-	PEHET	-	-	pachytene_spermatocytes;round_spermatids;seminiferous_tubule;testis	pachytene_spermatocytes;round_spermatids;seminiferous_tubule;testis	-	-	-	-	-	-	-	-	5.16	4.83	4.53	4.66	4.88	4.87	5.06	5.34	4.51	5.03	5.2	4.8	5.06		5.04	5.39	5.14	4.98	5.36	5.12	6.07	6.28	5.34	5.5	6.24	5.68	4.94	5.16	5.64	4.96	4.74
1556222_at	SEPT7L	-	-	Late spermiogenesis	-	SEHET	pachytene_spermatocytes;round_spermatids;seminiferous_tubule;testis	pachytene_spermatocytes;round_spermatids;seminiferous_tubule;testis	pachytene_spermatocytes;round_spermatids;seminiferous_tubule;testis	pachytene_spermatocytes;round_spermatids;seminiferous_tubule;testis	myometrium_H1_cancer_D_yes;myometrium_sarcoma_D_yes;myometrium_sarcoma_H3_leiomyosarcoma_D_yes;nAll	-	-	-	-	-	-	-	4.45	4	4.89	4.82	4.32	4.66	4.63	3.9	4.15	4.52	4.64	4.32	4.61		4.98	4.83	4.78	4.31	4.64	4.95	5.04	5.38	4.85	4.99	5.18	4.77	5.18	4.93	5.2	5.05	5.05
224409_s_at	TSSK6	-	-	Late spermiogenesis	-	IE	-	-	-	-	-	-	-	-	-	-	yes	-	5.52	5.27	5.12	4.93	5.33	5.22	5.46	5.25	5.29	5.38	5.35	5.49	5.31		5.47	5.18	5.64	5.46	5.44	5.46	5.62	5.66	5.36	5.43	5.41	5.76	5.51	5.53	5.25	5.11	5.14
231627_at	-	-	-	Late spermiogenesis	-	SEHET	pachytene_spermatocytes;round_spermatids;seminiferous_tubule;testis	pachytene_spermatocytes;round_spermatids;seminiferous_tubule;testis	pachytene_spermatocytes;round_spermatids;seminiferous_tubule;testis	pachytene_spermatocytes;round_spermatids;seminiferous_tubule;testis	-	-	-	-	-	-	-	-	4.6	4.26	4.04	4.19	4.36	4.2	4.08	4.16	4.39	3.94	4.33	4.22	4.29		4.09	4.41	4.21	4.32	4.42	4.27	5.61	6	4.5	4.46	5.74	4.76	4.12	4.28	4.11	4.55	4.29
230277_at	ZNF655	-	-	Late spermatocytogenesis and meiosis	-	IE	-	-	-	-	ovary_sex_cord-gonadal_stromal_tumor_D_yes;ovary_sex_cord-gonadal_stromal_tumor_H3_granulosa_cell_tumor;ovary_sex_cord-gonadal_stromal_tumor_H3_granulosa_cell_tumor_D_yes;nAll	-	Vaquerizas et al. 2009 (b)	-	-	-	-	-	5.38	4.94	5.88	5.5	5.55	5.32	5.91	5.58	5.25	5.72	5.33	5.72	5.92		5.08	5.33	5.46	5.4	5.38	5.18	6.69	7.29	6.08	6.24	7.1	7.15	6.66	8.24	8.23	7.91	8.12
1552717_s_at	CEP170L;CEP170	tert-Butylhydroperoxide (D020122);expression - tert-Butylhydroperoxide (D020122)	-	Late spermiogenesis	-	PEHET	-	-	pachytene_spermatocytes;round_spermatids;seminiferous_tubule;testis	pachytene_spermatocytes;round_spermatids;seminiferous_tubule;testis	leukemia_H1_cancer;leukemia_all_H3_all_b;leukemia_aml;skin_melanoma;skin_melanoma_D_yes;nAll	-	-	-	-	-	-	-	4.88	4.8	5.23	5.3	4.93	4.91	4.71	4.64	4.88	4.97	5.31	5.13	5.11		4.76	5	4.88	4.44	4.8	5	5.34	5.47	5	5.05	5.51	5.19	4.92	5.27	5.33	5.3	5.08
232989_s_at	CCDC136	-	-	Early spermiogenesis	-	SEHET	pachytene_spermatocytes;round_spermatids;seminiferous_tubule;testis	pachytene_spermatocytes;round_spermatids;seminiferous_tubule;testis	pachytene_spermatocytes;round_spermatids;seminiferous_tubule;testis	pachytene_spermatocytes;round_spermatids;seminiferous_tubule;testis	-	-	-	-	-	-	-	-	4.15	4.05	4.02	4.1	3.94	4.18	4.59	4.13	4.3	4.24	3.82	3.9	4.43		4.17	3.78	4.28	4.23	3.73	3.83	4.14	5.26	4.27	4.72	4.87	4.43	4.97	5.83	5.52	5.38	5.69
214409_at	RFPL3S	-	-	Late spermatocytogenesis and meiosis	-	SEHET	pachytene_spermatocytes;round_spermatids;seminiferous_tubule;testis	pachytene_spermatocytes;round_spermatids;seminiferous_tubule;testis	pachytene_spermatocytes;round_spermatids;seminiferous_tubule;testis	pachytene_spermatocytes;round_spermatids;seminiferous_tubule;testis	-	-	-	-	-	-	-	-	4.58	4.05	3.88	3.9	4.88	4.63	4.46	4.59	4.52	4.55	4.17	4.07	5.08		3.86	3.65	3.69	3.7	3.98	3.66	5.18	5.3	5.31	5.01	5.96	4.93	5.7	5.24	6.12	6.13	6.05
226597_at	REEP6	Aspirin (D001241);expression - Aspirin (D001241);Mifepristone (D015735);expression - Mifepristone (D015735);Valproic Acid (D014635);expression - Valproic Acid (D014635)	-	Sertoli 2	-	UE	-	-	-	-	colon_H1_cancer;colon_H1_cancer_D_yes;colon_H1_cancer_D_no;lung_adenosquamous_carcinoma;lung_adenosquamous_carcinoma_D_yes;lung_H1_cancer_D_yes;lung_H1_cancer_D_no;lung_adenocarcinoma;lung_adenocarcinoma_D_yes;lung_adenocarcinoma_D_no;lung_H1_cancer;colon_adenocarcinoma;colon_adenocarcinoma_D_yes;colon_adenocarcinoma_D_no;colon_adenocarcinoma_H3_mucinous_adenocarcinoma;colon_adenocarcinoma_H3_muc…	-	-	-	-	-	-	-	10.75	10.37	10.62	9.29	10.32	10.67	10.75	10.68	10.21	10.41	9.92	10.62	10.35		7.18	10	10.65	10.19	10.21	10.72	10.04	9.88	9.96	10.32	10.47	9.88	9.82	9.57	9.6	9.61	9.69
205899_at	CCNA1	Homocysteine (D006710);reaction - Homocysteine (D006710);expression - Homocysteine (D006710);binding - Homocysteine (D006710);methylation - Homocysteine (D006710);arsenic trioxide (C006632);expression - arsenic trioxide (C006632);Azacitidine (D001374);reaction - Azacitidine (D001374);binding - Azacitidine (D001374);expression - Azacitidine (D001374);Benzo_a_pyrene (D001564);expression - Benzo_a_p…	-	Late spermatocytogenesis and meiosis	-	PEHET	-	-	huve_cells;pachytene_spermatocytes;round_spermatids;seminiferous_tubule;testis	huve_cells;pachytene_spermatocytes;round_spermatids;seminiferous_tubule;testis	endometrium_H1_cancer;endometrium_H1_cancer_D_no;endometrium_adenocarcinoma;endometrium_adenocarcinoma_D_no;endometrium_adenocarcinoma_H3_endometrioid_adenocarcinoma;endometrium_adenocarcinoma_H3_endometrioid_adenocarcinoma_D_no;ovary_adenocarcinoma_D_yes;ovary_adenocarcinoma_H3_adenocarcinoma_with_mixed_subtypes;ovary_adenocarcinoma_H3_adenocarcinoma_with_mixed_subtypes_D_no;ovary_adenocarcinoma…	endometrium_H1_cancer_D_no;endometrium_adenocarcinoma_D_no;endometrium_adenocarcinoma_H3_endometrioid_adenocarcinoma;endometrium_adenocarcinoma_H3_endometrioid_adenocarcinoma_D_no;ovary_adenocarcinoma_H3_adenocarcinoma_with_mixed_subtypes_D_no;nAll	-	-	-	-	-	-	4.29	3.97	4.39	4.06	4.48	4.04	5.02	4.21	4.16	4.42	4.53	4.39	4.28		3.84	3.9	4.43	3.93	4.31	3.61	5.75	5.84	5.08	5.43	6.21	6.1	7.54	6.87	7.22	6.83	7.26
231525_at	IQCF5	-	-	Late spermiogenesis	-	SEHET	pachytene_spermatocytes;round_spermatids;seminiferous_tubule;testis	pachytene_spermatocytes;round_spermatids;seminiferous_tubule;testis	pachytene_spermatocytes;round_spermatids;seminiferous_tubule;testis	pachytene_spermatocytes;round_spermatids;seminiferous_tubule;testis	-	-	-	-	-	-	-	-	3.75	4.35	4.07	3.88	4.36	3.98	3.88	4.7	3.68	4.15	3.63	4.14	3.87		4.21	4.2	3.8	4.3	3.93	4.19	5.09	4.87	3.93	4.09	4.26	4.16	4.01	4.04	3.89	3.81	3.83
220545_s_at	TSKS	-	-	Late spermiogenesis	-	SEHET	pachytene_spermatocytes;round_spermatids;seminiferous_tubule;testis	pachytene_spermatocytes;round_spermatids;seminiferous_tubule;testis	pachytene_spermatocytes;round_spermatids;seminiferous_tubule;testis	pachytene_spermatocytes;round_spermatids;seminiferous_tubule;testis	-	-	-	-	-	-	-	-	3.87	4.15	3.63	4.12	4.37	4.18	4.2	4.14	4.48	4.18	4.6	4.06	4.32		4.43	4.24	4.96	4.78	4.16	4.41	4.45	4.98	4.67	4.07	5.08	4.06	4.86	4.58	4.66	4.55	4.63
220996_s_at	C1orf14	-	-	Late spermatocytogenesis and meiosis	-	SEHET	pachytene_spermatocytes;round_spermatids;seminiferous_tubule;testis	pachytene_spermatocytes;round_spermatids;seminiferous_tubule;testis	pachytene_spermatocytes;round_spermatids;seminiferous_tubule;testis	pachytene_spermatocytes;round_spermatids;seminiferous_tubule;testis	-	-	-	-	-	-	-	-	5.1	5.16	4.82	4.99	5.26	5	5.14	5.26	5.17	5.2	5.1	5.03	5.21		5.04	5.31	5.2	5.22	5.03	5.32	6.3	7.34	5.84	5.86	6.82	7.63	7.62	9.09	8.88	8.66	8.69
222493_s_at	ZFAND3	-	-	Early spermiogenesis	-	UE	-	-	-	-	-	-	-	-	-	-	-	-	7.01	6.34	7.02	6.34	6.78	7.05	6.97	7.25	7	6.68	6.88	7.31	7.28		6.33	6.77	6.73	6.42	6.63	6.8	6.93	6.95	6.61	6.64	6.59	6.89	7.1	6.99	7.41	7.2	7.3
223861_at	HORMAD1	-	-	Spermatocytogenesis and early meiosis	-	SEHET	pachytene_spermatocytes;round_spermatids;seminiferous_tubule;testis	pachytene_spermatocytes;round_spermatids;seminiferous_tubule;testis	pachytene_spermatocytes;round_spermatids;seminiferous_tubule;testis	pachytene_spermatocytes;round_spermatids;seminiferous_tubule;testis	breast_medullary_carcinoma_nos;cervix_uteri_squamous_cell_carcinoma_D_yes;breast_metaplastic_carcinoma;breast_metaplastic_carcinoma_D_yes;lung_large_cell_carcinoma_D_no;tongue_H1_cancer;tongue_squamous_cell_carcinoma;nAll	breast_metaplastic_carcinoma_D_yes;nAll	-	-	-	-	yes	-	3.47	3.35	3.79	3.62	4.63	4.7	5.98	4.65	5.07	4.95	5.76	4.93	6.23		3.79	3.49	3.38	3.45	3.47	3.69	6.13	7.19	5.89	7.76	7.16	8.75	10.47	10.22	10.59	10.53	10.31
1255_g_at	GUCA1A	Deoxycholic Acid (D003840);response to chemical - Deoxycholic Acid (D003840)	Autosomal dominant inheritance (HP:0000006);Photophobia (HP:0000613);Inheritance (HP:0000005);All (HP:0000001);Abnormality of vision (HP:0000504);Abnormality of the eyes (HP:0000478);Phenotypic abnormality (HP:0000118);Abnormality of the sensory nervous system (HP:0001333);Neurological abnormality (HP:0000707)	Late spermiogenesis	-	SEHET	pachytene_spermatocytes;round_spermatids;seminiferous_tubule;testis	round_spermatids;seminiferous_tubule;testis	pachytene_spermatocytes;round_spermatids;seminiferous_tubule;testis	round_spermatids;seminiferous_tubule;testis	-	-	-	-	-	-	-	-	3.47	3.29	3.58	3.51	3.37	3.63	3.33	3.5	3.5	3.52	3.55	3.41	3.55		3.37	3.38	3.53	3.58	3.52	3.52	3.58	3.48	3.46	3.63	3.78	3.6	4.19	3.67	3.66	3.67	3.59
223627_at	MEX3B	kojic acid (C011890);expression - kojic acid (C011890);tobacco tar (C024746);expression - tobacco tar (C024746)	-	Unclassified	-	IE	-	-	-	-	leukemia_H1_cancer;leukemia_all;leukemia_all_H3_all_b;leukemia_all_H3_all_t;leukemia_aml;nAll	-	-	-	-	-	-	-	7.39	7.58	8.45	7.25	7.3	7.63	7.22	7.08	7.45	7.76	7.7	7.59	7.57		4.81	6.49	6.65	6.54	6.99	7.13	7.34	7.46	7.04	7.25	6.6	6.66	7.37	6.85	6.81	7.2	6.76
220217_x_at	SPANXC	Fluorouracil (D005472);response to chemical - Fluorouracil (D005472);tobacco tar (C024746);expression - tobacco tar (C024746)	-	Late spermiogenesis	-	UE	-	-	-	-	-	-	-	-	-	-	yes	-	5.34	5.3	5.3	5.41	5.51	5.73	5.78	5.95	5.52	5.85	5.6	5.72	5.54		5.3	5.36	5.54	5.37	5.35	5.45	6.21	5.74	5.38	5.41	6.5	5.25	4.9	5.03	5.28	5.2	5.47
1558493_at	CSTT	-	-	Late spermiogenesis	-	SEHET	pachytene_spermatocytes;round_spermatids;seminiferous_tubule;testis	pachytene_spermatocytes;round_spermatids;seminiferous_tubule;testis	pachytene_spermatocytes;round_spermatids;seminiferous_tubule;testis	pachytene_spermatocytes;round_spermatids;seminiferous_tubule;testis	-	-	-	-	-	-	-	-	3.79	3.57	3.4	3.43	3.35	3.47	3.4	3.43	3.44	3.58	3.1	3.39	3.48		3.55	3.54	3.4	3.38	3.57	3.76	4.25	4.64	3.51	3.81	4.06	3.52	3.56	3.91	3.32	3.39	3.52
231377_at	CXorf65	-	-	Late spermiogenesis	-	PEHET	-	-	pachytene_spermatocytes;round_spermatids;seminiferous_tubule;testis	pachytene_spermatocytes;round_spermatids;seminiferous_tubule;testis	leukemia_all_H3_all_t;nAll	-	-	-	-	-	-	-	3.98	3.87	3.97	3.99	4.2	4.08	4.22	4.3	4.1	4.23	4.03	4.02	3.95		4.23	4.21	3.92	4.22	3.77	4.17	4.31	4.69	3.96	4.09	4.6	4.22	3.99	4.15	4.09	4.33	4.27
214518_at	PDHA2	-	-	Late spermatocytogenesis and meiosis	-	SEHET	pachytene_spermatocytes;round_spermatids;seminiferous_tubule;testis	pachytene_spermatocytes;round_spermatids;seminiferous_tubule;testis	pachytene_spermatocytes;round_spermatids;seminiferous_tubule;testis	pachytene_spermatocytes;round_spermatids;seminiferous_tubule;testis	-	-	-	-	-	-	-	-	3.86	4.41	4.39	4.3	4.71	4.51	4.12	4.44	4.28	4.25	4.25	4.22	4.06		4.22	4.08	4.38	4.21	4.3	4.33	5.53	6.53	4.81	4.44	6.49	5.75	6.59	6.67	6.96	6.61	6.67
225829_at	PDZD8	-	-	Late spermiogenesis	-	UE	-	-	-	-	-	-	-	-	-	-	-	-	5.99	5.48	5.72	5.82	6.17	6.31	6.14	6.03	6.29	5.83	6.09	6.13	6.3		5.8	5.87	5.6	5.63	5.29	5.67	6.16	6.33	5.93	5.77	6.03	6.67	6.87	6.4	6.4	6.29	6.15
218883_s_at	MLF1IP	bisphenol A (C006780);expression - bisphenol A (C006780);Estradiol (D004958);expression - Estradiol (D004958);Fluorouracil (D005472);response to chemical - Fluorouracil (D005472);Genistein (D019833);expression - Genistein (D019833);Polychlorinated Biphenyls (D011078);expression - Polychlorinated Biphenyls (D011078);Progesterone (D011374);expression - Progesterone (D011374);Topotecan (D019772);res…	-	Spermatocytogenesis and early meiosis	-	UE	-	-	-	-	fallopian_tube_H1_cancer;fallopian_tube_adenocarcinoma;fallopian_tube_adenocarcinoma_H3_papillary_serous_adenocarcinoma;kidney_H1_cancer;kidney_H1_cancer_D_yes;kidney_H1_cancer_D_no;kidney_chromophobe_renal_carcinoma;kidney_chromophobe_renal_carcinoma_D_yes;kidney_chromophobe_renal_carcinoma_D_no;kidney_conventional_clear_cell_renal_carcinoma;kidney_conventional_clear_cell_renal_carcinoma_D_yes;k…	myometrium_H1_cancer;fallopian_tube_H1_cancer;fallopian_tube_adenocarcinoma;fallopian_tube_adenocarcinoma_H3_papillary_serous_adenocarcinoma;kidney_H1_cancer_D_yes;kidney_conventional_clear_cell_renal_carcinoma_D_yes;myometrium_H1_cancer_D_yes;myometrium_sarcoma;myometrium_sarcoma_D_yes;myometrium_sarcoma_H3_leiomyosarcoma;myometrium_sarcoma_H3_leiomyosarcoma_D_yes;nAll	-	-	-	yes	-	-	6.79	6.52	6.7	6.93	6.84	7.27	7.38	7.34	7.11	7.42	7.3	6.99	7.94		5.62	6.33	6.5	6.08	5.99	6.03	7.44	7.6	7.37	8.31	8.19	9.09	11.09	10.6	10.82	10.52	10.43
231609_at	C10orf82	-	-	Late spermiogenesis	-	SEHET	pachytene_spermatocytes;round_spermatids;seminiferous_tubule;testis	pachytene_spermatocytes;round_spermatids;seminiferous_tubule;testis	pachytene_spermatocytes;round_spermatids;seminiferous_tubule;testis	pachytene_spermatocytes;round_spermatids;seminiferous_tubule;testis	endometrium_adenocarcinoma_H3_papillary_serous_adenocarcinoma_D_no;nAll	-	-	-	-	-	-	-	6.74	6.87	6.59	6.53	6.19	6.86	7.42	7.22	6.91	7.23	7.53	7	6.8		5.36	6.3	6.96	6.98	6.86	7.02	7.38	7.36	5.42	7.58	6.95	6.89	5.42	5.29	4.77	4.65	4.91
205406_s_at	SPA17;KHDC1	Dihydrotestosterone (D013196);expression - Dihydrotestosterone (D013196);Valproic Acid (D014635);expression - Valproic Acid (D014635)	-	Late spermatocytogenesis and meiosis	DOWNinHIR	IE	-	-	-	-	cervix_uteri_adenosquamous_carcinoma_D_no;colon_adenocarcinoma_H3_mucinous_adenocarcinoma;colon_adenocarcinoma_H3_mucinous_adenocarcinoma_D_no;breast_papillary_carcinoma;breast_papillary_carcinoma_D_no;cervix_uteri_adenocarcinoma;cervix_uteri_adenosquamous_carcinoma;ovary_H1_cancer;ovary_H1_cancer_D_yes;ovary_H1_cancer_D_no;ovary_adenocarcinoma;ovary_adenocarcinoma_D_yes;ovary_adenocarcinoma_D_no…	ovary_adenocarcinoma_H3_adenocarcinoma_with_mixed_subtypes_D_no;nAll	-	-	-	yes	yes	-	5.16	5.02	5.22	4.78	6.27	6.34	6.76	6.95	6.7	6.55	6.68	6.21	7.34		5.63	5.53	4.85	4.89	5.04	5.06	6.63	6.99	6.55	6.66	7.09	7.18	8.16	8.13	8.16	8.3	8.06
211519_s_at	KIF2C	2_3-dimethoxy-1_4-naphthoquinone (C063002);expression - 2_3-dimethoxy-1_4-naphthoquinone (C063002);3-_4'-hydroxy-3'-adamantylbiphenyl-4-yl_acrylic acid (C472791);expression - 3-_4'-hydroxy-3'-adamantylbiphenyl-4-yl_acrylic acid (C472791);Azacitidine (D001374);expression - Azacitidine (D001374);cotreatment - Azacitidine (D001374);Cadmium (D002104);expression - Cadmium (D002104);CD 437 (C099555);ex…	-	Spermatocytogenesis and early meiosis	DOWNinHIR	IE	-	-	-	-	breast_medullary_carcinoma_nos;cervix_uteri_squamous_cell_carcinoma;cervix_uteri_squamous_cell_carcinoma_D_yes;cervix_uteri_squamous_cell_carcinoma_D_no;lung_adenosquamous_carcinoma;lung_adenosquamous_carcinoma_D_yes;fallopian_tube_adenocarcinoma_H3_papillary_serous_adenocarcinoma;liver_hepatocellular_carcinoma_D_no;breast_H1_cancer;breast_H1_cancer_D_yes;breast_H1_cancer_D_no;breast_ductal_carci…	myometrium_H1_cancer;cervix_uteri_squamous_cell_carcinoma;cervix_uteri_squamous_cell_carcinoma_D_yes;cervix_uteri_squamous_cell_carcinoma_D_no;fallopian_tube_adenocarcinoma_H3_papillary_serous_adenocarcinoma;breast_medullary_carcinoma_nos;breast_metaplastic_carcinoma;breast_metaplastic_carcinoma_D_yes;cervix_uteri_H1_cancer;cervix_uteri_H1_cancer_D_yes;cervix_uteri_H1_cancer_D_no;cervix_uteri_ade…	-	-	-	yes	-	-	5.42	5.27	5.47	5.12	6.03	6.39	6.58	6.75	6.6	6.25	6.46	6.33	6.79		4.8	5.05	5.07	4.89	5.35	5.01	5.82	6.28	6.1	5.86	6.26	6.62	7.57	7.55	7.41	7.49	7.42
230723_at	SPATA18	Indomethacin (D007213);expression - Indomethacin (D007213)	-	Late spermiogenesis	-	IE	-	-	-	-	ovary_adenocarcinoma_H3_endometrioid_adenocarcinoma_D_no;nAll	-	-	-	-	-	-	-	4.91	4.86	4.81	4.93	4.8	4.51	4.78	4.94	4.81	5.15	4.71	4.75	5.17		5.15	5.31	5.47	5.11	5.45	5.41	5.94	6.15	5.32	5.28	5.42	5.54	5.19	4.72	5.16	5.13	4.9
223962_at	TTC29	-	-	Early spermiogenesis	-	PEHET	-	-	pachytene_spermatocytes;round_spermatids;seminiferous_tubule;testis	pachytene_spermatocytes;round_spermatids;seminiferous_tubule;testis	-	-	-	-	-	-	-	-	3.4	3.32	3.36	3.29	3.91	3.76	4.5	4.16	3.52	4.16	3.89	4.19	5.09		3.4	3.28	3.34	3.23	3.41	3.15	5.13	5.56	4.05	4.3	5.28	4.94	5.21	5.35	4.69	4.89	5.13
240353_s_at	C12orf54	-	-	Late spermiogenesis	-	SEHET	pachytene_spermatocytes;round_spermatids;seminiferous_tubule;testis	pachytene_spermatocytes;round_spermatids;seminiferous_tubule;testis	pachytene_spermatocytes;round_spermatids;seminiferous_tubule;testis	pachytene_spermatocytes;round_spermatids;seminiferous_tubule;testis	-	-	-	-	-	-	-	-	4.06	4.32	3.58	3.72	4.33	3.88	3.48	4.12	3.95	4.23	3.92	3.97	3.88		4.14	3.92	3.88	3.76	3.75	4.14	4.61	4.62	4.11	4.04	4.72	4.08	4.06	3.64	3.91	3.88	3.71
219148_at	PBK	2_3-dimethoxy-1_4-naphthoquinone (C063002);expression - 2_3-dimethoxy-1_4-naphthoquinone (C063002);bicalutamide (C053541);expression - bicalutamide (C053541);bisphenol A (C006780);expression - bisphenol A (C006780);Cadmium (D002104);expression - Cadmium (D002104);Estradiol (D004958);expression - Estradiol (D004958);Etoposide (D005047);response to chemical - Etoposide (D005047);Genistein (D019833)…	-	Late spermatocytogenesis and meiosis	DOWNinHIR	IE	-	-	-	-	breast_medullary_carcinoma_nos;lung_large_cell_carcinoma_D_yes;cervix_uteri_adenosquamous_carcinoma_D_no;cervix_uteri_squamous_cell_carcinoma;cervix_uteri_squamous_cell_carcinoma_D_yes;cervix_uteri_squamous_cell_carcinoma_D_no;colon_H1_cancer;colon_H1_cancer_D_yes;colon_H1_cancer_D_no;lung_adenosquamous_carcinoma;lung_adenosquamous_carcinoma_D_yes;lung_large_cell_carcinoma;fallopian_tube_H1_cance…	lung_large_cell_carcinoma;myometrium_H1_cancer;cervix_uteri_adenosquamous_carcinoma_D_no;cervix_uteri_squamous_cell_carcinoma;cervix_uteri_squamous_cell_carcinoma_D_yes;cervix_uteri_squamous_cell_carcinoma_D_no;colon_H1_cancer;lung_adenosquamous_carcinoma;lung_adenosquamous_carcinoma_D_yes;fallopian_tube_H1_cancer;fallopian_tube_adenocarcinoma;fallopian_tube_adenocarcinoma_H3_papillary_serous_ade…	-	-	-	yes	yes	-	4.4	4.26	4.2	4.29	5.18	6.25	6.1	5.62	5.4	5.81	5.53	5.21	6.51		4.53	4.18	4.02	3.66	4.36	4.09	6.35	6.75	5.92	6.54	6.6	7.27	7.91	8.46	8.62	8.3	8.46
210352_at	BRD8	Hydralazine (D006830);expression - Hydralazine (D006830);cotreatment - Hydralazine (D006830);Valproic Acid (D014635);expression - Valproic Acid (D014635);cotreatment - Valproic Acid (D014635)	-	Late spermatocytogenesis and meiosis	-	SEHET	pachytene_spermatocytes;round_spermatids;seminiferous_tubule;testis	pachytene_spermatocytes;round_spermatids;seminiferous_tubule;testis	pachytene_spermatocytes;round_spermatids;seminiferous_tubule;testis	pachytene_spermatocytes;round_spermatids;seminiferous_tubule;testis	-	-	GO:0003700	-	-	yes	-	-	4.53	3.78	4.45	4.29	4.71	5.01	5.01	5.2	4.94	4.72	5.05	4.93	5.67		3.78	4.25	3.94	4.29	3.91	3.98	6.03	6.94	5.21	6.27	6.8	7.07	6.84	8.4	8.36	8.32	8.02
1556133_s_at	LOC100169752	-	-	Late spermiogenesis	-	SEHET	pachytene_spermatocytes;round_spermatids;seminiferous_tubule;testis	pachytene_spermatocytes;round_spermatids;seminiferous_tubule;testis	pachytene_spermatocytes;round_spermatids;seminiferous_tubule;testis	pachytene_spermatocytes;round_spermatids;seminiferous_tubule;testis	-	-	-	-	-	-	-	-	3.55	3.3	3.28	3.21	3.29	3.53	3.51	3.07	3.23	3.22	3.46	3.49	3.45		3.14	3.33	3.3	3.34	3.29	3.22	4.48	4.35	3.27	3.05	3.55	3.42	3.05	3.13	3.22	3.37	3.74
231466_at	FAM71F1	-	-	Late spermiogenesis	-	SEHET	pachytene_spermatocytes;round_spermatids;seminiferous_tubule;testis	pachytene_spermatocytes;round_spermatids;seminiferous_tubule;testis	pachytene_spermatocytes;round_spermatids;seminiferous_tubule;testis	pachytene_spermatocytes;round_spermatids;seminiferous_tubule;testis	-	-	-	-	-	-	-	-	4.13	3.92	3.93	3.81	4.48	4.07	4.2	3.95	3.89	4	4.12	4.01	3.8		4.04	3.83	4.13	4.14	3.83	3.9	4.54	4.99	4.26	4	4.35	4.26	4.19	4.28	4.09	4.09	4.05
206587_at	CCT6B	-	-	Late spermatocytogenesis and meiosis	-	PEHET	-	-	pachytene_spermatocytes;round_spermatids;seminiferous_tubule;testis	pachytene_spermatocytes;round_spermatids;seminiferous_tubule;testis	-	-	-	-	-	-	-	-	5.95	5.86	6.21	6.19	5.92	6.29	6.71	6.1	6.05	6.45	6.18	6.66	6.79		6.73	6.94	6.79	6.69	6.71	6.73	7.88	7.16	7.1	7.04	6.92	7.88	7.95	8.54	8.62	8.56	8.5
220382_s_at	ARHGAP28	Mifepristone (D015735);expression - Mifepristone (D015735)	-	Late spermiogenesis	-	SEHET	pachytene_spermatocytes;round_spermatids;seminiferous_tubule;testis	pachytene_spermatocytes;round_spermatids;seminiferous_tubule;testis	pachytene_spermatocytes;round_spermatids;seminiferous_tubule;testis	pachytene_spermatocytes;round_spermatids;seminiferous_tubule;testis	-	-	-	-	-	-	-	-	4.31	4.36	4.16	4.14	4.46	4.71	4.48	4.6	4.28	4.32	4.8	4.39	4.51		4.78	5.04	4.82	4.95	5.18	4.47	5.35	5.98	5.21	4.68	5.64	5.06	4.54	4.68	4.67	4.38	4.39
221630_s_at	DDX4	-	Male infertility (HP:0003251);Impaired spermatogenesis (HP:0008669);Infertility (HP:0000789);Decreased fertility (HP:0000144);Abnormality of the genital tract (HP:0000078);Genitourinary abnormality (HP:0000119);Phenotypic abnormality (HP:0000118);All (HP:0000001);Abnormality of male internal genitalia (HP:0000022);Abnormal internal genitalia (HP:0000812);Abnormality of the male genitalia (HP:0010…	Ad spermatogonia	DOWNinHIR	SEHET	pachytene_spermatocytes;round_spermatids;seminiferous_tubule;testis	pachytene_spermatocytes;round_spermatids;seminiferous_tubule;testis	pachytene_spermatocytes;round_spermatids;seminiferous_tubule;testis	pachytene_spermatocytes;round_spermatids;seminiferous_tubule;testis	-	-	-	-	Gonocytes	-	-	-	3.85	4.25	5.79	3.44	6.65	6.5	7.22	7.08	7.08	6.83	7.36	6.85	8.09		3.31	3.09	3.4	3.63	3.62	3.64	5.38	6.19	6.45	6.65	6.37	7.63	9.16	9.39	9.65	9.6	9.56
238283_at	LOC151658	-	-	Late spermiogenesis	-	SEHET	pachytene_spermatocytes;round_spermatids;seminiferous_tubule;testis	pachytene_spermatocytes;round_spermatids;seminiferous_tubule;testis	pachytene_spermatocytes;round_spermatids;seminiferous_tubule;testis	pachytene_spermatocytes;round_spermatids;seminiferous_tubule;testis	-	-	-	-	-	-	-	-	3.87	3.86	3.84	3.73	3.8	3.95	4.03	4.14	3.95	3.82	3.81	3.82	4.06		3.97	3.79	3.95	3.92	4.02	3.78	4.09	3.99	3.71	3.68	4.23	3.6	3.81	3.74	3.95	3.91	3.43
239113_at	-	-	-	Early spermiogenesis	-	SEHET	pachytene_spermatocytes;round_spermatids;seminiferous_tubule;testis	pachytene_spermatocytes;round_spermatids;seminiferous_tubule;testis	pachytene_spermatocytes;round_spermatids;seminiferous_tubule;testis	pachytene_spermatocytes;round_spermatids;seminiferous_tubule;testis	-	-	-	-	-	-	-	-	3.97	4.37	4.38	3.93	3.51	4.19	3.65	3.95	3.88	3.94	3.74	3.64	3.68		3.89	4.02	3.67	3.78	3.66	4.04	5.38	5.15	4.37	3.88	5.81	4.74	5.07	5.57	6.25	5.73	5.76
222743_s_at	C11orf71	-	-	Late spermiogenesis	-	UE	-	-	-	-	-	-	-	-	-	-	-	-	6.66	6.57	6.78	6.47	6.54	6.51	6.54	6.6	6.58	6.69	6.66	6.52	6.29		6.74	7.09	7.18	7.04	6.78	7.16	7.19	7.31	6.7	6.9	7.08	6.67	6.37	6.69	6.7	7.02	6.58
231622_at	ASB17	-	-	Late spermiogenesis	-	SEHET	pachytene_spermatocytes;round_spermatids;seminiferous_tubule;testis	pachytene_spermatocytes;round_spermatids;seminiferous_tubule;testis	pachytene_spermatocytes;round_spermatids;seminiferous_tubule;testis	pachytene_spermatocytes;round_spermatids;seminiferous_tubule;testis	-	-	-	-	-	-	-	-	3.81	3.74	3.85	3.94	3.93	3.55	3.57	3.5	3.85	3.77	3.89	3.76	3.7		3.74	3.71	3.59	3.55	3.75	4	6.16	5.91	4.12	3.5	6.21	3.44	3.64	3.79	3.75	3.75	3.82
237807_at	SPATA12	-	Cryptorchidism (HP:0000028);Abnormality of male external genitalia (HP:0000032);Abnormal external genitalia (HP:0000811);Abnormality of the genital tract (HP:0000078);Genitourinary abnormality (HP:0000119);Phenotypic abnormality (HP:0000118);All (HP:0000001);Abnormality of the male genitalia (HP:0010461);Abnormality of the testis (HP:0000035);Abnormality of male internal genitalia (HP:0000022);Ab…	Late spermiogenesis	-	SEHET	pachytene_spermatocytes;round_spermatids;seminiferous_tubule;testis	pachytene_spermatocytes;round_spermatids;seminiferous_tubule;testis	pachytene_spermatocytes;round_spermatids;seminiferous_tubule;testis	pachytene_spermatocytes;round_spermatids;seminiferous_tubule;testis	-	-	-	-	-	-	-	-	4.68	4.48	4.83	4.49	4.56	4.41	4.54	5	4.4	4.23	4.37	4.39	4.52		4.62	3.87	4.35	4.27	4.33	4.73	5.07	4.76	4.38	4.33	4.31	4.64	4.21	4.28	4.45	4.53	4.21
215142_at	CXorf27	-	-	Late spermiogenesis	-	SEHET	pachytene_spermatocytes;round_spermatids;seminiferous_tubule;testis	pachytene_spermatocytes;round_spermatids;seminiferous_tubule;testis	pachytene_spermatocytes;round_spermatids;seminiferous_tubule;testis	pachytene_spermatocytes;round_spermatids;seminiferous_tubule;testis	-	-	-	-	-	-	-	-	4.29	4.52	4.56	4.52	4.12	4.55	4.38	4.51	4.38	4.17	4.54	4.41	4.15		4.2	4.46	4	4.45	3.94	4.03	4.36	4.49	4.18	4.52	4.76	3.82	4.05	3.82	3.9	3.84	3.87
207739_s_at	GAGE12F;GAGE8;GAGE1;GAGE2C;GAGE3;GAGE4;GAGE5;GAGE6;GAGE7;GAGE12I;GAGE2E;GAGE2B;GAGE12G;GAGE12J;GAGE2D;GAGE2A	decitabine (C014347);expression - decitabine (C014347);Mitoxantrone (D008942);response to chemical - Mitoxantrone (D008942);Mitomycin (D016685);response to chemical - Mitomycin (D016685)	-	Ad spermatogonia	DOWNinHIR	SEHET	pachytene_spermatocytes;round_spermatids;seminiferous_tubule;testis	pachytene_spermatocytes;round_spermatids;seminiferous_tubule;testis	pachytene_spermatocytes;round_spermatids;seminiferous_tubule;testis	pachytene_spermatocytes;round_spermatids;seminiferous_tubule;testis	breast_lobular_carcinoma_D_no;endometrium_adenocarcinoma_H3_mixed_adecarcinoma;kidney_H1_cancer_D_yes;kidney_chromophobe_renal_carcinoma_D_yes;endometrium_H1_cancer;endometrium_H1_cancer_D_yes;endometrium_H1_cancer_D_no;endometrium_adenocarcinoma;kidney_conventional_clear_cell_renal_carcinoma_D_yes;endometrium_adenocarcinoma_D_yes;endometrium_adenocarcinoma_D_no;endometrium_adenocarcinoma_H3_clea…	endometrium_adenocarcinoma_H3_clear_cell_adenocarcinoma;endometrium_adenocarcinoma_H3_malignant_mixed_mullerian_tumor;endometrium_adenocarcinoma_H3_malignant_mixed_mullerian_tumor_D_yes;nAll	-	-	-	-	yes	-	5.51	6.32	7.6	4.54	8.86	9.12	7.79	10.36	8.1	8.4	8.73	7.82	9.78		4.42	4.9	5.12	5.45	4.7	4.6	6.16	7.28	8.68	9.01	7.61	10.37	12.68	11.61	11.75	11.83	11.73
1555235_s_at	IQCF3	-	-	Late spermiogenesis	-	SEHET	pachytene_spermatocytes;round_spermatids;seminiferous_tubule;testis	pachytene_spermatocytes;round_spermatids;seminiferous_tubule;testis	pachytene_spermatocytes;round_spermatids;seminiferous_tubule;testis	pachytene_spermatocytes;round_spermatids;seminiferous_tubule;testis	-	-	-	-	-	-	-	-	4.33	4.45	4.36	3.89	4.13	3.56	4.2	4.43	3.91	3.96	4.51	4.29	3.86		4.42	4.07	4.25	4.25	4.3	4.54	5.31	4.96	4.26	3.92	5.05	4.15	4.45	4.43	4.27	4.11	4.14
224007_at	HSFY2;HSFY1	-	Male infertility (HP:0003251);Impaired spermatogenesis (HP:0008669);Infertility (HP:0000789);Decreased fertility (HP:0000144);Abnormality of the genital tract (HP:0000078);Genitourinary abnormality (HP:0000119);Phenotypic abnormality (HP:0000118);All (HP:0000001);Abnormality of male internal genitalia (HP:0000022);Abnormal internal genitalia (HP:0000812);Abnormality of the male genitalia (HP:0010…	Late spermiogenesis	-	SEHET	pachytene_spermatocytes;round_spermatids;seminiferous_tubule;testis	pachytene_spermatocytes;round_spermatids;seminiferous_tubule;testis	pachytene_spermatocytes;round_spermatids;seminiferous_tubule;testis	pachytene_spermatocytes;round_spermatids;seminiferous_tubule;testis	-	-	GO:0003700;Vaquerizas et al. 2009 (a)	-	-	-	-	-	3.65	3.49	3.83	4.4	3.61	3.7	3.7	3.62	3.65	4.2	3.66	3.84	3.43		3.33	3.68	3.48	3.41	3.49	3.77	4.42	5.36	3.83	3.34	5.72	3.59	3.59	3.23	3.38	3.69	3.46
216663_s_at	ZMYND10	Amiodarone (D000638);expression - Amiodarone (D000638);bisphenol A (C006780);expression - bisphenol A (C006780);decitabine (C014347);expression - decitabine (C014347);cotreatment - decitabine (C014347);Diethylstilbestrol (D004054);expression - Diethylstilbestrol (D004054);Zearalenone (D015025);expression - Zearalenone (D015025);trichostatin A (C012589);expression - trichostatin A (C012589);cotrea…	-	Late spermatocytogenesis and meiosis	-	PEHET	-	-	pachytene_spermatocytes;round_spermatids;seminiferous_tubule;testis	pachytene_spermatocytes;round_spermatids;seminiferous_tubule;testis	-	-	-	-	-	-	-	-	4.56	3.85	4.29	3.77	4.17	4.02	4.37	4.5	3.83	3.81	3.92	3.94	4.05		3.75	4.31	3.94	3.9	3.99	3.96	4.69	5.46	4.38	4.7	5.41	5.41	5.11	6.28	6.17	6.12	6
1554333_at	DNAJA4	-	-	Spermatocytogenesis and early meiosis	-	SEHET	round_spermatids;testis	round_spermatids;testis	pachytene_spermatocytes;round_spermatids;seminiferous_tubule;testis	pachytene_spermatocytes;round_spermatids;seminiferous_tubule;testis	-	-	-	-	-	-	-	-	4.46	3.74	4.28	4.6	4.76	5.26	5.64	5.27	4.85	5.03	4.99	5.54	6.33		3.61	4.34	4.39	4.14	5.44	4.43	3.82	5.06	5.57	5.15	5.09	5.46	6.7	6.08	6.42	6.3	5.97
207918_s_at	TSPY1;TSPY3;TSPY4	-	Male infertility (HP:0003251);Impaired spermatogenesis (HP:0008669);Infertility (HP:0000789);Decreased fertility (HP:0000144);Abnormality of the genital tract (HP:0000078);Genitourinary abnormality (HP:0000119);Phenotypic abnormality (HP:0000118);All (HP:0000001);Abnormality of male internal genitalia (HP:0000022);Abnormal internal genitalia (HP:0000812);Abnormality of the male genitalia (HP:0010…	Ad spermatogonia	DOWNinHIR	SEHET	pachytene_spermatocytes;round_spermatids;seminiferous_tubule;testis	pachytene_spermatocytes;round_spermatids;seminiferous_tubule;testis	pachytene_spermatocytes;round_spermatids;seminiferous_tubule;testis	pachytene_spermatocytes;round_spermatids;seminiferous_tubule;testis	-	-	-	-	-	-	yes	-	5.65	6.12	7.56	4.26	9.38	9.46	10.78	10.75	10.25	9.43	9.94	9.17	11.5		4.36	3.61	4.11	4.06	3.85	3.64	5.91	6.93	9.02	9.32	8.32	11.01	12.84	11.83	11.96	11.93	12
231134_at	C20orf79	-	-	Early spermiogenesis	-	SEHET	pachytene_spermatocytes;round_spermatids;seminiferous_tubule;testis	pachytene_spermatocytes;round_spermatids;seminiferous_tubule;testis	pachytene_spermatocytes;round_spermatids;seminiferous_tubule;testis	pachytene_spermatocytes;round_spermatids;seminiferous_tubule;testis	-	-	-	-	-	-	-	-	4.38	4.38	4.61	4.62	4.51	4.41	4.38	4.58	4.81	4.33	4.6	4.6	4.76		4.27	4.68	4.13	4.75	4.61	4.45	6.03	5.56	4.68	4.49	5.29	4.65	4.58	4.11	4.21	4.39	4.53
234192_s_at	GKAP1	Amiodarone (D000638);expression - Amiodarone (D000638)	-	Late spermatocytogenesis and meiosis	-	UE	-	-	-	-	leukemia_all;leukemia_all_H3_all_b;leukemia_all_H3_all_t;nAll	leukemia_all;leukemia_all_H3_all_b;leukemia_all_H3_all_t;nAll	-	-	-	-	-	-	8.1	8.02	8.04	7.89	8.4	8.51	8.74	8.75	8.52	8.25	8.56	8.5	9.48		7.42	7.47	7.45	7.04	7.2	7.23	7.91	8.21	8.07	8.12	8.25	8.48	9.47	9.42	9.52	9.4	9.29
206588_at	DAZL	decitabine (C014347);expression - decitabine (C014347)	Male infertility (HP:0003251);Impaired spermatogenesis (HP:0008669);Infertility (HP:0000789);Decreased fertility (HP:0000144);Abnormality of the genital tract (HP:0000078);Genitourinary abnormality (HP:0000119);Phenotypic abnormality (HP:0000118);All (HP:0000001);Abnormality of male internal genitalia (HP:0000022);Abnormal internal genitalia (HP:0000812);Abnormality of the male genitalia (HP:0010…	Ad spermatogonia	DOWNinHIR	SEHET	pachytene_spermatocytes;round_spermatids;seminiferous_tubule;testis	pachytene_spermatocytes;round_spermatids;seminiferous_tubule;testis	pachytene_spermatocytes;round_spermatids;seminiferous_tubule;testis	pachytene_spermatocytes;round_spermatids;seminiferous_tubule;testis	ovary_germ_cell_and_embryonal_tumor;ovary_germ_cell_and_embryonal_tumor_H3_dysgerminoma;nAll	ovary_germ_cell_and_embryonal_tumor_H3_dysgerminoma;nAll	-	-	-	-	-	-	6.29	5.69	6.36	6.41	7.74	7.17	7.54	8.25	7.7	7.46	7.88	8.11	8.58		3.36	6.23	7.06	5.98	7.56	7.22	8.29	7.5	7.47	9.17	8.2	9.19	10.56	10.54	10.99	11	10.88
231453_at	C17orf105	-	-	Late spermiogenesis	-	SEHET	pachytene_spermatocytes;round_spermatids;seminiferous_tubule;testis	pachytene_spermatocytes;round_spermatids;seminiferous_tubule;testis	pachytene_spermatocytes;round_spermatids;seminiferous_tubule;testis	pachytene_spermatocytes;round_spermatids;seminiferous_tubule;testis	-	-	-	-	-	-	-	-	3.79	3.66	3.58	3.45	3.7	3.38	3.52	3.36	3.77	3.43	3.55	3.36	3.72		3.47	3.87	3.53	3.68	3.6	3.58	4.72	4.46	3.77	3.63	4.89	3.83	3.76	3.53	3.53	3.51	3.66
220058_at	C17orf39	testosterone enanthate (C004648);expression - testosterone enanthate (C004648)	-	Early spermiogenesis	-	IE	-	-	-	-	myometrium_H1_cancer_D_yes;myometrium_sarcoma_D_yes;myometrium_sarcoma_H3_leiomyosarcoma_D_yes;nAll	-	-	-	-	-	-	-	6.11	5.28	5.06	4.93	5.81	6.04	5.69	5.65	6.06	5.73	6.13	5.95	6.22		5.02	5.27	5.5	4.92	4.75	5.35	6.08	6.02	5.65	5.14	5.81	5.78	6.81	6.59	6.32	6.27	6.31
220230_s_at	CYB5R2	arsenic trioxide (C006632);expression - arsenic trioxide (C006632);tert-Butylhydroperoxide (D020122);expression - tert-Butylhydroperoxide (D020122);Calcitriol (D002117);expression - Calcitriol (D002117);Tretinoin (D014212);expression - Tretinoin (D014212)	-	Late spermatocytogenesis and meiosis	-	UE	-	-	-	-	-	-	-	-	-	-	-	-	6.17	6.18	5.63	5.9	6.05	6.56	7.15	6.61	6.37	6.72	6.87	6.46	7.1		5.91	7.93	8.51	8.88	8.62	8.68	9.2	8.76	7.77	8.46	7.96	7.45	8.5	8.52	8.74	8.42	8.82
1554765_a_at	C11orf64	-	-	Early spermiogenesis	-	SEHET	pachytene_spermatocytes;round_spermatids;seminiferous_tubule;testis	pachytene_spermatocytes;round_spermatids;seminiferous_tubule;testis	pachytene_spermatocytes;round_spermatids;seminiferous_tubule;testis	pachytene_spermatocytes;round_spermatids;seminiferous_tubule;testis	-	-	-	-	-	-	-	-	4.14	4.43	4.05	3.87	3.68	4.32	3.96	3.97	4.18	4.11	4.11	4.14	4.21		4.26	3.92	4.36	4.11	4.24	4.59	5.18	5.73	4.48	4.14	4.71	4.42	4.45	4.14	4.04	3.86	4.18
222567_s_at	MEX3C	Arsenic (D001151);expression - Arsenic (D001151);sodium arsenite (C017947);expression - sodium arsenite (C017947)	-	Early spermiogenesis	-	UE	-	-	-	-	-	-	-	-	-	-	-	-	6.28	6.05	6.58	6.02	6.04	6.28	5.7	5.99	6.37	6.26	6.72	6.37	6.39		5.34	5.71	5.72	5.36	5.86	6.13	6.58	6.22	6.11	5.83	6.64	6.11	6.17	6.21	6.38	6.19	6.4
207736_s_at	TNP2	Sodium Selenite (D018038);expression - Sodium Selenite (D018038)	Male infertility (HP:0003251);Impaired spermatogenesis (HP:0008669);Infertility (HP:0000789);Decreased fertility (HP:0000144);Abnormality of the genital tract (HP:0000078);Genitourinary abnormality (HP:0000119);Phenotypic abnormality (HP:0000118);All (HP:0000001);Abnormality of male internal genitalia (HP:0000022);Abnormal internal genitalia (HP:0000812);Abnormality of the male genitalia (HP:0010…	Late spermiogenesis	-	SEHET	pachytene_spermatocytes;round_spermatids;seminiferous_tubule;testis	pachytene_spermatocytes;round_spermatids;seminiferous_tubule;testis	pachytene_spermatocytes;round_spermatids;seminiferous_tubule;testis	pachytene_spermatocytes;round_spermatids;seminiferous_tubule;testis	-	-	-	-	-	-	-	-	4.67	4.69	4.48	4.56	4.56	4.51	4.19	4.5	4.75	4.22	4.55	4.02	4.47		4.55	4.35	4.36	4.37	4.23	4.6	4.89	4.41	4.65	4.26	4.35	4.25	4.5	4.67	4.31	4.14	4.56
240537_s_at	LOC440356	-	-	Early spermiogenesis	-	PEHET	-	-	pachytene_spermatocytes;round_spermatids;seminiferous_tubule;testis	pachytene_spermatocytes;round_spermatids;seminiferous_tubule;testis	-	-	-	-	-	-	-	-	4.9	5.18	4.98	4.48	4.81	5.15	5.39	5.45	5.45	4.81	5.17	5.41	5.59		4.55	4.95	4.29	5.14	4.88	4.96	5.2	5.45	4.92	5.29	6.02	4.89	6.03	6.37	6.27	6.29	6.31
210171_s_at	CREM	arsenic trioxide (C006632);expression - arsenic trioxide (C006632);Benzene (D001554);expression - Benzene (D001554);Etoposide (D005047);response to chemical - Etoposide (D005047);nickel sulfate (C029938);expression - nickel sulfate (C029938);sodium arsenite (C017947);activity - sodium arsenite (C017947);expression - sodium arsenite (C017947)	Male infertility (HP:0003251);Impaired spermatogenesis (HP:0008669);Infertility (HP:0000789);Decreased fertility (HP:0000144);Abnormality of the genital tract (HP:0000078);Genitourinary abnormality (HP:0000119);Phenotypic abnormality (HP:0000118);All (HP:0000001);Abnormality of male internal genitalia (HP:0000022);Abnormal internal genitalia (HP:0000812);Abnormality of the male genitalia (HP:0010…	Early spermiogenesis	-	SEHET	pachytene_spermatocytes;round_spermatids;seminiferous_tubule;testis	pachytene_spermatocytes;round_spermatids;seminiferous_tubule;testis	pachytene_spermatocytes;round_spermatids;seminiferous_tubule;testis	pachytene_spermatocytes;round_spermatids;seminiferous_tubule;testis	-	-	GO:0003700;Vaquerizas et al. 2009 (a)	-	-	-	-	-	4.27	3.97	4.21	4.48	4.38	4.21	4.11	4.28	4.07	3.94	4.15	4.66	4.56		3.9	3.79	3.9	3.9	3.88	3.91	4.56	4.97	4.07	4.11	5.38	4.16	4.82	4.73	4.56	4.92	4.57
231421_at	LOC254312	-	-	Late spermiogenesis	-	SEHET	pachytene_spermatocytes;round_spermatids;seminiferous_tubule;testis	pachytene_spermatocytes;round_spermatids;seminiferous_tubule;testis	pachytene_spermatocytes;round_spermatids;seminiferous_tubule;testis	pachytene_spermatocytes;round_spermatids;seminiferous_tubule;testis	-	-	-	-	-	-	-	-	3.5	3.55	3.73	3.69	3.25	3.53	3.55	3.32	3.22	3.59	3.47	3.35	3.22		3.5	3.37	3.33	3.64	3.34	3.42	4.38	4.14	3.57	3.53	3.98	3.67	3.13	3.2	3.23	3.52	3.37
219704_at	YBX2	Valproic Acid (D014635);expression - Valproic Acid (D014635)	Male infertility (HP:0003251);Impaired spermatogenesis (HP:0008669);Infertility (HP:0000789);Decreased fertility (HP:0000144);Abnormality of the genital tract (HP:0000078);Genitourinary abnormality (HP:0000119);Phenotypic abnormality (HP:0000118);All (HP:0000001);Abnormality of male internal genitalia (HP:0000022);Abnormal internal genitalia (HP:0000812);Abnormality of the male genitalia (HP:0010…	Late spermatocytogenesis and meiosis	-	UE	-	-	-	-	-	-	-	-	-	-	-	-	5.48	5.9	6.16	5.84	6.07	5.81	6.11	6.13	6.12	5.85	6.01	5.85	6.38		5.79	5.55	5.48	5.98	5.73	5.76	6.32	6.46	5.93	6.33	6.62	7.05	7.96	8.28	8.73	8.31	8.36
240313_at	DMRTB1	-	-	Spermatocytogenesis and early meiosis	DOWNinHIR	SEHET	pachytene_spermatocytes;round_spermatids;seminiferous_tubule;testis	pachytene_spermatocytes;round_spermatids;seminiferous_tubule;testis	pachytene_spermatocytes;round_spermatids;seminiferous_tubule;testis	pachytene_spermatocytes;round_spermatids;seminiferous_tubule;testis	-	-	GO:0003700;Vaquerizas et al. 2009 (b)	-	-	-	-	-	4.46	4.14	5.27	4.89	5.46	6.06	6.26	6.4	6.03	5.18	6.17	5.79	6.57		4.28	4.41	4.11	4.82	4.37	4.45	5.18	6.08	5.58	6.38	6.22	7.68	9.47	9	9.42	9.19	9.41
1553127_a_at	RNF168	-	-	Late spermiogenesis	-	SEHET	pachytene_spermatocytes;round_spermatids;seminiferous_tubule;testis	pachytene_spermatocytes;round_spermatids;seminiferous_tubule	pachytene_spermatocytes;round_spermatids;seminiferous_tubule;testis	pachytene_spermatocytes;round_spermatids;seminiferous_tubule	-	-	-	-	-	-	-	-	4.18	4.4	3.83	3.9	3.94	3.96	3.94	4.46	3.79	4.39	3.96	3.92	4.3		4.02	4	4.17	4.1	4.41	3.82	4.01	4.38	4.34	4.1	4.24	4.06	4.43	4.17	4.04	4.17	4.47
242180_at	TSPAN16	Benzo_a_pyrene (D001564);expression - Benzo_a_pyrene (D001564)	-	Late spermiogenesis	-	SEHET	pachytene_spermatocytes;round_spermatids;seminiferous_tubule;testis	pachytene_spermatocytes;round_spermatids;seminiferous_tubule;testis	pachytene_spermatocytes;round_spermatids;seminiferous_tubule;testis	pachytene_spermatocytes;round_spermatids;seminiferous_tubule;testis	-	-	-	-	-	-	-	-	4.82	4.12	4.72	4.28	4.1	4.42	4.68	4.67	4.48	4.69	4.37	4.78	4.56		4.38	4.44	4.24	4.55	4.41	4.32	4.53	4.91	4.5	4.27	4.43	4.8	4.87	4.75	4.8	4.76	3.99
240359_at	C20orf71	-	-	Late spermiogenesis	-	UE	-	-	-	-	-	-	-	-	-	-	-	-	5.19	5.09	5.52	5.41	4.95	5.36	4.83	5.56	5.54	4.89	5.48	5.46	5.07		5.09	5.28	4.61	5.47	5.38	5.08	6.3	6.06	5.36	5.5	6.11	4.96	4.81	5.37	5.26	4.88	5.14
231155_at	DEFB119	-	-	Adult Sertoli	-	SEHET	pachytene_spermatocytes;round_spermatids;seminiferous_tubule;testis	round_spermatids;seminiferous_tubule;testis	pachytene_spermatocytes;round_spermatids;seminiferous_tubule;testis	round_spermatids;seminiferous_tubule;testis	-	-	-	-	-	-	-	-	4.14	4.27	4.01	4.33	4.43	4.25	4.36	4.78	4.34	4.05	4.92	4.05	4.42		5.53	11.95	12.48	12.14	12.27	12.67	12.22	11.73	11.76	12.24	12.18	11.17	11.81	11.59	11.49	11.6	11.62
239877_at	LOC157740	-	-	Early spermiogenesis	-	SEHET	pachytene_spermatocytes;round_spermatids;seminiferous_tubule;testis	pachytene_spermatocytes;round_spermatids;seminiferous_tubule;testis	pachytene_spermatocytes;round_spermatids;seminiferous_tubule;testis	pachytene_spermatocytes;round_spermatids;seminiferous_tubule;testis	-	-	-	-	-	-	-	-	4.05	4.1	3.77	4	3.96	4.48	4.28	4.18	3.97	4.38	4.17	4.19	4.06		3.8	4.17	4.47	4.2	4.29	4.12	4.54	4.58	3.81	3.98	4.7	4.43	4.36	3.89	4.11	4.2	4.17
211694_at	TSSK1A;TSSK1B	-	-	Late spermiogenesis	-	SEHET	pachytene_spermatocytes;round_spermatids;seminiferous_tubule;testis	pachytene_spermatocytes;round_spermatids;seminiferous_tubule;testis	pachytene_spermatocytes;round_spermatids;seminiferous_tubule;testis	pachytene_spermatocytes;round_spermatids;seminiferous_tubule;testis	-	-	-	-	-	-	-	-	3.97	3.87	3.89	3.75	3.59	3.9	4.09	4.49	3.79	4.02	3.96	3.63	4.03		3.97	3.77	4.12	4.21	3.87	4.06	3.9	3.97	4.08	3.75	4.14	3.7	4.08	3.71	4.14	4.03	4.07
219883_at	C11orf20	-	-	Early spermiogenesis	-	UE	-	-	-	-	-	-	-	-	-	-	-	-	5.72	5.64	5.97	5.77	5.57	5.68	5.64	5.86	5.83	5.75	5.58	5.72	5.56		5.73	5.73	5.6	6.14	5.96	5.86	7.1	6.99	6.24	6.24	7.62	6.36	5.29	5.95	5.79	5.84	5.73
1557576_at	PAQR3	-	-	Late spermiogenesis	-	SEHET	pachytene_spermatocytes;round_spermatids;seminiferous_tubule;testis	pachytene_spermatocytes;round_spermatids;seminiferous_tubule;testis	pachytene_spermatocytes;round_spermatids;seminiferous_tubule;testis	pachytene_spermatocytes;round_spermatids;seminiferous_tubule;testis	-	-	-	-	-	-	-	-	3.99	4.09	4.2	3.86	4.02	4.24	3.69	3.69	3.99	4.07	4.18	3.73	3.88		3.67	4.18	4.24	4.03	3.83	4.23	4.4	4.51	4.11	3.9	4.03	4.2	3.77	4.53	4.22	4.18	4.28
223829_at	TKTL2	-	-	Late spermatocytogenesis and meiosis	-	SEHET	pachytene_spermatocytes;round_spermatids;seminiferous_tubule;testis	pachytene_spermatocytes;round_spermatids;seminiferous_tubule;testis	pachytene_spermatocytes;round_spermatids;seminiferous_tubule;testis	pachytene_spermatocytes;round_spermatids;seminiferous_tubule;testis	-	-	-	-	-	-	-	-	3.99	3.97	3.83	3.71	4.06	3.9	4.43	4.38	4.2	4.41	4	3.76	4.46		3.63	3.83	4.28	3.66	3.51	4.09	5.94	5.94	4.69	5.03	5.73	5.89	6.27	6.89	7.07	7.06	6.76
1553146_at	C3orf30	-	-	Late spermiogenesis	-	SEHET	pachytene_spermatocytes;round_spermatids;seminiferous_tubule;testis	pachytene_spermatocytes;round_spermatids;seminiferous_tubule;testis	pachytene_spermatocytes;round_spermatids;seminiferous_tubule;testis	pachytene_spermatocytes;round_spermatids;seminiferous_tubule;testis	-	-	-	-	-	-	-	-	3.85	3.55	3.68	3.42	3.38	3.28	3.52	3.5	3.69	3.7	3.44	3.46	3.4		3.65	3.69	3.52	3.36	3.47	3.48	4.54	4.8	3.95	3.51	4.57	3.52	3.84	3.87	3.44	3.63	3.64
1557417_s_at	RSPH10B;RSPH10B2	-	-	Early spermiogenesis	-	PEHET	-	-	fallopian_tube;pachytene_spermatocytes;round_spermatids;seminiferous_tubule;testis	pachytene_spermatocytes;round_spermatids;seminiferous_tubule;testis	ovary_germ_cell_and_embryonal_tumor_H3_dysgerminoma;nAll	-	-	-	-	-	-	-	4.41	4.08	4.13	4.16	4.37	4.23	4.51	4.04	4.37	3.76	4.92	4.16	4.42		4.15	3.9	4.3	4.07	4.12	4.17	4.66	4.72	4.43	4.07	4.94	4.95	5.27	5.31	5.64	5.51	5.14
204377_s_at	VPRBP	-	-	Late spermiogenesis	-	IE	-	-	-	-	leukemia_all_H3_all_t;nAll	-	-	-	-	-	-	-	5.2	5.22	5.32	4.96	5.15	5.23	5.61	5.11	5.46	5.62	5.15	5.22	5.35		5.15	5.5	5.34	4.95	5.28	5.3	5.41	5.32	5.05	5.48	5.54	5.27	6.43	5.51	6	6.05	6.15
243520_x_at	ADAM30	-	-	Early spermiogenesis	-	SEHET	pachytene_spermatocytes;round_spermatids;seminiferous_tubule;testis	pachytene_spermatocytes;round_spermatids;seminiferous_tubule;testis	pachytene_spermatocytes;round_spermatids;seminiferous_tubule;testis	pachytene_spermatocytes;round_spermatids;seminiferous_tubule;testis	-	-	-	-	-	-	-	-	3.11	3.2	3.04	3.18	3.11	3.16	3.25	3.42	3.16	3.29	3.08	3.5	3.04		3.36	3.34	3.06	3.61	3.11	3.11	3.92	5.43	3.43	3.51	4.22	3.34	3.4	3.34	3.22	2.98	3.19
231452_at	HRASLS5	-	-	Early spermiogenesis	-	UE	-	-	-	-	-	-	-	-	-	-	-	-	6.4	5.64	6.07	6.01	6.06	6.33	5.76	5.81	6.23	6.22	6.28	6.1	5.95		4.68	6.76	7.38	7.42	7.5	7.79	6.8	7.62	7.12	7.5	6.95	6.78	6.88	6.67	6.14	6.72	6.65
229352_at	SPESP1;NOX5	Isoflavones (D007529);expression - Isoflavones (D007529);Nitric Oxide (D009569);reaction - Nitric Oxide (D009569);chemical synthesis - Nitric Oxide (D009569)	-	Late spermatocytogenesis and meiosis	-	SEHET	pachytene_spermatocytes;round_spermatids;seminiferous_tubule;testis	pachytene_spermatocytes;round_spermatids;seminiferous_tubule;testis	pachytene_spermatocytes;round_spermatids;seminiferous_tubule;testis	pachytene_spermatocytes;round_spermatids;seminiferous_tubule;testis	-	-	-	-	-	-	-	-	7.31	5.7	6.46	6.32	6.57	6.76	6.5	6.74	6.78	7	6.5	6.84	6.6		7.01	6.52	6.78	6.55	6.77	6.47	6.88	7.18	6.74	7.05	7.05	8.23	8.84	9.55	9.64	9.21	8.98
206787_at	BRDT	Quercetin (D011794);expression - Quercetin (D011794)	-	Late spermatocytogenesis and meiosis	-	SEHET	pachytene_spermatocytes;round_spermatids;seminiferous_tubule;testis	pachytene_spermatocytes;round_spermatids;seminiferous_tubule;testis	pachytene_spermatocytes;round_spermatids;seminiferous_tubule;testis	pachytene_spermatocytes;round_spermatids;seminiferous_tubule;testis	-	-	-	GO:0000989	-	-	yes	-	3.52	3.42	3.61	3.41	4.03	4.23	4.39	4.11	3.96	3.59	4.63	3.47	4.76		3.05	3.56	3.78	3.37	3.47	3.47	5.36	5.75	4.45	5.31	5.8	5.97	6.94	6.78	6.77	6.6	6.63
1552425_a_at	KLHL10	-	Male infertility (HP:0003251);Impaired spermatogenesis (HP:0008669);Infertility (HP:0000789);Decreased fertility (HP:0000144);Abnormality of the genital tract (HP:0000078);Genitourinary abnormality (HP:0000119);Phenotypic abnormality (HP:0000118);All (HP:0000001);Abnormality of male internal genitalia (HP:0000022);Abnormal internal genitalia (HP:0000812);Abnormality of the male genitalia (HP:0010…	Early spermiogenesis	-	SEHET	pachytene_spermatocytes;round_spermatids;seminiferous_tubule;testis	pachytene_spermatocytes;round_spermatids;seminiferous_tubule;testis	pachytene_spermatocytes;round_spermatids;seminiferous_tubule;testis	pachytene_spermatocytes;round_spermatids;seminiferous_tubule;testis	-	-	-	-	-	-	-	-	4.22	4.29	4.41	4.29	4.21	4.21	4.58	4.38	4.08	4.51	4.27	4.26	4.14		3.9	4.06	4.23	4.57	4.54	4.35	4.69	4.95	4.37	4.5	5.28	4.77	4.52	4.82	4.49	4.55	4.59
206640_x_at	GAGE12F;GAGE12D;GAGE2C;GAGE4;GAGE5;GAGE6;GAGE7;GAGE12I;GAGE2E;GAGE2B;GAGE12G;GAGE12C;GAGE12B;GAGE12E;GAGE12H;GAGE2A	decitabine (C014347);expression - decitabine (C014347);Mitoxantrone (D008942);response to chemical - Mitoxantrone (D008942);Mitomycin (D016685);response to chemical - Mitomycin (D016685)	-	Ad spermatogonia	DOWNinHIR	SEHET	pachytene_spermatocytes;round_spermatids;seminiferous_tubule;testis	pachytene_spermatocytes;round_spermatids;seminiferous_tubule;testis	pachytene_spermatocytes;round_spermatids;seminiferous_tubule;testis	pachytene_spermatocytes;round_spermatids;seminiferous_tubule;testis	endometrium_H1_cancer_D_yes;endometrium_adenocarcinoma_D_yes;endometrium_adenocarcinoma_H3_clear_cell_adenocarcinoma;endometrium_adenocarcinoma_H3_malignant_mixed_mullerian_tumor;endometrium_adenocarcinoma_H3_malignant_mixed_mullerian_tumor_D_yes;endometrium_adenocarcinoma_H3_papillary_serous_adenocarcinoma;endometrium_adenocarcinoma_H3_papillary_serous_adenocarcinoma_D_yes;ovary_germ_cell_and_em…	endometrium_adenocarcinoma_H3_clear_cell_adenocarcinoma;endometrium_adenocarcinoma_H3_malignant_mixed_mullerian_tumor_D_yes;nAll	-	-	-	-	yes	-	5.73	5.72	7.96	4.48	9.34	9.24	7.68	10.12	8.56	8.18	8.38	7.82	9.93		4.52	4.28	4.14	4.63	4.29	4.73	6.29	6.76	8.79	8.98	7.27	10.33	12.5	11.38	11.57	11.57	11.7
231373_at	RNF133	-	-	Late spermiogenesis	-	SEHET	pachytene_spermatocytes;round_spermatids;seminiferous_tubule;testis	pachytene_spermatocytes;round_spermatids;seminiferous_tubule;testis	pachytene_spermatocytes;round_spermatids;seminiferous_tubule;testis	pachytene_spermatocytes;round_spermatids;seminiferous_tubule;testis	-	-	-	-	-	-	-	-	4.38	4.56	4.4	4.32	4.44	4.38	4.17	4.31	4.48	4.37	4.25	4.23	4.33		4.43	4.45	4.61	4.22	4.37	4.45	4.64	5.12	4.23	4.26	5.31	4.14	3.8	4.61	4.47	4.44	4.35
230947_at	2012-09-01	-	-	Early spermiogenesis	-	UE	-	-	-	-	-	-	-	-	-	-	-	-	5.99	5.71	6.01	5.52	5.86	5.54	5.82	6.09	5.82	5.67	5.94	5.9	5.58		5.98	6.15	5.75	6.03	5.81	5.53	6.69	6.38	6.08	6.32	6.57	6.52	6.2	6.2	6.35	6.19	5.84
230763_at	SPATA17	Amiodarone (D000638);expression - Amiodarone (D000638)	-	Late spermatocytogenesis and meiosis	-	PEHET	-	-	fallopian_tube;pachytene_spermatocytes;round_spermatids;seminiferous_tubule;testis	fallopian_tube;pachytene_spermatocytes;round_spermatids;seminiferous_tubule;testis	endometrium_H1_cancer_D_no;endometrium_adenocarcinoma_D_no;endometrium_adenocarcinoma_H3_endometrioid_adenocarcinoma;endometrium_adenocarcinoma_H3_endometrioid_adenocarcinoma_D_no;endometrium_adenocarcinoma_H3_papillary_serous_adenocarcinoma_D_no;nAll	-	-	-	-	-	-	-	4.03	4.05	3.97	4.06	4.43	4.38	4.27	4.21	4.3	4.49	4.38	4.31	4.32		3.92	4	4.29	3.96	4.05	4.11	5.27	6.29	5.13	4.67	6.16	5.49	5.55	6.86	7.25	6.99	7.11
227166_at	DNAJC18	-	-	Early spermiogenesis	-	UE	-	-	-	-	leukemia_all;leukemia_all_H3_all_b;leukemia_all_H3_all_t;myometrium_H1_cancer_D_yes;myometrium_sarcoma_D_yes;myometrium_sarcoma_H3_leiomyosarcoma_D_yes;nAll	-	-	-	-	-	-	-	5.97	6.09	6	5.9	6.46	6.41	6.24	6.2	6.2	6.11	6.56	5.98	6.09		5.65	6.06	5.78	5.91	6.1	5.8	6.4	6.44	6.01	6.24	6.42	6.19	7.07	7.1	7.08	7.14	6.96
208235_x_at	GAGE12F;GAGE2C;GAGE4;GAGE7;GAGE12I;GAGE2E;GAGE2B;GAGE12G;GAGE2A	decitabine (C014347);expression - decitabine (C014347);Mitoxantrone (D008942);response to chemical - Mitoxantrone (D008942);Mitomycin (D016685);response to chemical - Mitomycin (D016685)	-	Ad spermatogonia	DOWNinHIR	SEHET	pachytene_spermatocytes;round_spermatids;seminiferous_tubule;testis	pachytene_spermatocytes;round_spermatids;seminiferous_tubule;testis	pachytene_spermatocytes;round_spermatids;seminiferous_tubule;testis	pachytene_spermatocytes;round_spermatids;seminiferous_tubule;testis	endometrium_adenocarcinoma_D_yes;endometrium_adenocarcinoma_H3_clear_cell_adenocarcinoma;endometrium_adenocarcinoma_H3_malignant_mixed_mullerian_tumor;endometrium_adenocarcinoma_H3_malignant_mixed_mullerian_tumor_D_yes;endometrium_adenocarcinoma_H3_papillary_serous_adenocarcinoma;endometrium_adenocarcinoma_H3_papillary_serous_adenocarcinoma_D_yes;thyroid_gland_papillary_carcinoma_H3_follicular_va…	endometrium_adenocarcinoma_H3_clear_cell_adenocarcinoma;nAll	-	-	-	-	yes	-	5.28	5.48	7.95	4.28	9.52	9.22	7.55	10.19	8.45	8.31	8.13	7.87	9.7		4.07	4.07	4.29	4.59	4.29	4.6	5.97	6.58	8.88	8.86	7.15	10.33	12.48	11.33	11.43	11.6	11.65
1556263_s_at	-	-	-	Early spermiogenesis	-	SEHET	pachytene_spermatocytes;round_spermatids;seminiferous_tubule;testis	pachytene_spermatocytes;round_spermatids;seminiferous_tubule;testis	pachytene_spermatocytes;round_spermatids;seminiferous_tubule;testis	pachytene_spermatocytes;round_spermatids;seminiferous_tubule;testis	ovary_sex_cord-gonadal_stromal_tumor_D_yes;ovary_sex_cord-gonadal_stromal_tumor_H3_granulosa_cell_tumor;ovary_sex_cord-gonadal_stromal_tumor_H3_granulosa_cell_tumor_D_yes;nAll	ovary_sex_cord-gonadal_stromal_tumor_D_yes;ovary_sex_cord-gonadal_stromal_tumor_H3_granulosa_cell_tumor;ovary_sex_cord-gonadal_stromal_tumor_H3_granulosa_cell_tumor_D_yes;nAll	-	-	-	-	-	-	4.75	5.09	5.45	5.95	3.69	3.89	4.14	4.81	4.45	3.81	4.11	4.31	3.91		3.7	5.7	5.89	4.13	5.66	5.16	5.44	4.95	4.58	5.75	5.32	5.54	5.92	4.68	4.9	5.12	5.42
229289_at	FAM71E1	-	-	Early spermiogenesis	-	UE	-	-	-	-	-	-	-	-	-	-	-	-	6.23	5.79	5.72	5.55	5.9	6.18	6.31	6.31	6.41	6.25	6.22	6.21	6.37		5.83	6.13	6.18	5.83	6.17	6.22	6.29	6.44	6.08	6.37	6.58	6.28	6.57	6.34	6.44	6.31	6.39
237718_at	EIF4E	arsenic trioxide (C006632);reaction - arsenic trioxide (C006632);phosphorylation - arsenic trioxide (C006632);activity - arsenic trioxide (C006632);expression - arsenic trioxide (C006632);CGP 57380 (C466997);reaction - CGP 57380 (C466997);phosphorylation - CGP 57380 (C466997);activity - CGP 57380 (C466997);Dietary Carbohydrates (D004040);expression - Dietary Carbohydrates (D004040);Estradiol (D00…	-	Late spermiogenesis	-	SEHET	pachytene_spermatocytes;round_spermatids;seminiferous_tubule;testis	pachytene_spermatocytes;round_spermatids;seminiferous_tubule;testis	pachytene_spermatocytes;round_spermatids;seminiferous_tubule;testis	pachytene_spermatocytes;round_spermatids;seminiferous_tubule;testis	endometrium_adenocarcinoma_H3_mixed_adecarcinoma_D_yes;brain_H1_cancer;brain_astrocytoma;nAll	-	-	-	-	-	-	-	4.32	4.36	4.23	4.36	4.32	4.54	4.36	4.46	4.47	4.48	4.8	3.94	4.6		4.08	4.37	4.47	4.38	4.43	4.53	4.9	4.58	4.28	4.37	4.61	4.36	4.58	4.45	4.57	4.74	4.58
214442_s_at	PIAS2	Asbestos_ Crocidolite (D017638);expression - Asbestos_ Crocidolite (D017638)	-	Late spermatocytogenesis and meiosis	-	UE	-	-	-	-	-	-	-	GO:0000989	-	-	-	-	6.32	6.06	6.41	5.9	6.69	6.71	6.95	7.1	6.84	6.83	6.93	6.77	7.23		6.09	6.61	6.54	6.38	6.64	6.66	7.27	7.84	7.09	7.31	7.37	7.99	9.04	9.18	9.32	9.12	9.24
232513_x_at	C20orf107	-	-	Early spermiogenesis	-	UE	-	-	-	-	-	-	-	-	-	-	-	-	5.1	5.1	5.29	5.06	5.22	5.27	5.23	5.53	5.34	5.11	5.29	5.14	5.61		5.41	5.44	5.28	5.32	5.41	5.71	6.49	6.83	5.75	5.68	6.71	5.66	6.25	5.83	5.82	5.79	5.97
231420_at	GGN	-	-	Late spermiogenesis	-	SEHET	pachytene_spermatocytes;round_spermatids;seminiferous_tubule;testis	pachytene_spermatocytes;round_spermatids;seminiferous_tubule;testis	pachytene_spermatocytes;round_spermatids;seminiferous_tubule;testis	pachytene_spermatocytes;round_spermatids;seminiferous_tubule;testis	-	-	-	-	-	-	-	-	3.97	4.19	4.16	3.98	4.43	3.71	4.37	4.17	4.04	4.26	4.26	4.16	4.11		4.18	4.4	4.03	4.05	4.03	4.34	4.23	4.46	4.04	4.15	4.65	4.28	4.19	4.06	4.53	4.05	4.31
1562484_at	C17orf104	-	-	Spermatocytogenesis and early meiosis	-	SEHET	pachytene_spermatocytes;round_spermatids;seminiferous_tubule;testis	pachytene_spermatocytes;round_spermatids;seminiferous_tubule;testis	pachytene_spermatocytes;round_spermatids;seminiferous_tubule;testis	pachytene_spermatocytes;round_spermatids;seminiferous_tubule;testis	-	-	-	-	-	-	-	-	3.51	3.44	3.41	3.49	3.63	4.14	4.24	3.63	3.8	3.89	4.25	3.87	4.38		3.52	3.42	3.55	3.49	3.71	3.28	4.84	5.87	4.52	6.27	5.41	7.49	9.23	8.79	9.34	9.2	9.16
219984_s_at	HRASLS	-	-	Late spermatocytogenesis and meiosis	-	PEHET	-	-	pachytene_spermatocytes;round_spermatids;seminiferous_tubule;skeletal_muscle;testis	pachytene_spermatocytes;round_spermatids;seminiferous_tubule;skeletal_muscle;testis	ovary_adenocarcinoma_H3_adenocarcinoma_with_mixed_subtypes_D_no;nAll	-	-	-	-	-	-	-	5.76	4.83	5.26	5.41	6.12	5.84	6.1	5.76	5.62	5.65	6.11	5.94	6.56		4.34	5.04	4.84	4.93	4.97	4.96	5.45	6.26	6.04	5.34	5.98	5.96	7.17	6.6	7.13	7.17	6.53
231458_at	-	-	-	Late spermiogenesis	-	SEHET	pachytene_spermatocytes;round_spermatids;seminiferous_tubule;testis	pachytene_spermatocytes;round_spermatids;seminiferous_tubule;testis	pachytene_spermatocytes;round_spermatids;seminiferous_tubule;testis	pachytene_spermatocytes;round_spermatids;seminiferous_tubule;testis	-	-	-	-	-	-	-	-	4.18	4.22	3.95	3.92	3.77	3.9	4.35	4.11	3.92	4.3	4.09	4.14	4.04		4.41	4.24	4.03	4.47	4.2	4.14	4.47	4.27	4.49	4.22	5.05	4.2	4.02	4.05	3.98	4.04	4.05
231266_at	LYPD4	-	-	Late spermatocytogenesis and meiosis	-	SEHET	pachytene_spermatocytes;round_spermatids;seminiferous_tubule;testis	pachytene_spermatocytes;round_spermatids;seminiferous_tubule;testis	pachytene_spermatocytes;round_spermatids;seminiferous_tubule;testis	pachytene_spermatocytes;round_spermatids;seminiferous_tubule;testis	-	-	-	-	-	-	-	-	4.21	4.47	4.75	4.61	4.3	5.02	4.6	5.22	4.68	5.16	5.05	4.66	4.91		4.24	4.55	4.52	4.52	4.39	4.68	6.05	6.26	5.11	5.63	6.2	6.54	8.05	7.73	8.01	7.86	7.82
214157_at	GNAS	4-hydroxy-2-nonenal (C027576);expression - 4-hydroxy-2-nonenal (C027576);Amiodarone (D000638);expression - Amiodarone (D000638);tert-Butylhydroperoxide (D020122);expression - tert-Butylhydroperoxide (D020122);Dobutamine (D004280);response to chemical - Dobutamine (D004280);Hydrogen Peroxide (D006861);expression - Hydrogen Peroxide (D006861);Selenium (D012643);expression - Selenium (D012643);cotre…	Autosomal dominant inheritance (HP:0000006);Coarse facial features (HP:0000280);Neurological abnormality (HP:0000707);Abnormality of the breasts (HP:0000769);Hypertension (HP:0000822);Acromegaly (HP:0000845);Menstrual irregularities (HP:0000858);Somatic mutation (HP:0001428);Growth abnormality (HP:0001507);Cardiomyopathy (HP:0001638);Left ventricular hypertrophy (HP:0001712);Metabolism abnormalit…	Ad spermatogonia	DOWNinHIR	UE	-	-	-	-	endometrium_H1_cancer;endometrium_H1_cancer_D_yes;endometrium_H1_cancer_D_no;endometrium_adenocarcinoma;endometrium_adenocarcinoma_D_yes;endometrium_adenocarcinoma_D_no;endometrium_adenocarcinoma_H3_clear_cell_adenocarcinoma;endometrium_adenocarcinoma_H3_clear_cell_adenocarcinoma_D_yes;endometrium_adenocarcinoma_H3_endometrioid_adenocarcinoma;endometrium_adenocarcinoma_H3_endometrioid_adenocarcin…	lung_neuroendocrine_carcinoma_D_no;nAll	-	-	-	-	-	yes	5.89	6.14	7.34	5.02	9.42	9.31	9.45	10.09	9.24	8.91	9.03	8.79	10.11		5.68	5.98	6.41	6.01	6.19	6.83	6.9	7.32	8.8	7.8	7.85	8.41	10.58	9.04	9	9.16	9.25
1552919_at	C4orf36	-	-	Late spermiogenesis	-	PEHET	-	-	pachytene_spermatocytes;round_spermatids;seminiferous_tubule;testis;bladder	round_spermatids	-	-	-	-	-	-	-	-	3.92	3.89	3.67	3.81	3.94	3.9	4.29	3.93	4.2	3.96	4.3	4.36	4.97		4.06	3.95	4.2	4.39	3.92	4.09	3.88	4.28	3.96	3.76	3.93	3.93	4.39	3.95	4.31	4.16	4.04
235996_at	RASSF8	arsenic trioxide (C006632);expression - arsenic trioxide (C006632)	-	Early spermiogenesis	-	PEHET	-	-	fetal_cartilage;pachytene_spermatocytes;round_spermatids;seminiferous_tubule;testis	pachytene_spermatocytes;round_spermatids;seminiferous_tubule;testis	-	-	-	-	-	-	-	-	4.55	4.77	4.24	4.62	4.49	4.28	4.24	4.57	4.49	4.33	4.28	4.58	4.56		4.34	4.6	4.42	4.7	4.65	4.4	4.97	4.74	4.58	4.26	5.47	4.64	4.54	5.14	4.9	4.9	5.17
236909_at	C2orf77	-	-	Late spermatocytogenesis and meiosis	-	PEHET	-	-	pachytene_spermatocytes;round_spermatids;seminiferous_tubule;testis	pachytene_spermatocytes;round_spermatids;seminiferous_tubule;testis	-	-	-	-	-	-	-	-	3.9	3.78	4.19	4.16	4.03	4.48	4.1	4.45	4.15	4.4	4.47	4.27	4.29		4.2	3.84	4.08	4.06	4.09	3.94	5.33	5.48	4.45	5.27	5.92	4.97	7.04	7.17	7.39	7.29	7.39
1554074_s_at	SLFNL1	-	-	Late spermiogenesis	-	UE	-	-	-	-	-	-	-	-	-	-	-	-	5.46	5.46	5.91	5.67	5.31	5.17	5.53	5.66	5.71	5.54	5.41	5.35	5.53		5.78	5.65	5.67	5.34	5.65	5.19	5.99	5.96	5.27	5.38	6.08	5.47	5.36	5.54	5.54	5.42	5.6
231557_at	-	-	-	Late spermiogenesis	-	PEHET	-	-	pachytene_spermatocytes;round_spermatids;seminiferous_tubule;testis	pachytene_spermatocytes;round_spermatids;seminiferous_tubule;testis	-	-	-	-	-	-	-	-	4.53	4.51	4.34	4.76	4.23	4.31	4.53	4.51	4.45	4.31	4.38	4.78	4.63		4.58	4.25	4.37	4.51	4.42	4.17	4.97	5.5	4.68	4.55	5.65	4.73	3.8	4.17	4.51	4.57	4.64
231394_at	-	-	-	Early spermiogenesis	-	SEHET	pachytene_spermatocytes;round_spermatids;seminiferous_tubule;testis	pachytene_spermatocytes;round_spermatids;seminiferous_tubule;testis	pachytene_spermatocytes;round_spermatids;seminiferous_tubule;testis	pachytene_spermatocytes;round_spermatids;seminiferous_tubule;testis	-	-	-	-	-	-	-	-	3.85	3.86	3.83	3.75	3.32	3.64	4.05	3.91	3.84	3.86	3.51	3.54	3.69		4.08	4.24	3.81	3.97	3.8	4.07	5.23	5.13	4.19	3.95	5.02	4.35	3.82	3.66	4.19	3.98	4.16
235062_at	PIH1D2	-	-	Late spermatocytogenesis and meiosis	-	SEHET	pachytene_spermatocytes;round_spermatids;seminiferous_tubule;testis	pachytene_spermatocytes;round_spermatids;seminiferous_tubule;testis	pachytene_spermatocytes;round_spermatids;seminiferous_tubule;testis	pachytene_spermatocytes;round_spermatids;seminiferous_tubule;testis	-	-	-	-	-	-	-	-	4.05	3.71	3.88	3.92	4.11	4.16	4.76	4.6	4.24	4.12	4	3.95	4.49		4.21	3.93	4.03	3.69	4.16	3.92	5.63	5.62	4.36	4.95	5.45	5.87	5.95	6.28	6.41	6.25	6.24
1552745_at	SLCO6A1	-	-	Late spermatocytogenesis and meiosis	-	SEHET	pachytene_spermatocytes;round_spermatids;seminiferous_tubule;testis	pachytene_spermatocytes;round_spermatids;seminiferous_tubule;testis	pachytene_spermatocytes;round_spermatids;seminiferous_tubule;testis	pachytene_spermatocytes;round_spermatids;seminiferous_tubule;testis	-	-	-	-	-	-	yes	-	3.2	3.63	3.94	3.55	3.55	3.34	4.01	3.88	3.35	4	3.71	3.91	3.81		3.51	3.85	3.53	3.31	3.05	3.44	4.36	5.81	4.67	4.65	5.45	6.05	5.83	6.82	6.68	6.38	6.3
232766_at	BANF2	-	-	Late spermiogenesis	-	SEHET	pachytene_spermatocytes;round_spermatids;seminiferous_tubule;testis	pachytene_spermatocytes;round_spermatids;seminiferous_tubule;testis	pachytene_spermatocytes;round_spermatids;seminiferous_tubule;testis	pachytene_spermatocytes;round_spermatids;seminiferous_tubule;testis	-	-	-	-	-	-	-	-	3.65	3.91	4.04	4.03	4.16	4.04	3.88	4.11	3.87	3.91	3.84	4.1	4.04		3.83	3.7	3.72	3.8	3.9	4.16	4.06	4.9	4.02	3.77	4.03	3.82	3.68	4.26	3.68	3.78	3.88
221042_s_at	CLMN	bisphenol A (C006780);expression - bisphenol A (C006780);Cycloheximide (D003513);reaction - Cycloheximide (D003513);expression - Cycloheximide (D003513);Dactinomycin (D003609);reaction - Dactinomycin (D003609);expression - Dactinomycin (D003609);Calcitriol (D002117);expression - Calcitriol (D002117);Tretinoin (D014212);reaction - Tretinoin (D014212);expression - Tretinoin (D014212);Valproic Acid …	-	Unclassified	-	UE	-	-	-	-	cervix_uteri_adenocarcinoma_D_no;cervix_uteri_adenosquamous_carcinoma;ovary_H1_cancer;ovary_H1_cancer_D_yes;ovary_adenocarcinoma;ovary_adenocarcinoma_D_yes;ovary_adenocarcinoma_D_no;ovary_adenocarcinoma_H3_adenocarcinoma_with_mixed_subtypes;ovary_adenocarcinoma_H3_adenocarcinoma_with_mixed_subtypes_D_yes;ovary_adenocarcinoma_H3_endometrioid_adenocarcinoma;ovary_adenocarcinoma_H3_endometrioid_aden…	cervix_uteri_adenosquamous_carcinoma;nAll	-	-	-	-	-	-	7	6.99	6.95	7.01	6.9	7.18	6.82	7.1	7.01	7.14	6.96	6.98	7.04		5.34	5.62	5.56	6.06	5.38	6.01	6.3	5.89	6.03	5.93	5.83	5.91	6.87	6.48	6.53	6.35	6.65
206319_s_at	SPINLW1	-	-	Adult Sertoli	-	PEHET	-	-	round_spermatids;seminiferous_tubule;testis	round_spermatids;seminiferous_tubule;testis	-	-	-	-	-	-	yes	-	6.09	4.47	4.73	4.58	4.86	4.93	4.06	4.52	5.3	4.41	5.98	6.26	5.51		4.49	11.23	12.47	11.93	12.5	12.36	11.68	11.03	12.05	12.83	11.86	11.6	10.66	10.8	10.45	10.47	10.57
216323_x_at	TUBA3D;TUBA3C	-	-	Spermatocytogenesis and early meiosis	-	UE	-	-	-	-	-	-	-	-	-	-	-	-	6.41	6.24	6.93	6.78	6.68	7.28	6.53	7.12	6.64	6.86	6.8	6.8	7.12		6.12	6.12	6.41	6.19	6.11	6.54	7.1	7.49	7.06	7.23	7.5	8.87	10.64	11.16	11.42	10.89	10.89
240878_at	SPEM1	-	-	Late spermiogenesis	-	UE	-	-	-	-	-	-	-	-	-	-	-	-	4.88	5.03	5.24	5.43	5.14	5.06	5.09	5.56	4.8	5.11	4.81	4.63	5.24		5.51	4.97	5.38	5.06	5.03	5.34	5.55	5.67	4.87	5.17	5.44	4.87	5.2	5.17	4.65	4.85	5.04
236767_at	IQCF2	-	-	Late spermiogenesis	-	SEHET	pachytene_spermatocytes;round_spermatids;seminiferous_tubule;testis	pachytene_spermatocytes;round_spermatids;seminiferous_tubule;testis	pachytene_spermatocytes;round_spermatids;seminiferous_tubule;testis	pachytene_spermatocytes;round_spermatids;seminiferous_tubule;testis	-	-	-	-	-	-	-	-	4.32	4.92	4.4	4.11	4.41	4.53	4.86	4.52	4.9	5.1	4.8	4.47	4.62		4.6	4.68	4.25	4.19	4.74	4.48	5.04	5.4	4.74	4.7	4.93	4.47	4.39	4.09	4.72	4.23	4.15
239359_at	MARCH11	-	-	Unclassified	-	PEHET	-	-	pachytene_spermatocytes;round_spermatids;seminiferous_tubule;testis	pachytene_spermatocytes;round_spermatids;seminiferous_tubule;testis	ovary_malignant_mixed_muellerian_tumor;ovary_malignant_mixed_muellerian_tumor_D_yes;small_intestine_carcinoid_tumor;nAll	-	-	-	-	-	-	-	8	8.86	8.92	7.64	7.6	7.34	7.97	7.56	7.43	8.13	7.61	8.16	7.35		4.41	5.42	6.94	6.89	6.24	7.14	6.94	6.38	5.83	7.11	6.59	5.49	6.44	6.21	6.3	6.52	6.3
231487_at	COX8C	-	-	Spermatocytogenesis and early meiosis	-	SEHET	pachytene_spermatocytes;round_spermatids;seminiferous_tubule;testis	pachytene_spermatocytes;round_spermatids;seminiferous_tubule;testis	pachytene_spermatocytes;round_spermatids;seminiferous_tubule;testis	pachytene_spermatocytes;round_spermatids;seminiferous_tubule;testis	-	-	-	-	-	-	-	-	3.28	3.27	4.37	3.28	4.61	5.63	4.98	5.72	5.56	4.86	5.37	4.74	6.24		3.44	3.37	3.69	3.71	3.4	3.53	3.33	4.53	4.44	4.69	5.56	6.5	7.66	7.89	7.6	7.63	7.46
1553798_a_at	FBXL13	-	-	Early spermiogenesis	-	PEHET	-	-	huve_cells;pachytene_spermatocytes;round_spermatids;seminiferous_tubule;testis	pachytene_spermatocytes;round_spermatids;seminiferous_tubule;testis	-	-	-	-	-	-	-	-	4.3	4.14	4.34	4.41	4.38	4.16	4.26	4.27	4.11	4.19	4.36	4.15	4.87		4.44	4.27	4.55	4.45	4.38	4.23	4.93	5.34	4.97	4.54	4.36	5.11	5.63	5.54	5.43	5.85	5.53
1552326_a_at	CCDC11	-	-	Late spermatocytogenesis and meiosis	-	IE	-	-	-	-	-	-	-	-	-	-	-	-	4.93	4.98	5.19	4.7	4.96	5.36	5.54	5.89	5.53	5.39	5.46	5.26	5.61		5.11	5.18	4.82	4.96	4.98	4.79	5.97	6.61	5.92	6.47	6.53	7.27	7.34	8.18	8.01	7.87	8.09
216997_x_at	TLE4	Asbestos_ Crocidolite (D017638);expression - Asbestos_ Crocidolite (D017638);tert-Butylhydroperoxide (D020122);expression - tert-Butylhydroperoxide (D020122)	-	Late spermatocytogenesis and meiosis	-	PEHET	-	-	pachytene_spermatocytes;round_spermatids;seminiferous_tubule;testis;bladder	pachytene_spermatocytes;round_spermatids;seminiferous_tubule;testis	leukemia_H1_cancer;leukemia_all;fallopian_tube_adenocarcinoma_H3_papillary_serous_adenocarcinoma;leukemia_all_H3_all_b;leukemia_all_H3_all_t;leukemia_aml;small_intestine_gist;stomach_gist;vulva_H1_cancer;vulva_H1_cancer_D_no;vulva_squamous_cell_carcinoma;vulva_squamous_cell_carcinoma_D_no;nAll	leukemia_H1_cancer;leukemia_aml;small_intestine_gist;nAll	-	-	-	-	-	-	5.22	4.47	5.2	4.88	4.92	5.37	5.68	4.56	4.49	4.64	5.49	5.29	5.96		5.44	5.71	6.23	5.81	6.1	6.32	5.45	5.85	5.73	5.86	5.8	6	6.43	6.41	6.34	6.45	6.42
222106_at	PRND	sodium arsenite (C017947);expression - sodium arsenite (C017947)	-	Sertoli 2	-	SEHET	round_spermatids;seminiferous_tubule;testis	round_spermatids;seminiferous_tubule;testis	pachytene_spermatocytes;round_spermatids;seminiferous_tubule;testis	round_spermatids;seminiferous_tubule;testis	-	-	-	-	-	-	-	-	9.42	9.58	8.02	8.11	8.25	9.13	9.86	6.41	8.03	7.69	8.79	8.55	7.83		4.42	11.24	11.24	10.7	11.18	11.09	10.98	10.52	10.63	11.43	10.88	9.62	10.29	10.25	10.04	10.22	10.15
242833_at	-	-	-	Late spermiogenesis	-	SEHET	pachytene_spermatocytes;round_spermatids;seminiferous_tubule;testis	pachytene_spermatocytes;round_spermatids;seminiferous_tubule;testis	pachytene_spermatocytes;round_spermatids;seminiferous_tubule;testis	pachytene_spermatocytes;round_spermatids;seminiferous_tubule;testis	-	-	-	-	-	-	-	-	3.98	3.81	3.91	3.67	4.29	3.88	4.22	3.78	4.11	4.42	4.2	4.07	3.73		3.73	4.2	4.27	4.37	4.09	4.23	4.58	4.51	4.19	3.98	4.56	4.35	3.81	3.6	4.09	3.66	4.2
220278_at	KDM4D	kojic acid (C011890);expression - kojic acid (C011890);vanadyl sulfate (C034028);expression - vanadyl sulfate (C034028)	-	Spermatocytogenesis and early meiosis	-	SEHET	pachytene_spermatocytes;round_spermatids;seminiferous_tubule;testis	pachytene_spermatocytes;round_spermatids;seminiferous_tubule;testis	pachytene_spermatocytes;round_spermatids;seminiferous_tubule;testis	pachytene_spermatocytes;round_spermatids;seminiferous_tubule;testis	-	-	-	-	-	-	-	-	5.98	4.83	5.49	5.39	5.95	6.09	6.14	6.45	6.35	6.11	6.26	5.82	6.64		4.59	4.4	4.32	4.56	4.59	4.64	5.06	5.5	4.74	5.24	5.77	5.83	6.64	7.25	7.1	6.68	6.93
1554041_at	C20orf141	-	-	Late spermiogenesis	-	SEHET	pachytene_spermatocytes;round_spermatids;seminiferous_tubule;testis	pachytene_spermatocytes;round_spermatids;seminiferous_tubule;testis	pachytene_spermatocytes;round_spermatids;seminiferous_tubule;testis	pachytene_spermatocytes;round_spermatids;seminiferous_tubule;testis	-	-	-	-	-	-	-	-	4.11	4.18	4.02	4.17	4.49	4.59	4.28	4.26	4.64	4.19	4.36	4.42	4.13		4.32	4.28	4.24	4.34	4.19	4.33	4.54	4.71	4.23	4.02	4.35	4.21	4.11	4.15	4.1	4.09	4.17
230989_s_at	TSSK6	-	-	Late spermiogenesis	-	SEHET	pachytene_spermatocytes;round_spermatids;seminiferous_tubule;testis	round_spermatids;seminiferous_tubule	pachytene_spermatocytes;round_spermatids;seminiferous_tubule;testis	round_spermatids;seminiferous_tubule	-	-	-	-	-	-	yes	-	4.9	4.87	4.71	4.56	4.65	5.15	4.76	4.59	5.07	4.92	5.02	4.94	5.1		4.84	4.75	5.26	5.13	5.07	4.54	4.93	5.1	4.67	4.79	4.78	4.79	4.66	4.63	4.77	4.47	4.92
1564855_at	LOC727924	-	-	Early spermiogenesis	-	SEHET	pachytene_spermatocytes;round_spermatids;seminiferous_tubule;testis	pachytene_spermatocytes;round_spermatids;seminiferous_tubule;testis	pachytene_spermatocytes;round_spermatids;seminiferous_tubule;testis	pachytene_spermatocytes;round_spermatids;seminiferous_tubule;testis	-	-	-	-	-	-	-	-	3.55	3.71	3.97	3.73	3.78	3.68	4.46	3.74	4.31	4.08	4.26	3.74	4.76		3.74	3.57	3.83	3.63	3.61	3.68	4.02	4.45	4.12	3.63	4.19	3.73	4.09	4.21	3.88	4.21	4.02
225680_at	LRWD1	-	-	Late spermatocytogenesis and meiosis	-	UE	-	-	-	-	-	-	-	-	-	-	-	-	6.89	6.71	6.17	6.03	6.67	6.69	6.91	6.97	6.79	6.88	6.61	6.68	6.78		7.01	6.53	6.51	6.41	6.38	6.53	6.62	7.19	6.65	6.75	7.21	7.62	7.91	8.13	8.14	7.82	7.95
237340_at	SLC26A8	-	-	Early spermiogenesis	-	PEHET	-	-	bone_marrow;pachytene_spermatocytes;round_spermatids;seminiferous_tubule;testis	pachytene_spermatocytes;round_spermatids;seminiferous_tubule;testis	-	-	-	-	-	-	-	-	3.95	4.13	4.32	3.9	4.12	3.99	3.89	4.22	4.45	4.22	4.31	4.17	4.27		4.01	4.19	3.99	4.18	3.94	4.46	5.13	5.52	4.46	4.92	5.59	5.29	4.38	5.26	4.41	4.85	5.25
209749_s_at	ACE	Arsenates (D001149);expression - Arsenates (D001149);cotreatment - Arsenates (D001149);Atrazine (D001280);expression - Atrazine (D001280);cotreatment - Atrazine (D001280);Estrogens_ Conjugated _USP_ (D004966);activity - Estrogens_ Conjugated _USP_ (D004966);Mustard Gas (D009151);response to chemical - Mustard Gas (D009151);omapatrilat (C106266);activity - omapatrilat (C106266);Phenylephrine (D010…	Autosomal dominant inheritance (HP:0000006);Dementia (HP:0000726);Parkinsonism (HP:0001300);Heterogeneous (HP:0001425);Neurofibrillary tangles (HP:0002185);Long-tract signs (HP:0002423);Alzheimer disease (HP:0002511);Autosomal recessive inheritance (HP:0000007);Abnormality of the urinary tract (HP:0000079);Microcephaly (HP:0000252);Oligohydramnios (HP:0001562);Potter facies (HP:0002009);Pulmonary…	Late spermiogenesis	-	PEHET	-	-	huve_cells;pachytene_spermatocytes;round_spermatids;seminiferous_tubule;testis	pachytene_spermatocytes;round_spermatids;seminiferous_tubule;testis	-	-	-	-	-	-	-	-	5.06	5.03	5.72	4.88	4.54	5.06	5.03	4.98	5.43	4.83	4.85	5.27	4.83		5.38	5.1	4.75	4.69	4.94	5.03	4.62	5.04	4.78	4.5	4.64	4.72	4.79	4.55	4.33	4.59	4.65
229096_at	LOC440895	-	-	Early spermiogenesis	-	IE	-	-	-	-	-	-	-	-	-	-	-	-	4.99	6.34	6.26	7.05	5.27	5.78	5.83	5.77	5.52	5.99	5.69	6.15	6.38		5.94	6.66	6.8	6.21	7.01	6.76	7.03	7.12	7.05	6.87	7.43	6.98	6.59	6.68	6.72	6.47	6.77
242698_at	AKAP14	-	-	Late spermiogenesis	-	SEHET	pachytene_spermatocytes;round_spermatids;seminiferous_tubule;testis	pachytene_spermatocytes;round_spermatids;seminiferous_tubule;testis	pachytene_spermatocytes;round_spermatids;seminiferous_tubule;testis	pachytene_spermatocytes;round_spermatids;seminiferous_tubule;testis	-	-	-	-	-	-	-	-	3.77	3.59	3.59	3.42	3.61	3.57	3.91	4.09	3.66	3.43	3.66	3.37	3.76		3.38	3.67	3.71	3.66	3.42	3.69	3.59	3.7	3.5	3.57	4.01	3.61	3.39	3.8	3.54	3.55	3.42
214572_s_at	INSL3	Atrazine (D001280);expression - Atrazine (D001280);Carmustine (D002330);expression - Carmustine (D002330);Tretinoin (D014212);expression - Tretinoin (D014212)	Cryptorchidism (HP:0000028);Renal agenesis (HP:0000104);Hypospadias (HP:0000047);Abnormality of male external genitalia (HP:0000032);Abnormal external genitalia (HP:0000811);Abnormality of the genital tract (HP:0000078);Genitourinary abnormality (HP:0000119);Phenotypic abnormality (HP:0000118);All (HP:0000001);Abnormality of the male genitalia (HP:0010461);Abnormality of the testis (HP:0000035);A…	Adult Leydig 2	-	PEHET	-	-	round_spermatids;seminiferous_tubule;testis	round_spermatids;seminiferous_tubule;testis	-	-	-	-	Leydig	-	-	-	11.46	9.99	8.63	10.45	10.64	10.17	10.64	9.44	11.68	11.57	11.29	10.09	10.57		14.22	14.17	14.02	14.17	14.17	14.22	14.22	14.51	14.06	13.67	14.22	14.27	13.71	13.99	13.63	13.76	13.87
1555985_at	C17orf64	-	-	Late spermatocytogenesis and meiosis	-	SEHET	pachytene_spermatocytes;round_spermatids;seminiferous_tubule;testis	pachytene_spermatocytes;round_spermatids;seminiferous_tubule;testis	pachytene_spermatocytes;round_spermatids;seminiferous_tubule;testis	pachytene_spermatocytes;round_spermatids;seminiferous_tubule;testis	-	-	-	-	-	-	-	-	4.24	4.28	4.35	4.21	3.96	4.14	4.53	3.91	4.11	4.01	4.21	3.8	4.37		4.19	3.8	4.26	4.21	4.1	3.77	5.2	5.35	4.45	5.46	5.87	5.26	5.58	6.36	6.64	6.36	6.51
231563_at	-	-	-	Late spermiogenesis	-	SEHET	pachytene_spermatocytes;round_spermatids;seminiferous_tubule;testis	pachytene_spermatocytes;round_spermatids;seminiferous_tubule;testis	pachytene_spermatocytes;round_spermatids;seminiferous_tubule;testis	pachytene_spermatocytes;round_spermatids;seminiferous_tubule;testis	-	-	-	-	-	-	-	-	4.68	4.44	4.27	4.27	4.35	3.8	4.26	4.28	4.57	4.16	4.17	4.27	4.4		4.19	5.17	4.78	4.51	4.57	4.72	5.8	5.81	4.35	4.92	5.67	4.71	4.36	4.35	3.93	4.31	4.38
1552988_at	C11orf65	-	-	Spermatocytogenesis and early meiosis	-	SEHET	pachytene_spermatocytes;round_spermatids;seminiferous_tubule;testis	pachytene_spermatocytes;round_spermatids;seminiferous_tubule;testis	pachytene_spermatocytes;round_spermatids;seminiferous_tubule;testis	pachytene_spermatocytes;round_spermatids;seminiferous_tubule;testis	-	-	-	-	-	-	-	-	3.54	3.34	3.55	3.49	4.43	5.4	5.86	4.76	5.15	4.94	5.56	4.77	6.12		3.2	3.75	3.54	3.31	3.45	3.53	3.91	5.09	5.09	4.75	4.91	5.74	7.03	6.52	7.06	6.87	6.79
207377_at	PPP1R2P9	-	-	Late spermatocytogenesis and meiosis	-	SEHET	pachytene_spermatocytes;round_spermatids;seminiferous_tubule;testis	pachytene_spermatocytes;round_spermatids;seminiferous_tubule;testis	pachytene_spermatocytes;round_spermatids;seminiferous_tubule;testis	pachytene_spermatocytes;round_spermatids;seminiferous_tubule;testis	-	-	-	-	-	-	-	-	4.29	4.15	4.2	4.34	4.41	4.38	4.68	4.84	4.91	4.87	4.76	4.39	4.88		4.45	4.21	4.27	4.08	4.14	4.28	5.02	5.28	4.49	5.16	6.15	6.16	9.04	7.61	7.88	7.76	7.77
1554401_a_at	TCTE3	-	-	Early spermiogenesis	-	SEHET	pachytene_spermatocytes;round_spermatids;seminiferous_tubule;testis	pachytene_spermatocytes;round_spermatids;seminiferous_tubule;testis	pachytene_spermatocytes;round_spermatids;seminiferous_tubule;testis	pachytene_spermatocytes;round_spermatids;seminiferous_tubule;testis	-	-	-	-	-	-	-	-	4.01	3.89	4.06	3.94	3.97	3.23	3.81	4.17	4.05	3.82	3.85	3.99	3.53		3.8	3.86	3.71	3.94	3.67	3.86	5.67	5.65	4.07	4.08	5.16	5.09	5.18	5.91	6.62	6.41	6.54
237670_at	LOC284801	-	-	Early spermiogenesis	-	SEHET	pachytene_spermatocytes;round_spermatids;seminiferous_tubule;testis	pachytene_spermatocytes;round_spermatids;seminiferous_tubule;testis	pachytene_spermatocytes;round_spermatids;seminiferous_tubule;testis	pachytene_spermatocytes;round_spermatids;seminiferous_tubule;testis	-	-	-	-	-	-	-	-	3.64	3.27	3.62	3.59	3.55	3.53	3.39	3.11	3.16	3.58	3.51	3.44	3.48		3.12	3.38	3.09	3.33	3.31	3.48	3.77	4.27	3.54	3.65	3.9	3.7	3.7	4.21	4.18	4.07	4.1
237619_at	C6orf146	-	-	Late spermatocytogenesis and meiosis	-	SEHET	pachytene_spermatocytes;round_spermatids;seminiferous_tubule;testis	pachytene_spermatocytes;round_spermatids;seminiferous_tubule;testis	pachytene_spermatocytes;round_spermatids;seminiferous_tubule;testis	pachytene_spermatocytes;round_spermatids;seminiferous_tubule;testis	-	-	-	-	-	-	-	-	3.99	4.34	4.84	4.66	4.46	4.86	5.3	4.91	4.47	4.86	5.19	4.74	5.48		4.72	4.61	4.58	4.66	5.06	4.64	5.38	5.2	5.15	5.06	5.75	5.17	6.86	7.25	7.44	7.08	7.12
210600_s_at	GRK4	arsenic trioxide (C006632);expression - arsenic trioxide (C006632);Hydralazine (D006830);expression - Hydralazine (D006830);cotreatment - Hydralazine (D006830);Valproic Acid (D014635);expression - Valproic Acid (D014635);cotreatment - Valproic Acid (D014635)	-	Early spermiogenesis	-	SEHET	pachytene_spermatocytes;round_spermatids;seminiferous_tubule;testis	pachytene_spermatocytes;round_spermatids;seminiferous_tubule;testis	pachytene_spermatocytes;round_spermatids;seminiferous_tubule;testis	pachytene_spermatocytes;round_spermatids;seminiferous_tubule;testis	-	-	-	-	-	-	-	-	3.26	3.39	3.7	3.46	3.72	3.6	3.53	3.53	3.89	3.27	3.63	3.55	3.8		5.72	4.2	4.9	4.05	4.58	4.3	4.27	4.55	3.88	4.06	4.98	4.64	5.2	5.17	5.51	5.41	4.78
233575_s_at	TLE4	Asbestos_ Crocidolite (D017638);expression - Asbestos_ Crocidolite (D017638);tert-Butylhydroperoxide (D020122);expression - tert-Butylhydroperoxide (D020122)	-	Late spermatocytogenesis and meiosis	-	PEHET	-	-	pachytene_spermatocytes;round_spermatids;seminiferous_tubule;testis;bladder	pachytene_spermatocytes;round_spermatids;seminiferous_tubule	leukemia_H1_cancer;leukemia_all;leukemia_all_H3_all_b;leukemia_all_H3_all_t;leukemia_aml;small_intestine_gist;stomach_gist;nAll	-	-	-	-	-	-	-	4.65	3.89	4.29	3.84	4.12	4.27	4.96	4.31	4.42	4.28	4.9	4.93	5.52		4.45	5.15	5.41	4.93	5.46	5.68	4.55	4.99	5.34	5.5	5.25	5.49	5.88	5.94	5.68	5.67	5.52
238187_at	C2orf57	-	-	Late spermiogenesis	-	UE	-	-	-	-	-	-	-	-	-	-	-	-	5.39	4.73	5.52	5.27	5.1	5.31	5.29	5.35	5.2	5.18	4.98	5.02	5.13		5.13	5.02	4.81	5.02	4.95	5.2	4.97	5.4	4.79	4.86	5.31	4.77	5.09	4.57	4.97	4.67	4.88
231265_at	COX7B2	-	-	Spermatocytogenesis and early meiosis	DOWNinHIR	SEHET	pachytene_spermatocytes;round_spermatids;seminiferous_tubule;testis	pachytene_spermatocytes;round_spermatids;seminiferous_tubule;testis	pachytene_spermatocytes;round_spermatids;seminiferous_tubule;testis	pachytene_spermatocytes;round_spermatids;seminiferous_tubule;testis	-	-	-	-	-	-	-	-	4.52	4.1	4.71	4.5	5.02	5.04	5.59	5.09	4.99	5.13	6.32	5.55	6.51		4.25	4.41	4.34	4.35	4.61	4.19	6.05	6.21	5.31	6.12	6.49	6.56	7.8	8.36	8.37	8.02	8.14
237758_at	-	-	-	Late spermiogenesis	-	SEHET	pachytene_spermatocytes;round_spermatids;seminiferous_tubule;testis	pachytene_spermatocytes;round_spermatids;seminiferous_tubule;testis	pachytene_spermatocytes;round_spermatids;seminiferous_tubule;testis	pachytene_spermatocytes;round_spermatids;seminiferous_tubule;testis	-	-	-	-	-	-	-	-	3.74	3.72	3.6	3.81	3.66	4.12	3.67	3.75	3.57	3.85	3.56	3.73	3.94		3.93	3.86	3.5	3.5	3.63	3.76	4.45	4.67	3.46	3.55	4.08	3.76	3.39	3.84	3.78	3.48	3.55
237160_at	CCDC83	-	-	Early spermiogenesis	-	SEHET	pachytene_spermatocytes;round_spermatids;seminiferous_tubule;testis	pachytene_spermatocytes;round_spermatids;seminiferous_tubule;testis	pachytene_spermatocytes;round_spermatids;seminiferous_tubule;testis	pachytene_spermatocytes;round_spermatids;seminiferous_tubule;testis	-	-	-	-	-	-	-	-	3.51	3.19	3.35	3.29	3.45	3.56	3.48	3.31	3.23	3.43	3.24	3.15	3.23		3.64	3.15	3.51	3.23	3.24	3.41	4	4.43	3.81	3.7	4.59	3.82	4.13	3.83	3.69	3.83	3.53
243621_at	SPACA3	-	-	Late spermiogenesis	-	SEHET	pachytene_spermatocytes;round_spermatids;seminiferous_tubule;testis	pachytene_spermatocytes;round_spermatids;seminiferous_tubule;testis	pachytene_spermatocytes;round_spermatids;seminiferous_tubule;testis	pachytene_spermatocytes;round_spermatids;seminiferous_tubule;testis	-	-	-	-	-	-	yes	-	4.44	4.57	4.22	4.17	4.61	3.95	3.84	4.28	4.16	4.47	4.28	4.16	4.37		4.34	4.32	4.47	4.63	4.22	4.11	5.11	5.2	4.13	4	4.99	4.27	4.07	4.58	4.19	4.16	4.35
202671_s_at	PDXK	tert-Butylhydroperoxide (D020122);expression - tert-Butylhydroperoxide (D020122);Cisplatin (D002945);response to chemical - Cisplatin (D002945);Fluorouracil (D005472);expression - Fluorouracil (D005472);Metribolone (D015741);splicing - Metribolone (D015741);expression - Metribolone (D015741);Mitomycin (D016685);response to chemical - Mitomycin (D016685);testosterone enanthate (C004648);expression…	-	Early spermiogenesis	-	UE	-	-	-	-	myometrium_H1_cancer;myometrium_H1_cancer_D_yes;myometrium_sarcoma;myometrium_sarcoma_D_yes;myometrium_sarcoma_H3_leiomyosarcoma;myometrium_sarcoma_H3_leiomyosarcoma_D_yes;nAll	myometrium_H1_cancer;myometrium_H1_cancer_D_yes;myometrium_sarcoma;myometrium_sarcoma_D_yes;myometrium_sarcoma_H3_leiomyosarcoma;myometrium_sarcoma_H3_leiomyosarcoma_D_yes;nAll	-	-	-	-	-	-	7.86	7.74	7.39	7.09	7.4	7.65	7.5	7.42	7.98	7.7	7.43	7.78	7.26		6.91	8.52	9	8.44	8.51	8.82	8.66	8.72	8.58	8.6	9.04	8.27	7.73	8.34	8.19	8.28	8.37
231617_at	C22orf33	-	-	Late spermiogenesis	-	SEHET	pachytene_spermatocytes;round_spermatids;seminiferous_tubule;testis	pachytene_spermatocytes;round_spermatids;seminiferous_tubule;testis	pachytene_spermatocytes;round_spermatids;seminiferous_tubule;testis	pachytene_spermatocytes;round_spermatids;seminiferous_tubule;testis	-	-	-	-	-	-	-	-	3.68	3.76	3.48	3.38	3.2	3.42	3.34	3.73	3.64	3.52	3.92	3.48	3.29		3.71	3.42	3.45	3.9	3.89	3.9	4.55	4.34	3.4	3.33	4.73	3.41	3.55	3.49	3.84	3.74	3.78
231219_at	CMTM1	-	-	Early spermiogenesis	-	SEHET	pachytene_spermatocytes;round_spermatids;seminiferous_tubule;testis	pachytene_spermatocytes;round_spermatids;seminiferous_tubule;testis	pachytene_spermatocytes;round_spermatids;seminiferous_tubule;testis	pachytene_spermatocytes;round_spermatids;seminiferous_tubule;testis	leukemia_all;leukemia_all_H3_all_t;nAll	-	-	-	-	-	-	-	5.16	4.57	4.6	4.83	4.72	5.05	4.79	5.11	4.76	4.71	5.03	4.66	4.62		5.02	5.22	4.77	5.42	5.17	5.24	5.75	6.26	5.4	5.3	6.26	5.86	5.87	6.29	6.35	6.58	6.46
231642_at	C6orf201	-	-	Early spermiogenesis	-	SEHET	pachytene_spermatocytes;round_spermatids;seminiferous_tubule;testis	pachytene_spermatocytes;round_spermatids;seminiferous_tubule;testis	pachytene_spermatocytes;round_spermatids;seminiferous_tubule;testis	pachytene_spermatocytes;round_spermatids;seminiferous_tubule;testis	-	-	-	-	-	-	-	-	3.49	3.68	3.47	3.51	3.99	3.72	4.05	3.75	3.66	3.74	3.64	3.8	4		3.62	3.65	3.52	3.62	3.5	3.73	3.96	4.57	3.45	3.87	4.44	4.05	4.54	4.91	5.17	4.73	4.69
241432_at	-	-	-	Late spermiogenesis	-	SEHET	pachytene_spermatocytes;round_spermatids;seminiferous_tubule;testis	pachytene_spermatocytes;round_spermatids;seminiferous_tubule;testis	pachytene_spermatocytes;round_spermatids;seminiferous_tubule;testis	pachytene_spermatocytes;round_spermatids;seminiferous_tubule;testis	-	-	-	-	-	-	-	-	3.62	3.93	3.54	3.67	3.68	3.78	3.29	3.38	3.5	3.54	3.51	3.44	3.29		3.68	3.79	3.75	3.39	3.66	3.95	4.06	4.6	3.86	3.44	4.18	3.67	3.67	3.72	3.36	3.53	3.52
210626_at	AKAP1	Estradiol (D004958);expression - Estradiol (D004958);Raloxifene (D020849);expression - Raloxifene (D020849);Uranium (D014501);expression - Uranium (D014501);uranyl acetate (C005460);expression - uranyl acetate (C005460)	Male infertility (HP:0003251);Impaired spermatogenesis (HP:0008669);Infertility (HP:0000789);Decreased fertility (HP:0000144);Abnormality of the genital tract (HP:0000078);Genitourinary abnormality (HP:0000119);Phenotypic abnormality (HP:0000118);All (HP:0000001);Abnormality of male internal genitalia (HP:0000022);Abnormal internal genitalia (HP:0000812);Abnormality of the male genitalia (HP:0010…	Late spermiogenesis	-	SEHET	pachytene_spermatocytes;round_spermatids;seminiferous_tubule;testis	pachytene_spermatocytes;round_spermatids;seminiferous_tubule;testis	pachytene_spermatocytes;round_spermatids;seminiferous_tubule;testis	pachytene_spermatocytes;round_spermatids;seminiferous_tubule;testis	-	-	-	-	-	-	-	-	4.58	4.3	4.51	4.36	4.42	4.63	4.63	4.69	4.53	4.54	4.52	4.56	4.45		4.65	4.43	4.62	4.79	4.59	4.53	4.7	4.97	4.13	4.32	4.93	4.59	4.37	4.74	4.35	4.16	4.32
237055_at	-	-	-	Late spermiogenesis	-	SEHET	pachytene_spermatocytes;round_spermatids;seminiferous_tubule;testis	pachytene_spermatocytes;round_spermatids;seminiferous_tubule;testis	pachytene_spermatocytes;round_spermatids;seminiferous_tubule;testis	pachytene_spermatocytes;round_spermatids;seminiferous_tubule;testis	-	-	-	-	-	-	-	-	4.75	4.78	4.45	4.44	4.78	4.83	4.73	4.77	4.89	4.82	4.84	4.79	4.78		4.76	4.75	4.45	4.53	4.91	4.84	5.45	4.99	4.77	4.66	5.03	4.95	4.67	4.95	4.89	4.95	4.71
210712_at	LDHAL6B	-	-	Late spermatocytogenesis and meiosis	-	SEHET	pachytene_spermatocytes;round_spermatids;seminiferous_tubule;testis	pachytene_spermatocytes;round_spermatids;seminiferous_tubule;testis	pachytene_spermatocytes;round_spermatids;seminiferous_tubule;testis	pachytene_spermatocytes;round_spermatids;seminiferous_tubule;testis	-	-	-	-	-	-	-	-	3.76	3.54	3.55	3.74	3.58	3.63	3.8	4.06	3.62	3.54	3.46	3.67	3.48		3.66	3.21	3.66	3.64	3.71	3.64	5.55	6.32	4.54	6.39	5.93	7.06	7.43	9.14	8.92	8.79	8.81
225812_at	C6orf225	Valproic Acid (D014635);expression - Valproic Acid (D014635)	-	Early spermiogenesis	-	UE	-	-	-	-	leukemia_all_H3_all_t;nAll	-	-	-	-	-	-	-	7.48	7.22	7.63	7.65	7.45	7.52	7.43	7.48	7.38	7.41	7.56	7.68	7.39		7.62	7.85	8	7.84	7.84	8.17	8.12	8.06	7.87	8.02	8.05	8.34	7.81	8.27	8.17	8.08	8.29
231758_at	PRM3	-	-	Late spermiogenesis	-	SEHET	pachytene_spermatocytes;round_spermatids;seminiferous_tubule;testis	pachytene_spermatocytes;round_spermatids;seminiferous_tubule;testis	pachytene_spermatocytes;round_spermatids;seminiferous_tubule;testis	pachytene_spermatocytes;round_spermatids;seminiferous_tubule;testis	-	-	-	-	-	-	-	-	4.7	4.68	4.74	4.53	4.96	4.41	4.31	4.29	4.95	4.61	4.54	4.79	4.72		4.58	4.27	4.55	4.66	5.01	4.61	5.49	5.51	4.99	4.56	5.2	4.43	4.34	4.12	4.89	4.53	4.26
219820_at	SLC6A16	arsenic trioxide (C006632);expression - arsenic trioxide (C006632);Carbamazepine (D002220);expression - Carbamazepine (D002220)	-	Late spermatocytogenesis and meiosis	-	PEHET	-	-	pachytene_spermatocytes;round_spermatids;seminiferous_tubule;testis	pachytene_spermatocytes;round_spermatids;seminiferous_tubule;testis	-	-	-	-	-	-	-	-	3.77	4.33	4.37	4.31	4.64	4.28	4.42	4.36	4.25	4.31	4.26	3.84	4.64		5.37	4.88	4.64	5.21	4.95	4.25	5.58	6.29	5.2	6.53	6.23	6.47	7.16	7.8	7.85	8.01	7.9
219976_at	HOOK1	Paclitaxel (D017239);expression - Paclitaxel (D017239);Selenium (D012643);expression - Selenium (D012643);cotreatment - Selenium (D012643);tobacco tar (C024746);expression - tobacco tar (C024746);Vitamin E (D014810);expression - Vitamin E (D014810);cotreatment - Vitamin E (D014810)	-	Late spermiogenesis	-	IE	-	-	-	-	cervix_uteri_squamous_cell_carcinoma_D_yes;ovary_H1_cancer_D_no;ovary_adenocarcinoma_D_no;ovary_adenocarcinoma_H3_adenocarcinoma_with_mixed_subtypes;ovary_adenocarcinoma_H3_adenocarcinoma_with_mixed_subtypes_D_no;ovary_adenocarcinoma_H3_clear_cell_adenocarcinoma;ovary_adenocarcinoma_H3_clear_cell_adenocarcinoma_D_no;ovary_adenocarcinoma_H3_endometrioid_adenocarcinoma_D_yes;ovary_adenocarcinoma_H3…	-	-	-	-	-	-	-	5.86	5.32	5.01	5.46	5.27	5.94	5.27	5.45	5.69	5.48	5.21	6.01	5.75		4.65	4.36	4.56	4.68	4.39	4.34	5.03	5.35	4.83	4.69	5.34	4.84	5.17	5.36	5.57	4.81	5.28
202083_s_at	SEC14L1	1-UFT protocol (C031903);response to chemical - 1-UFT protocol (C031903);tert-Butylhydroperoxide (D020122);expression - tert-Butylhydroperoxide (D020122);Calcitriol (D002117);expression - Calcitriol (D002117);Estradiol (D004958);expression - Estradiol (D004958);cotreatment - Estradiol (D004958);Fluorouracil (D005472);response to chemical - Fluorouracil (D005472);Progesterone (D011374);expression …	-	Unclassified	-	UE	-	-	-	-	cervix_uteri_adenosquamous_carcinoma_D_no;cervix_uteri_squamous_cell_carcinoma;cervix_uteri_squamous_cell_carcinoma_D_yes;cervix_uteri_squamous_cell_carcinoma_D_no;colon_H1_cancer;colon_H1_cancer_D_yes;colon_H1_cancer_D_no;colon_adenocarcinoma;colon_adenocarcinoma_D_yes;colon_adenocarcinoma_D_no;colon_adenocarcinoma_H3_mucinous_adenocarcinoma;colon_adenocarcinoma_H3_mucinous_adenocarcinoma_D_yes;…	cervix_uteri_H1_cancer_D_no;cervix_uteri_adenocarcinoma;cervix_uteri_adenocarcinoma_D_no;myometrium_H1_cancer_D_yes;myometrium_sarcoma_D_yes;myometrium_sarcoma_H3_leiomyosarcoma_D_yes;ovary_germ_cell_and_embryonal_tumor;ovary_germ_cell_and_embryonal_tumor_H3_dysgerminoma;ovary_sex_cord-gonadal_stromal_tumor;ovary_sex_cord-gonadal_stromal_tumor_D_no;ovary_sex_cord-gonadal_stromal_tumor_H3_granulos…	-	-	-	-	-	-	8.07	7.6	7.75	7.54	7.92	8.25	8.48	8.29	8.16	8.13	7.65	7.96	7.85		6.32	6.97	7.02	6.89	6.97	7.2	7.14	7.19	6.9	7.13	6.96	7.22	7.46	7.21	7.18	7.28	7.08
210147_at	ART3	Estradiol (D004958);expression - Estradiol (D004958);cotreatment - Estradiol (D004958);Progesterone (D011374);expression - Progesterone (D011374);cotreatment - Progesterone (D011374)	Male infertility (HP:0003251);Impaired spermatogenesis (HP:0008669);Infertility (HP:0000789);Decreased fertility (HP:0000144);Abnormality of the genital tract (HP:0000078);Genitourinary abnormality (HP:0000119);Phenotypic abnormality (HP:0000118);All (HP:0000001);Abnormality of male internal genitalia (HP:0000022);Abnormal internal genitalia (HP:0000812);Abnormality of the male genitalia (HP:0010…	Spermatocytogenesis and early meiosis	-	IE	-	-	-	-	-	-	-	-	-	-	-	-	3.15	3.53	3.4	3.34	4.37	4.05	4.77	4.74	4.51	4.44	4.8	4	5.46		3.43	3.02	3.22	3.1	3.01	3.37	4.5	5.88	4.38	5.99	5.24	7.56	8.25	9.74	9.95	9.63	9.69
220269_at	ZBBX	-	-	Late spermatocytogenesis and meiosis	-	PEHET	-	-	fallopian_tube;pachytene_spermatocytes;round_spermatids;seminiferous_tubule;testis	fallopian_tube;pachytene_spermatocytes;round_spermatids;seminiferous_tubule;testis	endometrium_adenocarcinoma_H3_papillary_serous_adenocarcinoma_D_no;nAll	-	-	-	-	-	-	-	3.87	3.64	4.1	3.42	4.38	4.14	5.22	3.93	4.11	4.25	4.85	4.87	5.61		3.52	3.51	4.54	4.09	4.05	4	4.61	5.26	4.55	4.75	4.74	5.18	6.75	6.49	6.7	7.03	6.87
210032_s_at	SPAG6	Aspirin (D001241);expression - Aspirin (D001241);Benzo_a_pyrene (D001564);expression - Benzo_a_pyrene (D001564);Valproic Acid (D014635);expression - Valproic Acid (D014635)	-	Late spermatocytogenesis and meiosis	-	PEHET	-	-	fallopian_tube;pachytene_spermatocytes;round_spermatids;seminiferous_tubule;testis	pachytene_spermatocytes;round_spermatids;seminiferous_tubule;testis	-	-	-	-	-	-	-	-	4.25	4.48	4.52	3.98	4.48	4.82	4.47	4.24	4.38	4.48	4.85	4.35	4.89		4.09	4.87	5.06	4.75	4.54	5.12	5.62	5.61	4.85	5.74	5.51	5.57	5.52	6.76	6.63	6.46	6.6
243100_at	NT5C1B	-	-	Late spermiogenesis	-	SEHET	pachytene_spermatocytes;round_spermatids;seminiferous_tubule;testis	pachytene_spermatocytes;round_spermatids;seminiferous_tubule;testis	pachytene_spermatocytes;round_spermatids;seminiferous_tubule;testis	pachytene_spermatocytes;round_spermatids;seminiferous_tubule;testis	-	-	-	-	-	-	-	-	4.06	3.88	3.96	3.64	3.93	3.91	4.5	3.82	4.4	4.1	4.36	3.98	4.06		3.82	4.01	3.94	3.84	4.22	4.08	4.9	4.56	4.12	4.32	4.39	4	3.96	4.18	3.94	3.59	4.01
208155_x_at	GAGE12F;GAGE1;GAGE2C;GAGE4;GAGE5;GAGE6;GAGE7;GAGE12I;GAGE2E;GAGE2B;GAGE12G;GAGE12J;GAGE2A	decitabine (C014347);expression - decitabine (C014347);Mitoxantrone (D008942);response to chemical - Mitoxantrone (D008942);Mitomycin (D016685);response to chemical - Mitomycin (D016685)	-	Ad spermatogonia	DOWNinHIR	SEHET	pachytene_spermatocytes;round_spermatids;seminiferous_tubule;testis	pachytene_spermatocytes;round_spermatids;seminiferous_tubule;testis	pachytene_spermatocytes;round_spermatids;seminiferous_tubule;testis	pachytene_spermatocytes;round_spermatids;seminiferous_tubule;testis	endometrium_adenocarcinoma_D_yes;endometrium_adenocarcinoma_H3_clear_cell_adenocarcinoma;endometrium_adenocarcinoma_H3_malignant_mixed_mullerian_tumor;endometrium_adenocarcinoma_H3_malignant_mixed_mullerian_tumor_D_yes;endometrium_adenocarcinoma_H3_papillary_serous_adenocarcinoma;endometrium_adenocarcinoma_H3_papillary_serous_adenocarcinoma_D_yes;thyroid_gland_papillary_carcinoma_H3_follicular_va…	-	-	-	-	-	yes	-	5.53	6.18	7.27	4.82	8.8	8.98	7.46	9.96	8.05	8.21	8.39	8	9.53		4.74	4.52	4.22	4.56	4.74	4.23	6.28	7.04	8.64	8.95	7.6	10.04	11.59	10.92	11.05	10.99	11.04
243362_s_at	LOC641518	-	-	Late spermatocytogenesis and meiosis	-	PEHET	-	-	pachytene_spermatocytes;round_spermatids;seminiferous_tubule;testis	pachytene_spermatocytes;round_spermatids;seminiferous_tubule;testis	leukemia_all;leukemia_all_H3_all_b;leukemia_all_H3_all_t;nAll	leukemia_all_H3_all_t;nAll	-	-	-	-	-	-	3.44	3.66	3.79	3.61	3.91	4.06	4.46	4.02	3.97	3.96	3.77	3.9	4.22		3.86	3.7	3.57	3.84	4.04	3.78	4.58	5.38	4.32	4.07	4.74	5.1	5.6	6.05	6.34	5.28	5.67
205543_at	HSPA4L	4-phenylbutyric acid (C075773);expression - 4-phenylbutyric acid (C075773);Genistein (D019833);expression - Genistein (D019833);irinotecan (C051890);expression - irinotecan (C051890);methylselenic acid (C008493);expression - methylselenic acid (C008493)	-	Late spermatocytogenesis and meiosis	-	IE	-	-	-	-	cervix_uteri_squamous_cell_carcinoma;cervix_uteri_squamous_cell_carcinoma_D_yes;cervix_uteri_squamous_cell_carcinoma_D_no;endometrium_adenocarcinoma_D_no;endometrium_adenocarcinoma_H3_clear_cell_adenocarcinoma;endometrium_adenocarcinoma_H3_malignant_mixed_mullerian_tumor;endometrium_adenocarcinoma_H3_malignant_mixed_mullerian_tumor_D_yes;endometrium_adenocarcinoma_H3_malignant_mixed_mullerian_tum…	cervix_uteri_squamous_cell_carcinoma_D_yes;cervix_uteri_squamous_cell_carcinoma_D_no;small_intestine_gist;stomach_gist;nAll	-	-	-	-	-	-	8.23	7.32	7.13	7.87	8	7.55	7.55	7.48	7.74	7.78	7.98	7.39	8.14		6.47	7.51	6.68	6.85	7.4	7.24	7.26	7.68	8.08	7.49	7.64	8	8.2	8.79	8.7	8.59	8.38
1552997_a_at	IQCF1	Quercetin (D011794);expression - Quercetin (D011794)	-	Late spermiogenesis	-	PEHET	-	-	pachytene_spermatocytes;round_spermatids;seminiferous_tubule;testis	pachytene_spermatocytes;round_spermatids;seminiferous_tubule;testis	-	-	-	-	-	-	-	-	5.11	4.59	4.9	4.96	4.6	4.37	4.9	4.71	5.07	4.82	4.97	4.96	5.12		4.91	4.57	4.59	4.59	4.64	4.52	5.28	5.59	4.65	4.63	5.41	4.98	4.64	4.47	4.65	4.81	4.65
223783_s_at	ELP2P	-	-	Late spermatocytogenesis and meiosis	-	SEHET	pachytene_spermatocytes;round_spermatids;seminiferous_tubule;testis	pachytene_spermatocytes;round_spermatids;seminiferous_tubule;testis	pachytene_spermatocytes;round_spermatids;seminiferous_tubule;testis	pachytene_spermatocytes;round_spermatids;seminiferous_tubule;testis	-	-	-	-	-	-	-	-	4.82	5	5	5.17	5.25	5.65	5.83	5.24	5.81	5.2	4.93	5.45	6.07		4.75	4.7	4.3	4.92	4.71	4.55	5.38	5.4	5.09	4.92	5.38	5.67	6.48	6.59	6.61	6.56	6.5
202046_s_at	GRLF1	Amiodarone (D000638);expression - Amiodarone (D000638);sodium arsenite (C017947);expression - sodium arsenite (C017947)	-	Early spermiogenesis	-	IE	-	-	-	-	-	-	Vaquerizas et al. 2009 (other)	-	-	-	-	-	5.65	5.49	5.17	4.98	5.56	5.6	6.05	5.65	5.78	5.83	6.06	5.96	5.75		4.91	5.27	5.11	5.01	5.36	5.54	5.11	5.41	4.81	5.22	5.51	5.07	5.34	5.42	5.69	5.58	5.59
1554280_a_at	C9orf43	-	-	Late spermatocytogenesis and meiosis	-	SEHET	pachytene_spermatocytes;round_spermatids;seminiferous_tubule;testis	pachytene_spermatocytes;round_spermatids;seminiferous_tubule;testis	pachytene_spermatocytes;round_spermatids;seminiferous_tubule;testis	pachytene_spermatocytes;round_spermatids;seminiferous_tubule;testis	-	-	-	-	-	-	-	-	4.14	4.06	4.45	4.66	4.82	5.04	6.28	5.34	4.76	5.03	5.04	5.36	6.11		4.95	4.33	4.6	4.7	4.4	4.76	5.4	5.55	5.52	5.13	5.44	6.14	7.17	6.97	7.14	6.93	7.09
207086_x_at	GAGE12F;GAGE8;GAGE12D;GAGE1;GAGE2C;GAGE4;GAGE5;GAGE6;GAGE7;GAGE12I;GAGE2E;GAGE2B;GAGE12G;GAGE12J;GAGE2D;GAGE12C;GAGE12B;GAGE12E;GAGE12H;GAGE2A	decitabine (C014347);expression - decitabine (C014347);Mitoxantrone (D008942);response to chemical - Mitoxantrone (D008942);Mitomycin (D016685);response to chemical - Mitomycin (D016685)	-	Ad spermatogonia	DOWNinHIR	SEHET	pachytene_spermatocytes;round_spermatids;seminiferous_tubule;testis	pachytene_spermatocytes;round_spermatids;seminiferous_tubule;testis	pachytene_spermatocytes;round_spermatids;seminiferous_tubule;testis	pachytene_spermatocytes;round_spermatids;seminiferous_tubule;testis	endometrium_H1_cancer_D_yes;endometrium_adenocarcinoma_D_yes;endometrium_adenocarcinoma_H3_clear_cell_adenocarcinoma;endometrium_adenocarcinoma_H3_malignant_mixed_mullerian_tumor;endometrium_adenocarcinoma_H3_malignant_mixed_mullerian_tumor_D_yes;endometrium_adenocarcinoma_H3_papillary_serous_adenocarcinoma;endometrium_adenocarcinoma_H3_papillary_serous_adenocarcinoma_D_yes;endometrium_adenosquam…	endometrium_adenocarcinoma_H3_clear_cell_adenocarcinoma;nAll	-	-	-	-	yes	-	5.72	5.71	7.14	4.52	8.67	8.9	7.47	9.82	8.05	8.2	8.35	7.91	9.38		4.17	4.34	4.37	4.78	4.61	4.14	5.84	6.88	8.47	8.88	7.2	9.93	11.48	10.83	10.99	10.88	10.94
1563145_at	C11orf64	-	-	Late spermiogenesis	-	SEHET	pachytene_spermatocytes;round_spermatids;seminiferous_tubule;testis	pachytene_spermatocytes;round_spermatids;seminiferous_tubule;testis	pachytene_spermatocytes;round_spermatids;seminiferous_tubule;testis	pachytene_spermatocytes;round_spermatids;seminiferous_tubule;testis	-	-	-	-	-	-	-	-	3.93	3.7	3.97	3.98	3.88	3.84	3.92	4.08	3.86	3.54	3.76	3.89	3.75		4.12	3.9	3.77	3.96	3.91	4.19	4.57	5.24	4.04	3.86	4.43	4.13	3.94	4	4.16	3.88	3.93
237701_at	C12orf54	-	-	Late spermiogenesis	-	SEHET	pachytene_spermatocytes;round_spermatids;seminiferous_tubule;testis	pachytene_spermatocytes;round_spermatids;seminiferous_tubule;testis	pachytene_spermatocytes;round_spermatids;seminiferous_tubule;testis	pachytene_spermatocytes;round_spermatids;seminiferous_tubule;testis	-	-	-	-	-	-	-	-	4.68	4.6	4.45	4.78	4.75	5.02	4.86	4.91	4.64	4.51	4.65	4.81	4.94		4.74	4.62	4.57	5.28	4.78	4.96	5.19	5.24	5.02	4.52	4.9	4.19	4.39	4.52	4.5	4.86	4.91
1553804_a_at	C17orf46	-	-	Late spermiogenesis	-	SEHET	pachytene_spermatocytes;round_spermatids;seminiferous_tubule;testis	pachytene_spermatocytes;round_spermatids;seminiferous_tubule;testis	pachytene_spermatocytes;round_spermatids;seminiferous_tubule;testis	pachytene_spermatocytes;round_spermatids;seminiferous_tubule;testis	-	-	-	-	-	-	-	-	4.99	4.63	4.7	4.77	4.8	4.95	4.88	4.73	4.78	4.68	4.86	4.66	4.43		4.56	4.78	4.62	4.6	4.81	4.64	5.35	4.58	4.37	4.63	5.25	4.64	4.48	4.54	4.64	4.75	4.44
217641_at	GPR135	-	-	Late spermiogenesis	-	SEHET	pachytene_spermatocytes;round_spermatids;seminiferous_tubule;testis	pachytene_spermatocytes;round_spermatids;seminiferous_tubule;testis	pachytene_spermatocytes;round_spermatids;seminiferous_tubule;testis	pachytene_spermatocytes;round_spermatids;seminiferous_tubule;testis	-	-	-	-	-	-	-	-	4.29	4.15	3.65	3.59	4.1	3.89	3.77	3.97	3.92	4.09	3.99	4.12	4.19		4.24	4.47	4.1	3.95	4.21	4.18	4.57	5.1	4.14	4.43	4.36	4.05	4.26	4.29	4.38	4.33	4.03
229106_at	DYNLL2	Arsenic (D001151);expression - Arsenic (D001151);Forskolin (D005576);expression - Forskolin (D005576);Metribolone (D015741);expression - Metribolone (D015741)	-	Late spermatocytogenesis and meiosis	-	UE	-	-	-	-	-	-	-	-	-	-	-	-	5.8	5.46	5.43	5.68	5.92	6.19	6.47	6.3	5.92	6.08	6.15	6.02	6.32		6.14	6.13	5.95	5.93	6.02	5.99	6.35	6.36	6.07	6.13	6.37	6.54	7.31	7.42	7.53	7.51	7.41
231123_at	TRIM36	Amiodarone (D000638);expression - Amiodarone (D000638);Selenium (D012643);expression - Selenium (D012643)	-	Late spermiogenesis	-	SEHET	pachytene_spermatocytes;round_spermatids;seminiferous_tubule;testis	pachytene_spermatocytes;round_spermatids;seminiferous_tubule;testis	pachytene_spermatocytes;round_spermatids;seminiferous_tubule;testis	pachytene_spermatocytes;round_spermatids;seminiferous_tubule;testis	-	-	-	-	-	-	-	-	4.25	4.2	3.67	4.06	4.31	4.26	4.07	4.14	3.99	4.38	4.34	4.26	4.48		4.26	4.44	3.98	4.17	4.43	4.2	4.63	4.53	4.2	4.37	4.69	4.49	4.43	4.21	4.19	4.29	4.17
209037_s_at	EHD1	Calcitriol (D002117);expression - Calcitriol (D002117);Lipopolysaccharides (D008070);expression - Lipopolysaccharides (D008070);Peptidoglycan (D010457);expression - Peptidoglycan (D010457);Progesterone (D011374);expression - Progesterone (D011374);Selenomethionine (D012645);expression - Selenomethionine (D012645);Tretinoin (D014212);expression - Tretinoin (D014212);Valproic Acid (D014635);express…	-	Late spermiogenesis	-	IE	-	-	-	-	endometrium_adenosquamous_carcinoma_D_yes;lymphoma_H1_cancer;lymphoma_b-cell_lymphoma_nos;lymphoma_b-cell_lymphoma_nos_H3_large_b-cell_lymphoma_nos;myometrium_H1_cancer_D_yes;myometrium_sarcoma_D_yes;myometrium_sarcoma_H3_leiomyosarcoma_D_yes;vulva_H1_cancer_D_no;vulva_squamous_cell_carcinoma_D_no;nAll	-	-	-	-	-	-	-	5.26	4.51	5.11	4.14	5.34	5.49	5.88	5.18	5.08	5.28	5.04	5.47	5.52		4.93	5.11	4.86	4.5	4.84	4.76	4.82	5.54	5.19	4.81	5.36	5.55	5.41	4.83	5.38	4.91	5.15
216917_s_at	SYCP1	decitabine (C014347);expression - decitabine (C014347)	Male infertility (HP:0003251);Impaired spermatogenesis (HP:0008669);Infertility (HP:0000789);Decreased fertility (HP:0000144);Abnormality of the genital tract (HP:0000078);Genitourinary abnormality (HP:0000119);Phenotypic abnormality (HP:0000118);All (HP:0000001);Abnormality of male internal genitalia (HP:0000022);Abnormal internal genitalia (HP:0000812);Abnormality of the male genitalia (HP:0010…	Spermatocytogenesis and early meiosis	-	SEHET	pachytene_spermatocytes;round_spermatids;seminiferous_tubule;testis	pachytene_spermatocytes;round_spermatids;seminiferous_tubule;testis	pachytene_spermatocytes;round_spermatids;seminiferous_tubule;testis	pachytene_spermatocytes;round_spermatids;seminiferous_tubule;testis	-	-	-	-	Spermatocytes	-	yes	-	3.56	4.13	3.98	4.02	3.81	4.08	5.37	4.03	4.06	5.25	4.09	4.79	5.09		3.61	3.7	3.68	3.67	3.51	3.33	4.71	5.51	5.21	6.62	6.15	7.46	9.01	8.21	8.84	8.64	8.39
207344_at	AKAP3	arsenic trioxide (C006632);expression - arsenic trioxide (C006632)	Male infertility (HP:0003251);Impaired spermatogenesis (HP:0008669);Infertility (HP:0000789);Decreased fertility (HP:0000144);Abnormality of the genital tract (HP:0000078);Genitourinary abnormality (HP:0000119);Phenotypic abnormality (HP:0000118);All (HP:0000001);Abnormality of male internal genitalia (HP:0000022);Abnormal internal genitalia (HP:0000812);Abnormality of the male genitalia (HP:0010…	Early spermiogenesis	-	PEHET	-	-	pachytene_spermatocytes;round_spermatids;seminiferous_tubule;testis	pachytene_spermatocytes;round_spermatids;seminiferous_tubule;testis	-	-	-	-	-	-	yes	-	5.2	4.5	4.82	4.68	4.83	5.17	5.48	5.55	4.76	5.21	5.62	5.14	6.18		4.3	4.74	4.08	4.29	4.5	5	5.52	5.73	5.3	4.83	6.04	4.92	5.43	6.02	6.51	6.39	6.26
235683_at	SESN3	Iron (D007501);expression - Iron (D007501);Mifepristone (D015735);expression - Mifepristone (D015735);scriptaid (C410733);expression - scriptaid (C410733);trans-10_cis-12-conjugated linoleic acid (C496197);expression - trans-10_cis-12-conjugated linoleic acid (C496197);Zinc Sulfate (D019287);expression - Zinc Sulfate (D019287)	-	Early spermiogenesis	-	PEHET	-	-	bone_marrow;pachytene_spermatocytes;round_spermatids;seminiferous_tubule;testis;bladder	pachytene_spermatocytes;round_spermatids;seminiferous_tubule;testis	endometrium_adenocarcinoma_H3_malignant_mixed_mullerian_tumor_D_no;lung_squamous_cell_carcinoma;lung_squamous_cell_carcinoma_D_yes;lung_squamous_cell_carcinoma_D_no;tongue_H1_cancer;tongue_squamous_cell_carcinoma;vulva_H1_cancer;vulva_H1_cancer_D_yes;vulva_H1_cancer_D_no;vulva_squamous_cell_carcinoma;vulva_squamous_cell_carcinoma_D_yes;vulva_squamous_cell_carcinoma_D_no;nAll	-	-	-	-	-	-	-	5.45	4.31	4.8	5.48	5.29	5.54	6.26	4.37	5.79	5.41	5.76	5.34	5.71		4.29	5.13	5.75	4.5	5.47	5.1	5.9	6.25	5.36	5.43	5.93	6.13	6.46	6.3	6.45	6.46	6.37
231044_at	C1orf194	-	-	Early spermiogenesis	-	UE	-	-	-	-	-	-	-	-	-	-	-	-	4.73	4.66	4.72	4.94	4.44	4.23	4.84	4.62	4.91	4.35	4.69	4.83	4.57		4.51	4.44	5.05	4.59	4.61	4.98	6.06	6.43	5	4.99	6.57	4.96	5.34	5.53	5.49	5.6	5.77
219945_at	DDX25	-	Male infertility (HP:0003251);Impaired spermatogenesis (HP:0008669);Infertility (HP:0000789);Decreased fertility (HP:0000144);Abnormality of the genital tract (HP:0000078);Genitourinary abnormality (HP:0000119);Phenotypic abnormality (HP:0000118);All (HP:0000001);Abnormality of male internal genitalia (HP:0000022);Abnormal internal genitalia (HP:0000812);Abnormality of the male genitalia (HP:0010…	Late spermatocytogenesis and meiosis	-	PEHET	-	-	brain;pachytene_spermatocytes;round_spermatids;seminiferous_tubule;testis	pachytene_spermatocytes;round_spermatids;seminiferous_tubule;testis	endometrium_adenocarcinoma_H3_mixed_adecarcinoma_D_yes;endometrium_adenocarcinoma_H3_papillary_serous_adenocarcinoma_D_no;ovary_sex_cord-gonadal_stromal_tumor_H3_granulosa_cell_tumor;small_intestine_carcinoid_tumor;nAll	-	-	-	-	-	-	-	5.13	5.09	5.42	5.23	5.49	5.69	5.94	6.19	5.78	5.71	6.07	6.37	6.34		5.15	4.82	4.55	4.83	4.48	4.86	6.07	6.16	5.87	5.74	6.26	6.61	7.54	7.69	7.74	7.47	7.77
207664_at	ADAM2	Zinc (D015032);expression - Zinc (D015032);zinc chloride (C016837);expression - zinc chloride (C016837)	-	Early spermiogenesis	-	SEHET	pachytene_spermatocytes;round_spermatids;seminiferous_tubule;testis	pachytene_spermatocytes;round_spermatids;seminiferous_tubule;testis	pachytene_spermatocytes;round_spermatids;seminiferous_tubule;testis	pachytene_spermatocytes;round_spermatids;seminiferous_tubule;testis	-	-	-	-	-	-	yes	-	3.34	3.38	3.5	3.41	3.62	3.4	3.65	3.71	3.46	3.54	3.59	3.24	3.61		3.52	3.6	3.21	3.55	3.49	3.4	4.68	5.58	4.06	3.77	5.02	4.64	4.25	4.88	4.38	3.77	3.99
209378_s_at	FAM190B	Selenium (D012643);expression - Selenium (D012643)	-	Early spermiogenesis	-	UE	-	-	-	-	-	-	-	-	-	-	-	-	6.98	6.99	6.8	6.77	6.99	7.19	7.26	7.34	7.16	7.25	7.33	7.3	7.48		6.38	6.87	6.86	6.77	6.91	6.89	7.33	7.32	7.05	7.35	7.12	7.34	7.99	7.85	8.03	7.89	7.82
233298_at	SOHLH2;C13orf38	-	-	Early spermiogenesis	-	SEHET	pachytene_spermatocytes;round_spermatids;seminiferous_tubule;testis	pachytene_spermatocytes;round_spermatids;seminiferous_tubule;testis	pachytene_spermatocytes;round_spermatids;seminiferous_tubule;testis	pachytene_spermatocytes;round_spermatids;seminiferous_tubule;testis	-	-	-	-	-	-	-	-	4.01	3.9	4	4.06	3.72	4.1	4.09	4.11	4.23	4.22	4.05	3.92	4.39		3.53	3.56	4.32	4	3.79	3.71	4.09	4.64	4.09	3.85	5.05	4.91	4.25	4.49	4.49	4.34	4.16
237603_at	C1orf100	-	-	Late spermiogenesis	-	SEHET	pachytene_spermatocytes;round_spermatids;seminiferous_tubule;testis	pachytene_spermatocytes;round_spermatids;seminiferous_tubule;testis	pachytene_spermatocytes;round_spermatids;seminiferous_tubule;testis	pachytene_spermatocytes;round_spermatids;seminiferous_tubule;testis	-	-	-	-	-	-	-	-	3.72	3.85	3.7	3.82	3.52	3.52	4.03	4.01	3.41	3.78	3.85	3.91	3.45		3.57	3.97	3.58	3.61	3.96	3.71	4.65	4.87	4.08	3.69	4.48	3.56	3.82	3.67	3.77	3.86	3.82
236218_at	PHOSPHO1	-	-	Late spermiogenesis	-	SEHET	pachytene_spermatocytes;round_spermatids;seminiferous_tubule;testis	pachytene_spermatocytes;round_spermatids;seminiferous_tubule;testis	pachytene_spermatocytes;round_spermatids;seminiferous_tubule;testis	pachytene_spermatocytes;round_spermatids;seminiferous_tubule;testis	-	-	-	-	-	-	-	-	5.19	5.08	5.03	5.15	5.16	5.08	5.18	5.23	4.99	5.25	4.99	5.12	5.02		4.92	5.01	5.18	4.84	5.26	4.96	5.06	5.22	4.9	4.72	5.01	4.94	4.68	5.02	4.84	4.74	4.9
207617_at	DDX3X	Phenol (D019800);expression - Phenol (D019800);Sodium Selenite (D018038);expression - Sodium Selenite (D018038)	-	Late spermiogenesis	-	SEHET	pachytene_spermatocytes;round_spermatids;seminiferous_tubule;testis	pachytene_spermatocytes;round_spermatids;seminiferous_tubule;testis	pachytene_spermatocytes;round_spermatids;seminiferous_tubule;testis	pachytene_spermatocytes;round_spermatids;seminiferous_tubule;testis	-	-	-	-	-	-	-	-	3.84	4.27	4.21	4.21	3.87	4.22	4.15	4.33	4.23	4.49	4.33	3.99	4.15		3.72	3.88	3.93	3.82	4.28	3.81	4.36	4.42	4.07	4.49	4.26	4.28	3.82	4.13	4.18	4	4.17
1555298_a_at	VWA3B	-	-	Late spermiogenesis	-	SEHET	pachytene_spermatocytes;round_spermatids;seminiferous_tubule;testis	pachytene_spermatocytes;round_spermatids;seminiferous_tubule;testis	pachytene_spermatocytes;round_spermatids;seminiferous_tubule;testis	pachytene_spermatocytes;round_spermatids;seminiferous_tubule;testis	-	-	-	-	-	-	-	-	4.05	3.42	3.73	3.78	3.86	3.66	3.85	3.89	4.18	3.65	3.79	3.78	4.34		3.54	3.7	4.05	3.79	3.6	3.85	3.63	4.35	3.86	3.46	4.18	3.8	4.02	3.67	4.13	3.97	4.09
237980_at	LOC338864	-	-	Late spermiogenesis	-	SEHET	pachytene_spermatocytes;round_spermatids;seminiferous_tubule;testis	pachytene_spermatocytes;round_spermatids;seminiferous_tubule	pachytene_spermatocytes;round_spermatids;seminiferous_tubule;testis	pachytene_spermatocytes;round_spermatids;seminiferous_tubule	-	-	-	-	-	-	-	-	3.78	3.43	3.62	3.46	3.44	3.6	3.32	3.51	3.67	3.63	3.36	3.31	3.27		3.44	3.53	3.25	3.3	3.55	3.64	3.7	3.79	3.28	3.59	3.32	3.29	3.34	3.42	3.24	3.28	3.28
1556378_a_at	LOC440896	-	-	Early spermiogenesis	-	SEHET	pachytene_spermatocytes;round_spermatids;seminiferous_tubule;testis	pachytene_spermatocytes;round_spermatids;seminiferous_tubule;testis	pachytene_spermatocytes;round_spermatids;seminiferous_tubule;testis	pachytene_spermatocytes;round_spermatids;seminiferous_tubule;testis	-	-	-	-	-	-	-	-	3.45	3.67	3.91	3.47	3.48	3.38	3.44	3.91	3.73	3.47	3.59	3.73	3.78		3.41	3.77	3.29	3.84	3.69	3.56	4.92	5.34	3.92	3.91	5.79	4.11	4.61	5.69	5.85	5.83	5.61
205637_s_at	SH3GL3	Calcitriol (D002117);expression - Calcitriol (D002117)	-	Late spermiogenesis	-	UE	-	-	-	-	-	-	-	-	-	-	-	-	5.56	5.75	6.07	5.89	6.09	6.18	5.85	6.59	6.12	6.2	6.44	6.78	6.18		6.46	6.16	5.59	5.57	5.82	5.44	6.43	6.99	5.86	5.73	6.15	6.76	6.52	6.08	6	6.36	6.53
204784_s_at	MLF1	bisphenol A (C006780);expression - bisphenol A (C006780);decitabine (C014347);expression - decitabine (C014347);Calcitriol (D002117);expression - Calcitriol (D002117);Estradiol (D004958);expression - Estradiol (D004958);Genistein (D019833);expression - Genistein (D019833);Polychlorinated Biphenyls (D011078);expression - Polychlorinated Biphenyls (D011078);Valproic Acid (D014635);expression - Valp…	Autosomal dominant inheritance (HP:0000006);Onset before age 2 years (HP:0003667);Acute myeloid leukemia (HP:0004808);Familial acute myelogenous leukemia (HP:0004843);Inheritance (HP:0000005);All (HP:0000001);Onset in infancy (HP:0003576);Age of onset (HP:0003674);Onset and clinical course (HP:0000004);Acute leukemia (HP:0002488);Leukemia (HP:0001909);Abnormality of leukocytes (HP:0001881);Hemato…	Spermatocytogenesis and early meiosis	-	UE	-	-	-	-	liver_cholangiocarcinoma_D_no;vulva_H1_cancer;vulva_H1_cancer_D_yes;vulva_squamous_cell_carcinoma;vulva_squamous_cell_carcinoma_D_yes;nAll	vulva_H1_cancer_D_yes;vulva_squamous_cell_carcinoma_D_yes;nAll	-	-	-	-	-	yes	8.87	8.85	8.97	8.72	8.79	9.39	9	9.29	9.56	9.26	9.32	9.47	9.63		7.74	8.99	9.49	9.09	9.15	9.14	9.27	9.21	8.87	9.55	9.23	9.76	10.75	10.5	10.61	10.56	10.41
213946_s_at	OBSL1	arsenic trioxide (C006632);expression - arsenic trioxide (C006632);tert-Butylhydroperoxide (D020122);expression - tert-Butylhydroperoxide (D020122);Selenium (D012643);expression - Selenium (D012643);Valproic Acid (D014635);expression - Valproic Acid (D014635)	-	Late spermiogenesis	-	PEHET	-	-	heart;pachytene_spermatocytes;round_spermatids;seminiferous_tubule;testis	pachytene_spermatocytes;round_spermatids;seminiferous_tubule;testis	-	-	-	-	-	-	-	-	7.52	8.1	8.51	6.82	6.48	7.09	7.26	6.65	7.2	7.2	7.57	7.61	6.91		6.93	6.7	7.18	6.36	7.01	6.66	6.79	7.36	7.06	6.77	7.07	6.59	7.04	6.87	6.76	6.59	6.57
242162_at	WDR69	Asbestos_ Crocidolite (D017638);expression - Asbestos_ Crocidolite (D017638)	-	Late spermatocytogenesis and meiosis	-	PEHET	-	-	pachytene_spermatocytes;round_spermatids;seminiferous_tubule;testis	pachytene_spermatocytes;round_spermatids;seminiferous_tubule;testis	-	-	-	-	-	-	-	-	3.9	3.71	3.79	3.85	4.1	4.2	3.98	5.38	4.83	4.55	4.83	4.51	5.39		3.86	3.69	3.61	3.61	3.55	3.76	5.34	5.49	4.78	5.25	5.56	6.19	6.4	7.15	7.18	7.07	6.92
231178_at	SPATA4	-	-	Early spermiogenesis	-	UE	-	-	-	-	-	-	-	-	-	-	-	-	5.8	5.54	5.89	6.15	5.67	6.02	6.47	6.32	6.25	5.99	6.27	6.1	6.68		5.76	5.73	5.58	5.62	5.62	5.61	7.09	7.48	6.26	6.54	7.26	7.08	6.43	7.11	7.32	7.4	7.27
214400_at	INSL3	Atrazine (D001280);expression - Atrazine (D001280);Carmustine (D002330);expression - Carmustine (D002330);Tretinoin (D014212);expression - Tretinoin (D014212)	Cryptorchidism (HP:0000028);Renal agenesis (HP:0000104);Hypospadias (HP:0000047);Abnormality of male external genitalia (HP:0000032);Abnormal external genitalia (HP:0000811);Abnormality of the genital tract (HP:0000078);Genitourinary abnormality (HP:0000119);Phenotypic abnormality (HP:0000118);All (HP:0000001);Abnormality of the male genitalia (HP:0010461);Abnormality of the testis (HP:0000035);A…	Adult Leydig 2	-	PEHET	-	-	round_spermatids;seminiferous_tubule;testis	seminiferous_tubule;testis	-	-	-	-	Leydig	-	-	-	10.85	9.66	7.86	9.34	9.95	9.6	9.86	8.54	10.93	10.63	10.94	9.38	9.86		13.72	13.69	13.69	13.57	13.71	13.74	13.38	13.96	13.61	12.89	13.61	13.99	13.23	13.43	13.1	13.28	13.55
206197_at	NME5	-	-	Early spermiogenesis	-	UE	-	-	-	-	liver_cholangiocarcinoma_D_no;stomach_gist;nAll	stomach_gist;nAll	-	-	-	-	-	-	6.61	6.16	6.17	5.99	6.05	6.32	6.59	6.13	6.14	6.53	6.47	6.58	6.48		6.79	6.86	6.57	6.42	6.29	6.07	7.34	7.25	6.77	6.88	7.29	7.3	7.42	7.81	7.81	7.63	7.68
1569176_at	TMPRSS12	-	-	Early spermiogenesis	-	SEHET	pachytene_spermatocytes;round_spermatids;seminiferous_tubule;testis	pachytene_spermatocytes;seminiferous_tubule;testis	pachytene_spermatocytes;round_spermatids;seminiferous_tubule;testis	pachytene_spermatocytes;seminiferous_tubule;testis	-	-	-	-	-	-	-	-	3.38	3.43	3.24	3.11	3.23	3.06	3.29	3.19	3.27	3.18	3.39	3.25	3.15		3.5	3.42	3.1	3.41	3.08	3.09	4.38	5.09	3.56	3.53	4.15	3.86	3.58	5.19	4.65	4.29	4.57
219785_s_at	FBXO31	Vitamin E (D014810);expression - Vitamin E (D014810)	-	Early spermiogenesis	-	IE	-	-	-	-	breast_medullary_carcinoma_nos;colon_adenocarcinoma_H3_mucinous_adenocarcinoma_D_no;colon_adenocarcinoma_H3_signet_ring_cell_adenocarcinoma;colon_adenocarcinoma_H3_signet_ring_cell_adenocarcinoma_D_yes;endometrium_adenocarcinoma_H3_malignant_mixed_mullerian_tumor_D_no;cervix_uteri_H1_cancer_D_yes;cervix_uteri_adenocarcinoma;cervix_uteri_adenocarcinoma_D_no;myometrium_H1_cancer;myometrium_H1_cance…	-	-	-	-	yes	-	-	6.22	5.73	5.03	5.38	5.94	6.1	5.6	5.68	5.66	5.73	5.92	5.86	5.93		5.31	5.99	5.57	5.35	5.69	5.68	6.19	6.51	5.79	5.97	6.54	6.13	6.41	6.74	7	6.94	6.85
223459_s_at	C1orf56	-	-	Early spermiogenesis	-	UE	-	-	-	-	-	-	-	-	-	-	-	-	6.7	6.37	6.05	5.92	6.64	6.56	6.66	6.5	6.53	6.61	6.6	6.67	6.49		6.63	6.54	6.32	6.47	6.58	6.61	6.84	7	6.19	6.62	7.1	6.75	6.74	8.32	8.16	7.66	7.93
237621_at	-	-	-	Late spermiogenesis	-	UE	-	-	-	-	-	-	-	-	-	-	-	-	5.26	5.38	5.17	5.23	5.02	5.51	5.35	5.24	5.43	5.24	5.27	5.3	4.65		4.98	4.66	4.85	5.1	5.19	5.14	5.58	5.57	5.08	5.27	5.78	5.05	5.14	4.89	5.11	5.55	5.16
240369_at	TTC7A	Arsenic (D001151);expression - Arsenic (D001151)	-	Late spermiogenesis	-	SEHET	round_spermatids;seminiferous_tubule;testis	round_spermatids;seminiferous_tubule	pachytene_spermatocytes;round_spermatids;seminiferous_tubule;testis	round_spermatids;seminiferous_tubule	-	-	-	-	-	-	-	-	4.22	4.36	3.84	3.81	4.1	4.12	3.89	4.12	3.93	4.27	4.06	3.98	4.12		3.78	3.83	4.01	4.26	4.43	3.67	4.33	4.26	3.61	3.91	3.85	4.13	3.71	3.88	4.16	3.8	3.65
1552269_at	SPATA17	Amiodarone (D000638);expression - Amiodarone (D000638)	-	Late spermatocytogenesis and meiosis	-	SEHET	pachytene_spermatocytes;round_spermatids;seminiferous_tubule;testis	pachytene_spermatocytes;round_spermatids;seminiferous_tubule;testis	pachytene_spermatocytes;round_spermatids;seminiferous_tubule;testis	pachytene_spermatocytes;round_spermatids;seminiferous_tubule;testis	-	-	-	-	-	-	-	-	4.26	3.83	3.89	3.9	3.94	4.19	4.02	4.1	4.26	3.72	4.23	4.34	4.02		4.04	3.76	4.33	4.15	4.11	4.09	4.76	4.6	4.51	4.33	4.71	5.21	4.94	5.87	5.86	6.18	6.22
216539_at	ATXN3L	-	-	Late spermiogenesis	-	SEHET	pachytene_spermatocytes;round_spermatids;seminiferous_tubule	round_spermatids	pachytene_spermatocytes;round_spermatids;seminiferous_tubule	round_spermatids	-	-	-	-	-	-	-	-	3.55	3.48	3.74	3.32	3.36	3.55	3.5	4.16	3.56	3.54	3.43	3.77	3.55		3.68	3.91	3.67	3.59	3.5	3.62	3.52	3.55	3.25	3.46	3.57	3.55	3.54	3.53	3.55	3.38	3.45
210441_at	CDC14A	Deferoxamine (D003676);expression - Deferoxamine (D003676);ferric ammonium citrate (C013531);expression - ferric ammonium citrate (C013531);Hemin (D006427);expression - Hemin (D006427);Nanotubes_ Carbon (D037742);expression - Nanotubes_ Carbon (D037742)	-	Late spermiogenesis	-	SEHET	pachytene_spermatocytes;round_spermatids;seminiferous_tubule;testis	pachytene_spermatocytes;round_spermatids;seminiferous_tubule;testis	pachytene_spermatocytes;round_spermatids;seminiferous_tubule;testis	pachytene_spermatocytes;round_spermatids;seminiferous_tubule;testis	-	-	-	-	-	-	-	-	3.69	3.58	4.26	4.3	3.81	3.62	3.76	3.85	3.63	3.79	3.71	3.6	3.29		3.96	3.88	3.54	3.97	3.61	3.52	4.34	4.71	3.81	4.24	4.19	3.64	3.9	3.71	3.8	3.91	4.26
239602_at	NCRNA00257	Doxorubicin (D004317);response to chemical - Doxorubicin (D004317)	-	Early spermiogenesis	-	SEHET	pachytene_spermatocytes;round_spermatids;seminiferous_tubule;testis	pachytene_spermatocytes;round_spermatids;seminiferous_tubule;testis	pachytene_spermatocytes;round_spermatids;seminiferous_tubule;testis	pachytene_spermatocytes;round_spermatids;seminiferous_tubule;testis	-	-	-	-	-	-	-	-	5.17	5.08	5.23	4.58	4.82	4.74	4.41	4.89	4.99	4.8	4.71	5.09	4.87		4.91	4.74	4.89	4.95	4.66	4.96	5.29	5.1	5.04	4.88	5.26	5.14	5.37	5.93	5.87	5.59	5.59
1560735_s_at	OR4N4;LOC727924	Asbestos_ Crocidolite (D017638);expression - Asbestos_ Crocidolite (D017638)	-	Early spermiogenesis	-	SEHET	pachytene_spermatocytes;round_spermatids;seminiferous_tubule;testis	pachytene_spermatocytes;round_spermatids;seminiferous_tubule;testis	pachytene_spermatocytes;round_spermatids;seminiferous_tubule;testis	pachytene_spermatocytes;round_spermatids;seminiferous_tubule;testis	-	-	-	-	-	-	-	-	3.49	3.27	3.62	3.57	3.59	3.81	4.33	3.84	4.04	3.66	3.42	3.63	4.18		3.28	3.39	3.22	3.21	3.73	3.54	4.15	3.97	4.13	3.5	3.89	3.66	4.12	4.19	4.28	4.18	3.99
236112_at	LOC285548-LINC01096	-	-	Early spermiogenesis	-	SEHET	pachytene_spermatocytes;round_spermatids;seminiferous_tubule;testis	pachytene_spermatocytes;round_spermatids;seminiferous_tubule;testis	pachytene_spermatocytes;round_spermatids;seminiferous_tubule;testis	pachytene_spermatocytes;round_spermatids;seminiferous_tubule;testis	leukemia_all_H3_all_t;small_intestine_gist;nAll	-	-	-	-	-	-	-	3.64	3.82	4.2	3.88	3.95	4.03	3.86	4.55	4.36	4.01	4.18	3.74	4.63		3.84	4.2	3.96	3.71	3.43	3.68	4.78	4.88	3.94	3.79	4.79	4.14	3.8	4.22	3.91	3.95	3.66
220190_s_at	GTF2A1L;STON1;STON1-GTF2A1L	Butyrates (D002087);expression - Butyrates (D002087);Tretinoin (D014212);expression - Tretinoin (D014212);Valproic Acid (D014635);expression - Valproic Acid (D014635)	Male infertility (HP:0003251);Impaired spermatogenesis (HP:0008669);Infertility (HP:0000789);Decreased fertility (HP:0000144);Abnormality of the genital tract (HP:0000078);Genitourinary abnormality (HP:0000119);Phenotypic abnormality (HP:0000118);All (HP:0000001);Abnormality of male internal genitalia (HP:0000022);Abnormal internal genitalia (HP:0000812);Abnormality of the male genitalia (HP:0010…	Early spermiogenesis	-	SEHET	pachytene_spermatocytes;round_spermatids;seminiferous_tubule;testis	pachytene_spermatocytes;round_spermatids;seminiferous_tubule;testis	pachytene_spermatocytes;round_spermatids;seminiferous_tubule;testis	pachytene_spermatocytes;round_spermatids;seminiferous_tubule;testis	-	-	-	GO:0000989	-	-	-	-	3.62	3.33	3.34	3.57	3.46	3.42	3.59	3.47	3.73	3.46	3.58	3.27	3.72		3.23	3.44	3.42	3.37	3.49	3.32	3.99	4.98	3.58	3.57	4.51	3.86	4.54	4.55	4.42	4.45	4.95
216276_s_at	ADAM3A	Fluorouracil (D005472);reaction - Fluorouracil (D005472);expression - Fluorouracil (D005472)	-	Early spermiogenesis	-	SEHET	pachytene_spermatocytes;round_spermatids;seminiferous_tubule	pachytene_spermatocytes;round_spermatids;seminiferous_tubule	pachytene_spermatocytes;round_spermatids;seminiferous_tubule	pachytene_spermatocytes;round_spermatids;seminiferous_tubule	-	-	-	-	-	-	-	-	3.74	3.8	3.52	3.32	3.51	3.73	3.8	3.81	3.49	3.58	3.75	3.53	3.84		3.42	3.62	3.63	3.83	3.49	3.79	3.81	3.47	3.69	3.84	4.07	4.38	3.96	3.95	3.55	3.31	3.64
237734_s_at	-	-	-	Late spermiogenesis	-	SEHET	pachytene_spermatocytes;round_spermatids;seminiferous_tubule;testis	pachytene_spermatocytes;round_spermatids;seminiferous_tubule;testis	pachytene_spermatocytes;round_spermatids;seminiferous_tubule;testis	pachytene_spermatocytes;round_spermatids;seminiferous_tubule;testis	-	-	-	-	-	-	-	-	4.48	4.45	4.32	4.28	4.26	3.81	3.98	4.19	3.87	4.31	4.05	4.23	4.06		4.25	4.07	3.84	4.24	3.9	4.17	4.4	4.59	4.18	4.13	4.73	3.98	4.13	4.15	4.02	4.07	4.02
223840_s_at	SPATA9	-	-	Late spermiogenesis	-	SEHET	pachytene_spermatocytes;round_spermatids;seminiferous_tubule;testis	pachytene_spermatocytes;round_spermatids;seminiferous_tubule;testis	pachytene_spermatocytes;round_spermatids;seminiferous_tubule;testis	pachytene_spermatocytes;round_spermatids;seminiferous_tubule;testis	-	-	-	-	-	-	-	-	4.2	4.2	4.39	4.3	4.34	3.95	3.94	3.99	4.19	4.5	4.27	4.29	4.52		4.47	4.37	4.59	4.48	4.51	4.21	4.73	5.23	4.52	4.2	4.67	4.2	4.12	4.09	4.17	4.07	4.18
1569819_at	-	-	-	Late spermiogenesis	-	SEHET	pachytene_spermatocytes;round_spermatids;seminiferous_tubule;testis	round_spermatids;seminiferous_tubule	pachytene_spermatocytes;round_spermatids;seminiferous_tubule;testis	round_spermatids;seminiferous_tubule	-	-	-	-	-	-	-	-	3.65	3.48	3.64	4.14	3.51	3.24	3.71	3.39	3.72	4.09	3.57	3.73	3.48		3.53	3.49	3.63	3.45	3.99	3.79	3.69	3.48	3.77	3.8	3.81	3.63	3.97	3.76	3.76	3.51	3.73
230957_at	PCDHB19P	Hydralazine (D006830);expression - Hydralazine (D006830);cotreatment - Hydralazine (D006830);Valproic Acid (D014635);expression - Valproic Acid (D014635);cotreatment - Valproic Acid (D014635)	-	Early spermiogenesis	-	SEHET	pachytene_spermatocytes;round_spermatids;seminiferous_tubule;testis	pachytene_spermatocytes;round_spermatids;seminiferous_tubule;testis	pachytene_spermatocytes;round_spermatids;seminiferous_tubule;testis	pachytene_spermatocytes;round_spermatids;seminiferous_tubule;testis	-	-	-	-	-	-	-	-	4.99	4.13	3.58	3.7	4.1	4.22	4.36	4.02	4.5	4.18	4.45	4.06	4.44		4.15	4.74	4.68	4.48	4.74	4.55	5.7	5.67	4.58	4.38	5.18	4.7	4.99	5.25	5.04	4.66	4.95
222951_s_at	ANKRD5	-	-	Late spermiogenesis	-	PEHET	-	-	pachytene_spermatocytes;round_spermatids;seminiferous_tubule;testis;bladder	pachytene_spermatocytes;round_spermatids;seminiferous_tubule;testis	-	-	-	-	-	-	-	-	4.3	4.54	4.11	4.24	4.61	4.44	4.22	4.54	4.15	4.46	4.21	4.13	4.69		4.34	4.55	5.19	4.67	4.97	4.4	5.03	5.3	4.39	4.8	4.55	4.52	4.61	4.61	4.81	4.42	4.49
1553750_a_at	FAM76B	Fluorouracil (D005472);expression - Fluorouracil (D005472)	-	Late spermatocytogenesis and meiosis	-	PEHET	-	-	fetal_cartilage;pachytene_spermatocytes;round_spermatids;seminiferous_tubule;testis	pachytene_spermatocytes;round_spermatids;seminiferous_tubule;testis	leukemia_all;leukemia_all_H3_all_b;leukemia_all_H3_all_t;nAll	-	-	-	-	-	-	-	5.23	4.77	5.1	4.94	4.9	4.74	4.53	4.68	4.89	4.61	4.5	4.97	4.87		4.6	5.16	5.56	5.22	5.12	5.44	5.31	5.81	5.58	5.17	5.14	5.83	6.23	6.02	5.8	5.89	6.04
226717_at	LRTOMT	-	-	Late spermatocytogenesis and meiosis	-	UE	-	-	-	-	-	-	-	-	-	-	-	-	6.32	6.19	6.34	6.11	6.33	6.35	6.43	6.37	6.45	6.27	6.66	6.37	6.62		6.39	6.47	6.28	6.06	6.14	6.28	6.86	6.87	6.55	6.52	7.17	7.33	7.55	7.96	7.95	7.67	7.84
210279_at	GPR18	-	-	Late spermiogenesis	-	PEHET	-	-	pachytene_spermatocytes;round_spermatids;seminiferous_tubule;spleen;testis	pachytene_spermatocytes;round_spermatids;seminiferous_tubule;spleen;testis	breast_medullary_carcinoma_nos;leukemia_all;leukemia_all_H3_all_b;leukemia_all_H3_all_t;ovary_germ_cell_and_embryonal_tumor_H3_dysgerminoma;nAll	-	-	-	-	-	-	-	4.28	3.82	3.31	3.45	3.77	3.87	3.69	3.06	3.63	3.59	3.46	3.36	3.63		3.63	3.96	4.27	4.13	3.78	3.88	4.26	4.37	4.04	3.61	4.16	4	3.56	3.83	3.74	3.52	3.58
1554309_at	EIF4G3	Hydralazine (D006830);expression - Hydralazine (D006830);cotreatment - Hydralazine (D006830);testosterone enanthate (C004648);expression - testosterone enanthate (C004648);Valproic Acid (D014635);expression - Valproic Acid (D014635);cotreatment - Valproic Acid (D014635)	-	Early spermiogenesis	-	SEHET	pachytene_spermatocytes;round_spermatids;seminiferous_tubule;testis	pachytene_spermatocytes;round_spermatids;seminiferous_tubule;testis	pachytene_spermatocytes;round_spermatids;seminiferous_tubule;testis	pachytene_spermatocytes;round_spermatids;seminiferous_tubule;testis	-	-	-	-	-	-	-	-	4.22	4.16	5.01	4.77	3.67	4.43	4.29	3.5	3.68	3.73	3.29	3.66	3.84		3.49	3.8	3.55	3.84	3.55	3.54	4.28	4.3	3.9	3.58	4.21	3.88	5.36	4.79	5.51	5.71	5.36
237654_at	C14orf50	-	-	Late spermatocytogenesis and meiosis	DOWNinHIR	UE	-	-	-	-	cervix_uteri_adenocarcinoma_D_no;ovary_adenocarcinoma_H3_mucinous_adenocarcinoma;ovary_adenocarcinoma_H3_mucinous_adenocarcinoma_D_no;nAll	-	-	-	-	-	-	-	5.16	5.11	5.6	4.99	6.32	6	6.55	6.88	6.08	6.15	6.26	6.1	6.95		5.28	5.24	5.16	5.25	5.17	5.17	6.38	6.35	6.25	6	6.59	6.45	7.28	7.32	7.21	7.06	6.93
206172_at	IL13RA2	Arsenic (D001151);expression - Arsenic (D001151);cotreatment - Arsenic (D001151);candoxin (C459604);expression - candoxin (C459604);Fluorides (D005459);expression - Fluorides (D005459);cotreatment - Fluorides (D005459);Mifepristone (D015735);expression - Mifepristone (D015735);Mitoxantrone (D008942);response to chemical - Mitoxantrone (D008942);Paclitaxel (D017239);response to chemical - Paclitax…	-	Late spermatocytogenesis and meiosis	-	IE	-	-	-	-	endometrium_adenocarcinoma_H3_clear_cell_adenocarcinoma;endometrium_adenocarcinoma_H3_malignant_mixed_mullerian_tumor_D_yes;lung_large_cell_carcinoma_D_no;myometrium_H1_cancer_D_yes;myometrium_sarcoma_D_yes;myometrium_sarcoma_H3_leiomyosarcoma;myometrium_sarcoma_H3_leiomyosarcoma_D_yes;small_intestine_gist;stomach_adenocarcinoma_H3_signet_ring_cell_adenocarcinoma;stomach_adenocarcinoma_H3_signet_…	small_intestine_gist;nAll	-	-	-	-	yes	-	3.55	3.86	3.84	3.85	4.02	4.18	4.46	3.98	3.79	4.08	4.25	3.98	4.28		5.61	5.35	5.03	3.92	5.27	4.24	5.93	6.44	6.1	6.13	6.13	8.2	10.99	9.85	10.46	10.31	10.08
1556084_at	HNRNPM	Doxorubicin (D004317);response to chemical - Doxorubicin (D004317)	-	Early spermiogenesis	-	SEHET	pachytene_spermatocytes;round_spermatids;seminiferous_tubule;testis	pachytene_spermatocytes;round_spermatids;seminiferous_tubule;testis	pachytene_spermatocytes;round_spermatids;seminiferous_tubule;testis	pachytene_spermatocytes;round_spermatids;seminiferous_tubule;testis	-	-	-	-	-	-	-	-	3.82	3.87	3.75	3.83	3.69	3.86	3.91	3.66	3.8	4.02	4	3.83	3.87		3.69	3.66	3.84	3.49	3.85	3.84	3.95	3.93	4.09	3.88	4.44	3.88	4.16	4.22	4.24	4.04	4.29
210732_s_at	LGALS8	arsenic trioxide (C006632);expression - arsenic trioxide (C006632);Benzene (D001554);expression - Benzene (D001554);tert-Butylhydroperoxide (D020122);expression - tert-Butylhydroperoxide (D020122);Calcitriol (D002117);expression - Calcitriol (D002117);Fluorouracil (D005472);response to chemical - Fluorouracil (D005472);cotreatment - Fluorouracil (D005472);Leucovorin (D002955);response to chemical…	-	Early spermiogenesis	-	PEHET	-	-	pachytene_spermatocytes;round_spermatids;seminiferous_tubule;testis	pachytene_spermatocytes;round_spermatids;seminiferous_tubule;testis	breast_medullary_carcinoma_nos;leukemia_H1_cancer;leukemia_all;lung_large_cell_carcinoma_D_yes;cervix_uteri_squamous_cell_carcinoma;cervix_uteri_squamous_cell_carcinoma_D_yes;cervix_uteri_squamous_cell_carcinoma_D_no;colon_H1_cancer;colon_H1_cancer_D_no;lung_adenosquamous_carcinoma;lung_adenosquamous_carcinoma_D_yes;lung_large_cell_carcinoma;esophagus_adenocarcinoma_D_yes;fallopian_tube_H1_cancer…	lung_adenocarcinoma_H3_mucinous_adenocarcinoma_D_yes;breast_medullary_carcinoma_nos;nAll	-	-	-	-	-	-	5.09	5.31	5.63	4.92	4.96	5.18	5.74	5.39	5.29	5.66	5.72	5.07	5.71		6.38	7.07	7.16	6.33	7.27	7.02	6.61	7.35	7.18	6.9	6.55	7.44	6.08	7.01	6.83	6.93	6.74
223883_s_at	STK31	-	-	Spermatocytogenesis and early meiosis	DOWNinHIR	SEHET	pachytene_spermatocytes;round_spermatids;seminiferous_tubule;testis	pachytene_spermatocytes;round_spermatids;seminiferous_tubule;testis	pachytene_spermatocytes;round_spermatids;seminiferous_tubule;testis	pachytene_spermatocytes;round_spermatids;seminiferous_tubule;testis	esophagus_adenocarcinoma_D_yes;endometrium_adenocarcinoma_H3_clear_cell_adenocarcinoma_D_yes;esophagus_H1_cancer;esophagus_H1_cancer_D_yes;esophagus_adenocarcinoma;ovary_adenocarcinoma_H3_clear_cell_adenocarcinoma_D_no;stomach_H1_cancer_D_no;stomach_adenocarcinoma_D_no;stomach_adenocarcinoma_H3_signet_ring_cell_adenocarcinoma;stomach_adenocarcinoma_H3_signet_ring_cell_adenocarcinoma_D_yes;nAll	-	-	-	-	-	-	-	4.83	4.62	6.18	4.57	6.97	7.13	7.57	7.46	7.22	7.04	7.64	6.96	8.25		3.81	4.39	4.25	4.75	4.54	4.43	5.88	6.25	7.32	7.07	6.46	7.8	9.63	9.12	8.94	8.93	8.87
1568711_a_at	-	-	-	Late spermiogenesis	-	SEHET	pachytene_spermatocytes;round_spermatids;seminiferous_tubule	round_spermatids	pachytene_spermatocytes;round_spermatids;seminiferous_tubule	round_spermatids	-	-	-	-	-	-	-	-	3.33	3.41	3.27	3.41	3.35	3.69	3.47	3.3	3.5	3.28	3.3	3.53	3.24		3.43	3.61	3.24	3.17	3.3	3.42	3.51	3.66	3.45	3.05	3.3	3.31	3.16	3.31	3.2	3.3	3.34
219583_s_at	SPATA7	-	Retinitis pigmentosa (HP:0000510);Night blindness (HP:0000662);Constricted visual fields (HP:0001133);Abnormality of the retina (HP:0000479);Abnormality of the fundus (HP:0001098);Abnormality of the posterior segment of the eye (HP:0004329);Abnormality of the eyes (HP:0000478);Phenotypic abnormality (HP:0000118);All (HP:0000001);Abnormality of vision (HP:0000504);Visual field defects (HP:0001123)…	Late spermiogenesis	-	UE	-	-	-	-	leukemia_all;colon_H1_cancer;colon_H1_cancer_D_yes;colon_H1_cancer_D_no;colon_adenocarcinoma;colon_adenocarcinoma_D_yes;colon_adenocarcinoma_D_no;colon_adenocarcinoma_H3_mucinous_adenocarcinoma;colon_adenocarcinoma_H3_mucinous_adenocarcinoma_D_yes;colon_adenocarcinoma_H3_mucinous_adenocarcinoma_D_no;colon_adenocarcinoma_H3_signet_ring_cell_adenocarcinoma;colon_adenocarcinoma_H3_signet_ring_cell_a…	colon_adenocarcinoma_H3_signet_ring_cell_adenocarcinoma;colon_adenocarcinoma_H3_signet_ring_cell_adenocarcinoma_D_yes;small_intestine_carcinoid_tumor;nAll	-	-	-	-	-	-	7.35	6.87	6.85	7.14	7.14	7.21	7.36	6.86	7.11	7.24	7.14	7.2	7.04		7.62	7.59	7.09	7.53	7.66	7.37	7.81	7.78	7.66	7.78	7.44	7.35	7.36	6.79	6.78	7.02	6.57
1555141_a_at	NHEDC1	-	-	Late spermatocytogenesis and meiosis	-	SEHET	pachytene_spermatocytes;round_spermatids;seminiferous_tubule;testis	pachytene_spermatocytes;round_spermatids;seminiferous_tubule;testis	pachytene_spermatocytes;round_spermatids;seminiferous_tubule;testis	pachytene_spermatocytes;round_spermatids;seminiferous_tubule;testis	-	-	-	-	-	-	-	-	3.71	3.71	3.63	3.62	3.59	4.15	3.88	3.46	4.14	3.64	4.07	3.92	4.02		3.78	3.34	3.47	3.64	3.56	3.72	4.67	5.02	4.63	4.36	4.46	4.43	4.12	5.43	5.92	5.58	6.04
220107_s_at	FAM164C	-	-	Early spermiogenesis	-	IE	-	-	-	-	ovary_adenocarcinoma;ovary_adenocarcinoma_D_yes;ovary_adenocarcinoma_H3_adenocarcinoma_with_mixed_subtypes;ovary_adenocarcinoma_H3_adenocarcinoma_with_mixed_subtypes_D_yes;ovary_adenocarcinoma_H3_endometrioid_adenocarcinoma_D_yes;ovary_adenocarcinoma_H3_mucinous_adenocarcinoma;ovary_adenocarcinoma_H3_mucinous_adenocarcinoma_D_no;ovary_adenocarcinoma_H3_serous_adenocarinoma;ovary_adenocarcinoma_H3…	-	-	-	-	-	-	-	5.32	5.16	5.37	5.52	5.69	5.48	5.41	5.81	5.79	5.18	6.06	5.67	5.6		4.85	5.44	5.42	5.19	5.43	5.39	5.97	6.61	5.64	5.84	6.22	6.12	6.3	6.51	6.23	6.29	6.57
215486_at	PRPS1L1	Tamoxifen (D013629);expression - Tamoxifen (D013629)	-	Late spermatocytogenesis and meiosis	-	SEHET	pachytene_spermatocytes;round_spermatids;seminiferous_tubule;testis	pachytene_spermatocytes;round_spermatids;seminiferous_tubule;testis	pachytene_spermatocytes;round_spermatids;seminiferous_tubule;testis	pachytene_spermatocytes;round_spermatids;seminiferous_tubule;testis	-	-	-	-	-	-	-	-	4.21	4.01	4.28	4.32	4.2	4.46	4.64	4.31	4.68	4.25	4.41	4.31	4.28		4.21	4.26	4.71	4.63	4.7	4.63	5.68	5.7	5	5.43	5.82	5.38	5.59	7.24	7.16	7.02	7.24
1568924_a_at	IQUB	-	-	Late spermatocytogenesis and meiosis	-	SEHET	pachytene_spermatocytes;round_spermatids;seminiferous_tubule;testis	pachytene_spermatocytes;round_spermatids;seminiferous_tubule;testis	pachytene_spermatocytes;round_spermatids;seminiferous_tubule;testis	pachytene_spermatocytes;round_spermatids;seminiferous_tubule;testis	kidney_papillary_renal_cell_carcinoma;kidney_papillary_renal_cell_carcinoma_D_no;nAll	-	-	-	-	-	-	-	3.59	4.18	3.96	3.8	3.99	4.31	4.54	4.15	4.25	4.09	4.27	4.14	5.05		3.92	3.92	3.98	4.07	4.02	4.06	4.92	5.47	4.66	4.72	5.18	5.75	5.6	6.3	7.01	6.42	6.59
234732_s_at	EFCAB6	-	-	Early spermiogenesis	-	SEHET	pachytene_spermatocytes;round_spermatids;seminiferous_tubule;testis	pachytene_spermatocytes;round_spermatids;seminiferous_tubule;testis	pachytene_spermatocytes;round_spermatids;seminiferous_tubule;testis	pachytene_spermatocytes;round_spermatids;seminiferous_tubule;testis	-	-	-	-	-	-	-	-	3.83	3.79	3.77	3.9	4.13	3.96	3.86	3.81	3.62	3.54	3.52	3.97	3.69		3.91	3.69	3.88	3.92	3.57	3.58	4.27	4.75	3.91	4.48	4.8	3.89	4.53	4.89	4.87	5.16	4.31
220623_s_at	TSGA10	Amiodarone (D000638);expression - Amiodarone (D000638)	-	Late spermatocytogenesis and meiosis	-	PEHET	-	-	pachytene_spermatocytes;round_spermatids;seminiferous_tubule;testis	pachytene_spermatocytes;round_spermatids;seminiferous_tubule;testis	-	-	-	-	-	-	yes	-	3.92	4.17	4.31	4.77	4.44	4.54	4.47	4.59	4.19	4.61	4.72	4.62	4.8		4.45	4.82	4.39	4.24	4.19	3.65	5.19	6.02	4.35	4.99	5.22	6.1	6.6	6.62	6.87	7.01	6.96
231611_at	-	-	-	Late spermiogenesis	-	IE	-	-	-	-	-	-	-	-	-	-	-	-	4.73	4.93	5.23	4.67	4.93	4.84	5.13	5.24	4.91	4.96	4.77	4.95	4.76		4.68	4.99	4.92	4.84	4.95	4.89	5.35	5.32	4.72	4.84	5.45	4.61	4.61	4.78	5.08	4.74	4.88
231405_at	C13orf28	-	-	Late spermiogenesis	-	SEHET	pachytene_spermatocytes;round_spermatids;seminiferous_tubule;testis	pachytene_spermatocytes;round_spermatids;seminiferous_tubule;testis	pachytene_spermatocytes;round_spermatids;seminiferous_tubule;testis	pachytene_spermatocytes;round_spermatids;seminiferous_tubule;testis	-	-	-	-	-	-	-	-	3.96	4.28	4.03	3.96	4.1	3.94	3.92	3.62	3.81	3.9	3.96	3.95	3.85		3.96	4.14	3.99	4.05	4.13	3.84	4.17	4.82	4.12	4.18	4.74	3.88	3.94	4.07	3.91	3.74	3.72
244751_at	PCP2	-	-	Late spermiogenesis	-	IE	-	-	-	-	-	-	-	-	-	-	-	-	5.52	5.56	5.87	5.38	5.23	5.66	5.64	5.65	5.87	5.42	5.52	6.01	5.17		4.9	5.23	5.81	5.04	5.27	5.54	5.14	5.54	5.14	5.06	5.92	5.26	5	5.1	4.98	4.88	4.81
204849_at	TCFL5	tert-Butylhydroperoxide (D020122);expression - tert-Butylhydroperoxide (D020122);Etoposide (D005047);response to chemical - Etoposide (D005047);Phenol (D019800);expression - Phenol (D019800)	-	Late spermatocytogenesis and meiosis	-	UE	-	-	-	-	leukemia_H1_cancer;leukemia_all;lung_large_cell_carcinoma_D_yes;lung_adenosquamous_carcinoma;lung_adenosquamous_carcinoma_D_yes;lung_large_cell_carcinoma;lung_H1_cancer_D_yes;lung_H1_cancer_D_no;lung_adenocarcinoma;lung_adenocarcinoma_D_yes;lung_H1_cancer;leukemia_all_H3_all_b;leukemia_all_H3_all_t;leukemia_aml;lung_large_cell_carcinoma_D_no;lung_neuroendocrine_carcinoma;lung_neuroendocrine_carci…	leukemia_all;lung_large_cell_carcinoma;lung_adenosquamous_carcinoma;lung_adenosquamous_carcinoma_D_yes;lung_H1_cancer_D_yes;leukemia_all_H3_all_b;leukemia_all_H3_all_t;lung_large_cell_carcinoma_D_yes;lung_neuroendocrine_carcinoma;lung_neuroendocrine_carcinoma_D_no;lung_squamous_cell_carcinoma;lung_squamous_cell_carcinoma_D_yes;lung_squamous_cell_carcinoma_D_no;stomach_gist;tongue_H1_cancer;tongue…	GO:0003700;Vaquerizas et al. 2009 (a)	-	-	-	-	-	7.35	7.38	7.32	7.38	7.48	7.63	7.91	7.71	7.53	7.72	7.56	7.48	7.93		7.65	6.92	6.83	7.35	7.36	7.09	7.65	8.04	7.75	7.82	8.17	8.29	9.25	9.51	9.46	9.28	9.2
240771_at	C1orf101	-	-	Early spermiogenesis	-	SEHET	pachytene_spermatocytes;round_spermatids;seminiferous_tubule;testis	pachytene_spermatocytes;round_spermatids;seminiferous_tubule;testis	pachytene_spermatocytes;round_spermatids;seminiferous_tubule;testis	pachytene_spermatocytes;round_spermatids;seminiferous_tubule;testis	-	-	-	-	-	-	-	-	5.05	5.66	4.96	5	4.71	4.64	5.52	4.41	5.72	4.89	4.79	4.64	5.65		4.76	5.42	4.8	4.99	4.47	5.37	5.67	6.25	5.43	5.76	5.22	5.66	5.69	6.2	5.89	5.46	5.7
213644_at	CCDC46	Valproic Acid (D014635);expression - Valproic Acid (D014635)	-	Late spermiogenesis	-	UE	-	-	-	-	-	-	-	-	-	-	-	-	5.76	5.83	5.56	6.04	6.12	5.81	6.05	5.95	6.25	6.09	6.17	5.91	6.46		6.51	6.15	6.25	6.24	6.34	6.02	6.65	6.71	6.64	6.45	6.59	6.14	7.19	7.01	6.8	7.05	6.65
208365_s_at	GRK4	arsenic trioxide (C006632);expression - arsenic trioxide (C006632);Hydralazine (D006830);expression - Hydralazine (D006830);cotreatment - Hydralazine (D006830);Valproic Acid (D014635);expression - Valproic Acid (D014635);cotreatment - Valproic Acid (D014635)	-	Late spermatocytogenesis and meiosis	-	PEHET	-	-	pachytene_spermatocytes;round_spermatids;seminiferous_tubule;testis	pachytene_spermatocytes;round_spermatids;seminiferous_tubule;testis	ovary_sex_cord-gonadal_stromal_tumor_H3_granulosa_cell_tumor;nAll	-	-	-	-	-	-	-	4.84	5.12	5.26	4.86	4.89	5.49	5.1	5.15	5.1	4.96	4.86	4.89	5.1		6.72	6.47	5.99	6.45	6.15	6.48	6.84	7.21	5.97	6.28	6.83	6.67	6.6	7.06	6.88	6.71	6.91
226351_at	NSUN4	Hydralazine (D006830);expression - Hydralazine (D006830);cotreatment - Hydralazine (D006830);Valproic Acid (D014635);expression - Valproic Acid (D014635);cotreatment - Valproic Acid (D014635)	-	Late spermiogenesis	-	UE	-	-	-	-	-	-	-	-	-	-	-	-	6.36	6.02	6.62	6.37	6.39	6.36	6.34	6.37	6.33	6.27	6.49	6.47	6.33		5.75	5.95	6.4	6.15	6.18	6.43	6.49	6.46	6.11	6.02	6.38	6.01	6.04	6.11	5.96	6.23	6.11
216370_s_at	TKTL1	Amiodarone (D000638);expression - Amiodarone (D000638);decitabine (C014347);expression - decitabine (C014347);sodium arsenite (C017947);expression - sodium arsenite (C017947)	-	Ad spermatogonia	DOWNinHIR	PEHET	-	-	pachytene_spermatocytes;round_spermatids;seminiferous_tubule;testis	pachytene_spermatocytes;round_spermatids;seminiferous_tubule;testis	endometrium_adenocarcinoma_H3_malignant_mixed_mullerian_tumor;endometrium_adenocarcinoma_H3_malignant_mixed_mullerian_tumor_D_yes;nAll	-	-	-	-	-	-	-	5.57	5.62	6.76	5.12	7.62	7.69	8.25	8.52	8.11	7.78	8.13	7.56	9.28		5.21	5.19	5.05	5.2	5.14	4.92	6.11	7.08	8.73	8.58	7.57	9.93	12.46	11.79	11.78	11.46	11.45
1556859_a_at	LOC285740	-	-	Late spermiogenesis	-	SEHET	pachytene_spermatocytes;round_spermatids;seminiferous_tubule;testis	pachytene_spermatocytes;round_spermatids;seminiferous_tubule	pachytene_spermatocytes;round_spermatids;seminiferous_tubule;testis	pachytene_spermatocytes;round_spermatids;seminiferous_tubule	-	-	-	-	-	-	-	-	3.7	3.81	3.81	3.82	3.49	3.61	3.51	3.43	3.68	3.78	3.51	3.71	3.85		3.91	3.64	3.86	3.68	3.78	3.82	3.64	3.77	3.71	3.8	3.88	3.73	3.64	3.59	3.3	3.58	3.72
207213_s_at	USP2	Amiodarone (D000638);expression - Amiodarone (D000638);sodium arsenite (C017947);expression - sodium arsenite (C017947);testosterone enanthate (C004648);expression - testosterone enanthate (C004648)	-	Late spermiogenesis	-	IE	-	-	-	-	-	-	-	-	-	-	-	-	4.3	3.95	4.43	4.05	3.87	4.25	4.42	4.22	3.97	4.08	3.98	4.17	3.91		4.25	4.31	3.89	4.16	4.11	4.32	3.69	4.31	3.58	4.33	4.56	4.21	4.21	4.52	3.92	3.97	4.28
1554258_a_at	DNAJC5B	Am 580 (C068073);expression - Am 580 (C068073);rosiglitazone (C089730);expression - rosiglitazone (C089730)	-	Late spermiogenesis	-	UE	-	-	-	-	-	-	-	-	-	-	-	-	5.64	5.61	5.72	5.66	5.65	5.05	5.38	5.67	5.81	5.76	5.54	5.65	5.76		5.71	5.59	5.37	5.55	5.53	5.39	5.98	6.04	5.29	5.39	6.38	5.26	4.98	5.28	5.37	5.49	5.53
231292_at	EID3	-	-	Spermatocytogenesis and early meiosis	-	SEHET	pachytene_spermatocytes;round_spermatids;seminiferous_tubule;testis	pachytene_spermatocytes;round_spermatids;seminiferous_tubule;testis	pachytene_spermatocytes;round_spermatids;seminiferous_tubule;testis	pachytene_spermatocytes;round_spermatids;seminiferous_tubule;testis	-	-	-	-	-	-	-	-	5.19	4.37	5.44	5.6	5.7	5.99	5.91	5.79	5.45	5.35	6.07	5.77	6.41		4.63	6.22	6.25	6.17	6.48	6.73	6.7	6.8	6.59	6.77	6.62	6.77	8.1	8.11	8.36	8.33	8.33
230601_s_at	LRRC46	-	-	Early spermiogenesis	-	PEHET	-	-	fallopian_tube;pachytene_spermatocytes;round_spermatids;seminiferous_tubule;testis	fallopian_tube;pachytene_spermatocytes;round_spermatids;seminiferous_tubule;testis	-	-	-	-	-	-	-	-	4.85	4.7	4.45	4.32	4.35	4.53	4.7	4.74	4.39	4.41	4.54	4.41	4.74		4.5	4.73	4.09	4.55	4.53	4.47	4.76	5.05	4.41	4.97	5.19	5.18	5.48	6.02	5.65	5.33	5.52
230033_at	C19orf51	Amiodarone (D000638);expression - Amiodarone (D000638)	-	Early spermiogenesis	-	UE	-	-	-	-	ovary_adenocarcinoma_H3_adenocarcinoma_with_mixed_subtypes;ovary_adenocarcinoma_H3_adenocarcinoma_with_mixed_subtypes_D_yes;ovary_adenocarcinoma_H3_adenocarcinoma_with_mixed_subtypes_D_no;nAll	-	-	-	-	-	-	-	5.88	5.88	5.86	5.73	6.09	6.2	5.78	6.2	5.95	6.29	6.02	6.04	6.35		5.4	5.08	5.19	5.39	5.12	5.68	5.32	5.71	5.47	5.56	5.65	6.15	6.6	6.8	6.81	6.33	6.46
1560637_at	-	-	-	Late spermiogenesis	-	SEHET	pachytene_spermatocytes;round_spermatids;seminiferous_tubule;testis	round_spermatids	pachytene_spermatocytes;round_spermatids;seminiferous_tubule;testis	round_spermatids	-	-	-	-	-	-	-	-	3.7	3.84	3.85	3.84	3.51	3.68	3.65	3.73	3.87	3.84	3.62	3.71	3.89		3.75	4.09	3.6	3.84	3.88	3.65	3.78	3.74	3.83	3.77	3.73	3.91	3.84	3.88	3.77	3.83	3.84
220991_s_at	RNF32	monomethylarsonous acid (C406082);methylation - monomethylarsonous acid (C406082);acetylation - monomethylarsonous acid (C406082);sodium arsenite (C017947);methylation - sodium arsenite (C017947);acetylation - sodium arsenite (C017947)	-	Late spermatocytogenesis and meiosis	-	SEHET	pachytene_spermatocytes;round_spermatids;seminiferous_tubule;testis	pachytene_spermatocytes;round_spermatids;seminiferous_tubule;testis	pachytene_spermatocytes;round_spermatids;seminiferous_tubule;testis	pachytene_spermatocytes;round_spermatids;seminiferous_tubule;testis	-	-	-	-	-	-	-	-	3.47	3.25	3.44	3.3	3.25	3.9	3.58	3.51	3.36	3.56	3.65	3.43	4.37		3.28	3.27	3.13	3.26	3.02	3.25	3.84	4.35	3.79	4.14	4.62	4.68	5.63	5.81	6.06	6.21	6.24
1554140_at	WDR78	-	-	Late spermatocytogenesis and meiosis	-	SEHET	pachytene_spermatocytes;round_spermatids;seminiferous_tubule;testis	pachytene_spermatocytes;round_spermatids;seminiferous_tubule;testis	pachytene_spermatocytes;round_spermatids;seminiferous_tubule;testis	pachytene_spermatocytes;round_spermatids;seminiferous_tubule;testis	-	-	-	-	-	-	-	-	3.32	3.74	3.58	3.51	3.57	3.85	3.69	3.33	3.6	3.62	3.73	3.46	3.94		4.14	4.56	4.24	4.29	3.67	3.62	5.2	5.62	4.83	4.58	5.78	5.15	5.27	5.89	6.23	6.17	5.86
243875_at	CCDC158	-	-	Late spermatocytogenesis and meiosis	-	SEHET	pachytene_spermatocytes;round_spermatids;seminiferous_tubule;testis	pachytene_spermatocytes;round_spermatids;seminiferous_tubule;testis	pachytene_spermatocytes;round_spermatids;seminiferous_tubule;testis	pachytene_spermatocytes;round_spermatids;seminiferous_tubule;testis	-	-	-	-	-	-	-	-	3.59	3.91	4.06	3.79	4	4.09	4.74	4.15	4.32	4.19	4.24	4.11	4.44		4.09	3.79	3.78	3.39	3.88	4.19	5.15	5.56	4.25	5.43	5.34	6.3	6.68	7.23	7.54	7.27	7.46
204542_at	ST6GALNAC2	Etoposide (D005047);response to chemical - Etoposide (D005047);Mifepristone (D015735);expression - Mifepristone (D015735);tobacco tar (C024746);expression - tobacco tar (C024746);Tretinoin (D014212);expression - Tretinoin (D014212)	-	Late spermiogenesis	-	UE	-	-	-	-	-	-	-	-	-	-	-	-	6.78	6.61	6.69	6.62	6.64	6.64	6.79	6.53	6.81	6.59	6.87	6.74	6.54		6.15	6.28	6.61	6.62	5.94	6.48	6.21	6.6	6.26	5.77	6.7	5.96	5.72	6.71	6.53	6.65	6.7
1554763_at	UBE2DNL	Sodium Selenite (D018038);expression - Sodium Selenite (D018038)	-	Late spermiogenesis	-	SEHET	pachytene_spermatocytes;round_spermatids;seminiferous_tubule;testis	pachytene_spermatocytes;round_spermatids;seminiferous_tubule;testis	pachytene_spermatocytes;round_spermatids;seminiferous_tubule;testis	pachytene_spermatocytes;round_spermatids;seminiferous_tubule;testis	-	-	-	-	-	-	-	-	4.22	4.11	3.93	4.04	4.01	4.4	4.28	4.32	4.19	4.26	4.32	4.24	4.55		4.21	4.19	3.91	3.92	4.4	4.37	4.51	4.16	4.49	4.28	4.45	4.45	4.84	4.43	5.11	4.94	4.46
231335_at	MS4A6E	Arbutin (D001104);expression - Arbutin (D001104)	-	Early spermiogenesis	-	SEHET	pachytene_spermatocytes;round_spermatids;seminiferous_tubule;testis	pachytene_spermatocytes;round_spermatids;seminiferous_tubule;testis	pachytene_spermatocytes;round_spermatids;seminiferous_tubule;testis	pachytene_spermatocytes;round_spermatids;seminiferous_tubule;testis	-	-	-	-	-	-	-	-	3.53	3.61	3.66	3.29	3.34	4.01	3.55	4.03	3.81	3.74	3.43	4.13	3.56		3.76	3.53	3.71	3.97	3.59	3.56	5	5.35	3.74	3.93	5.67	3.49	3.61	3.6	3.7	3.61	3.53
242925_at	RNF148	-	-	Late spermiogenesis	-	SEHET	pachytene_spermatocytes;round_spermatids;seminiferous_tubule;testis	pachytene_spermatocytes;round_spermatids;seminiferous_tubule;testis	pachytene_spermatocytes;round_spermatids;seminiferous_tubule;testis	pachytene_spermatocytes;round_spermatids;seminiferous_tubule;testis	-	-	-	-	-	-	-	-	4.37	3.79	4.16	4.09	4.24	4.05	4.27	4.68	4.1	4.46	4.08	4.41	3.92		4.16	4.14	3.89	4.29	4.52	4.06	5.05	5.42	4.5	4.31	5.88	4.24	4.1	4.22	3.77	4.47	4.07
214392_at	IRGC	-	-	Late spermiogenesis	-	SEHET	pachytene_spermatocytes;round_spermatids;seminiferous_tubule;testis	pachytene_spermatocytes;round_spermatids;seminiferous_tubule;testis	pachytene_spermatocytes;round_spermatids;seminiferous_tubule;testis	pachytene_spermatocytes;round_spermatids;seminiferous_tubule;testis	-	-	-	-	-	-	-	-	4.67	4.05	4.55	4.45	4.11	4.38	4.29	4.4	4.36	4.23	4.39	4.56	4.61		4.19	4.4	3.88	4.05	4	3.98	4.09	4.35	4.15	4.46	4.52	4.19	4.29	4.47	3.99	4.16	4.23
244190_at	THAP5	-	-	Late spermiogenesis	-	SEHET	pachytene_spermatocytes;round_spermatids;seminiferous_tubule	pachytene_spermatocytes;round_spermatids;seminiferous_tubule	pachytene_spermatocytes;round_spermatids;seminiferous_tubule;testis	pachytene_spermatocytes;round_spermatids;seminiferous_tubule	-	-	Vaquerizas et al. 2009 (c)	-	-	-	-	-	3.41	3.82	3.18	3.5	3.81	3.39	3.24	3.41	3.2	3.97	3.79	4.42	3.39		3.68	3.23	3.58	3.46	3.69	3.63	3.47	3.76	4.14	3.58	3.67	3.48	3.77	3.19	3.31	3.63	3.14
220426_at	C20orf195	Diethylstilbestrol (D004054);expression - Diethylstilbestrol (D004054)	-	Early spermiogenesis	-	IE	-	-	-	-	-	-	-	-	-	-	-	-	4.53	4.7	5.14	4.64	5.13	4.81	5.28	5.33	5.28	4.95	5.33	4.54	5.71		5.09	4.93	5.06	4.86	4.91	5.6	5.37	5.69	5.24	4.83	6.2	4.75	5.6	4.93	5.55	5.35	4.81
231186_at	FLJ43390	-	-	Early spermiogenesis	-	SEHET	pachytene_spermatocytes;round_spermatids;seminiferous_tubule;testis	pachytene_spermatocytes;round_spermatids;seminiferous_tubule;testis	pachytene_spermatocytes;round_spermatids;seminiferous_tubule;testis	pachytene_spermatocytes;round_spermatids;seminiferous_tubule;testis	small_intestine_carcinoid_tumor;nAll	small_intestine_carcinoid_tumor;nAll	-	-	-	-	-	-	3.11	3.2	3.45	3.94	3.63	3.46	3.42	3.22	3.23	3.85	3.46	3.75	3.45		3.17	3.54	3.45	3.14	3.14	3.25	4.09	4.54	3.77	3.6	4.73	3.69	3.19	3.37	3.46	3.28	3.08
210625_s_at	AKAP1	Estradiol (D004958);expression - Estradiol (D004958);Raloxifene (D020849);expression - Raloxifene (D020849);Uranium (D014501);expression - Uranium (D014501);uranyl acetate (C005460);expression - uranyl acetate (C005460)	Male infertility (HP:0003251);Impaired spermatogenesis (HP:0008669);Infertility (HP:0000789);Decreased fertility (HP:0000144);Abnormality of the genital tract (HP:0000078);Genitourinary abnormality (HP:0000119);Phenotypic abnormality (HP:0000118);All (HP:0000001);Abnormality of male internal genitalia (HP:0000022);Abnormal internal genitalia (HP:0000812);Abnormality of the male genitalia (HP:0010…	Late spermiogenesis	-	UE	-	-	-	-	-	-	-	-	-	-	-	-	6.76	6.63	6.4	6.14	6.57	6.55	6.64	6.6	6.34	6.72	6.68	6.6	6.52		6.46	5.64	5.75	5.77	5.69	5.93	5.11	6.37	5.88	5.48	5.96	6.14	5.71	5.8	5.39	5.72	5.7
231105_at	-	-	-	Late spermatocytogenesis and meiosis	-	SEHET	pachytene_spermatocytes;round_spermatids;seminiferous_tubule;testis	pachytene_spermatocytes;round_spermatids;seminiferous_tubule;testis	pachytene_spermatocytes;round_spermatids;seminiferous_tubule;testis	pachytene_spermatocytes;round_spermatids;seminiferous_tubule;testis	-	-	-	-	-	-	-	-	3.85	4.04	3.94	3.81	4.26	4.31	4.24	4.22	4.08	3.86	4.3	3.97	3.93		4.03	4.37	4.01	4.61	4.07	4.13	4.55	5.95	4.52	4.16	5.08	4.87	4.82	7.04	7.21	6.76	6.98
1556617_a_at	-	-	-	Late spermiogenesis	-	SEHET	pachytene_spermatocytes;round_spermatids;seminiferous_tubule;testis	round_spermatids	pachytene_spermatocytes;round_spermatids;seminiferous_tubule;testis	round_spermatids	-	-	-	-	-	-	-	-	3.65	3.63	3.61	3.59	4.25	3.51	3.51	4.03	3.84	3.96	3.82	3.84	3.86		3.45	3.85	3.46	3.53	3.81	3.74	3.73	3.67	3.83	3.67	3.56	3.22	3.68	3.33	3.73	3.67	3.43
1556670_at	-	-	-	Late spermiogenesis	-	SEHET	pachytene_spermatocytes;round_spermatids;seminiferous_tubule;testis	pachytene_spermatocytes;round_spermatids;seminiferous_tubule;testis	pachytene_spermatocytes;round_spermatids;seminiferous_tubule;testis	pachytene_spermatocytes;round_spermatids;seminiferous_tubule;testis	-	-	-	-	-	-	-	-	4.37	3.94	4.35	4.32	4.14	4.23	4.2	4.15	4.1	4.2	3.96	4.03	4.22		4.01	4.13	4.09	4.39	4.25	4.24	4.36	4.92	4.04	4.19	4.49	4.12	4.39	4.4	4.39	4.35	4.02
243786_at	ZDHHC20	kojic acid (C011890);expression - kojic acid (C011890)	-	Early spermiogenesis	-	PEHET	-	-	pachytene_spermatocytes;round_spermatids;seminiferous_tubule;testis;bladder	pachytene_spermatocytes;round_spermatids;seminiferous_tubule;testis	fallopian_tube_adenocarcinoma_H3_papillary_serous_adenocarcinoma;leukemia_all_H3_all_t;vulva_H1_cancer_D_no;vulva_squamous_cell_carcinoma_D_no;nAll	-	-	-	-	-	-	-	4.54	4.14	4.44	4.02	4.41	4.09	4.16	4.47	4.3	4.41	4.45	4.38	4.71		3.63	3.89	4.13	4.3	4.07	4.04	4.75	4.84	4.48	4.19	4.48	5	5.71	5.19	5.05	4.86	4.84
244446_at	-	-	-	Late spermiogenesis	-	SEHET	pachytene_spermatocytes;round_spermatids;seminiferous_tubule;testis	pachytene_spermatocytes;round_spermatids;seminiferous_tubule;testis	pachytene_spermatocytes;round_spermatids;seminiferous_tubule;testis	pachytene_spermatocytes;round_spermatids;seminiferous_tubule;testis	-	-	-	-	-	-	-	-	3.84	3.68	3.65	3.45	3.55	3.9	3.6	3.46	3.53	3.57	3.61	3.58	3.64		3.77	3.56	3.6	3.41	3.55	3.69	4.59	4.52	3.79	3.8	4.7	3.66	3.41	3.8	3.67	3.48	3.51
1568615_a_at	-	-	-	Late spermiogenesis	-	SEHET	pachytene_spermatocytes;round_spermatids;seminiferous_tubule;testis	round_spermatids	pachytene_spermatocytes;round_spermatids;seminiferous_tubule;testis	round_spermatids	-	-	-	-	-	-	-	-	4.06	3.9	3.88	3.88	3.76	3.74	3.76	3.64	3.68	3.71	3.94	3.7	3.64		4.04	3.73	3.6	3.66	3.98	3.82	3.91	3.99	3.66	3.89	4	3.85	4.06	4.42	4.05	4.4	3.88
224048_at	USP44	Arbutin (D001104);expression - Arbutin (D001104);kojic acid (C011890);expression - kojic acid (C011890);Zinc Sulfate (D019287);expression - Zinc Sulfate (D019287)	-	Early spermiogenesis	-	SEHET	pachytene_spermatocytes;round_spermatids;seminiferous_tubule;testis	pachytene_spermatocytes;round_spermatids;seminiferous_tubule;testis	pachytene_spermatocytes;round_spermatids;seminiferous_tubule;testis	pachytene_spermatocytes;round_spermatids;seminiferous_tubule;testis	leukemia_all_H3_all_t;nAll	leukemia_all_H3_all_t;nAll	-	-	-	-	-	-	5.62	4.16	5.47	5.21	5.12	5.45	4.93	4.31	5.05	4.58	5.23	4.74	5.46		4.29	3.86	4	3.87	4.23	3.95	4.27	4.99	4.99	4.3	4.53	4.21	4.92	4.54	4.5	4.81	4.96
220766_at	BTG4	-	-	Late spermatocytogenesis and meiosis	-	SEHET	pachytene_spermatocytes;round_spermatids;seminiferous_tubule;testis	pachytene_spermatocytes;round_spermatids;seminiferous_tubule;testis	pachytene_spermatocytes;round_spermatids;seminiferous_tubule;testis	pachytene_spermatocytes;round_spermatids;seminiferous_tubule;testis	-	-	-	-	-	-	-	-	4.12	3.95	4.27	4.22	4.09	4.08	4.2	4.27	3.76	3.97	3.98	3.82	3.99		3.99	3.56	4.22	4.26	4.08	4.36	4.47	5	4.27	4.43	5.33	5.46	6.36	6.62	6.78	6.42	6.63
238027_at	SPATA24	-	-	Early spermiogenesis	-	PEHET	-	-	pachytene_spermatocytes;round_spermatids;seminiferous_tubule;testis	pachytene_spermatocytes;round_spermatids;seminiferous_tubule;testis	-	-	-	-	-	-	-	-	5.35	5.12	4.73	4.58	5.52	5.68	5.5	5.52	5.35	5.65	5.55	5.54	5.43		5.67	5	5.13	4.89	4.68	5.03	5.4	5.84	5.31	5.14	5.66	5.52	6.07	6.04	6.07	6.07	6.03
1561691_at	LOC285735	-	-	Late spermiogenesis	-	SEHET	pachytene_spermatocytes;round_spermatids;seminiferous_tubule;testis	pachytene_spermatocytes;round_spermatids;seminiferous_tubule	pachytene_spermatocytes;round_spermatids;seminiferous_tubule;testis	pachytene_spermatocytes;round_spermatids;seminiferous_tubule	-	-	-	-	-	-	-	-	3.37	4.11	3.59	3.59	3.53	3.37	3.3	3.54	3.61	3.58	3.69	3.35	3.54		3.58	3.68	3.76	3.91	3.56	3.62	4.08	3.66	3.82	3.82	3.64	3.63	3.65	3.88	3.34	3.85	3.86
206241_at	KPNA5	-	-	Early spermiogenesis	-	SEHET	pachytene_spermatocytes;round_spermatids;seminiferous_tubule;testis	pachytene_spermatocytes;round_spermatids;seminiferous_tubule;testis	pachytene_spermatocytes;round_spermatids;seminiferous_tubule;testis	pachytene_spermatocytes;round_spermatids;seminiferous_tubule;testis	leukemia_all;leukemia_all_H3_all_b;leukemia_all_H3_all_t;nAll	-	-	-	-	-	-	-	5.44	5.51	5.68	5.6	5.37	5.56	5	5.25	5.45	5.8	5.45	5.43	5.64		4.2	4.93	5.32	4.71	4.92	4.81	4.68	5.89	5.87	5.13	4.89	5.87	5.49	5.64	5.77	5.91	5.61
243764_at	VSIG1	-	-	Adult Sertoli	DOWNinHIR	PEHET	-	-	round_spermatids;seminiferous_tubule;stomach;testis	seminiferous_tubule;stomach;testis	lung_adenosquamous_carcinoma;lung_adenosquamous_carcinoma_D_yes;nAll	-	-	-	-	-	-	-	6.47	5.01	6.12	5.19	7.19	7.47	7.16	6.43	6.1	6.78	7.51	6.87	7.25		4.34	10.51	10.74	10.56	10.65	10.61	10.79	9.76	10.54	10.85	10.5	9.73	10.36	10.11	9.85	9.99	9.9
206547_s_at	PPEF1	-	-	Late spermiogenesis	-	PEHET	-	-	pachytene_spermatocytes;round_spermatids;seminiferous_tubule;testis	pachytene_spermatocytes;round_spermatids;seminiferous_tubule;testis	myometrium_H1_cancer_D_yes;myometrium_sarcoma_D_yes;myometrium_sarcoma_H3_leiomyosarcoma_D_yes;nAll	-	-	-	-	-	-	-	3.8	3.77	4.52	4.03	4.07	4.2	4.1	4.11	3.99	4.38	4.27	4.45	4.38		3.85	4.39	4.9	4.73	4.71	4.46	5.1	5.1	4.65	5.29	5.08	4.52	5.18	5.12	4.96	5.06	5.03
1556350_a_at	EIF4A2	3-_4'-hydroxy-3'-adamantylbiphenyl-4-yl_acrylic acid (C472791);expression - 3-_4'-hydroxy-3'-adamantylbiphenyl-4-yl_acrylic acid (C472791);CD 437 (C099555);expression - CD 437 (C099555);Dust (D004391);expression - Dust (D004391);resveratrol (C059514);expression - resveratrol (C059514)	-	Late spermiogenesis	-	SEHET	pachytene_spermatocytes;round_spermatids;seminiferous_tubule;testis	pachytene_spermatocytes;round_spermatids;seminiferous_tubule;testis	pachytene_spermatocytes;round_spermatids;seminiferous_tubule;testis	pachytene_spermatocytes;round_spermatids;seminiferous_tubule;testis	-	-	-	-	-	-	-	yes	3.9	3.57	3.71	3.81	4.05	3.44	3.43	3.61	3.31	3.68	3.47	3.81	3.77		3.56	3.53	3.96	3.9	3.87	4.03	3.86	4.3	3.7	4.03	3.92	3.6	4.12	3.42	3.58	3.96	3.76
223624_at	ANUBL1	-	-	Late spermatocytogenesis and meiosis	-	SEHET	pachytene_spermatocytes;round_spermatids;seminiferous_tubule;testis	pachytene_spermatocytes;round_spermatids;seminiferous_tubule;testis	pachytene_spermatocytes;round_spermatids;seminiferous_tubule;testis	pachytene_spermatocytes;round_spermatids;seminiferous_tubule;testis	leukemia_all_H3_all_t;nAll	-	-	-	-	-	-	-	5.59	4.62	4.89	5.41	5.23	5.71	4.78	4.96	4.93	5.15	5.35	5.57	5.07		4.7	4.87	4.82	4.46	4.77	4.49	4.74	5.97	5.2	5.9	5.77	6.13	6.98	7.06	7.51	7.32	7.11
221157_s_at	FBXO24	-	-	Late spermiogenesis	-	SEHET	pachytene_spermatocytes;round_spermatids;seminiferous_tubule;testis	pachytene_spermatocytes;round_spermatids;seminiferous_tubule;testis	pachytene_spermatocytes;round_spermatids;seminiferous_tubule;testis	pachytene_spermatocytes;round_spermatids;seminiferous_tubule;testis	-	-	-	-	-	-	-	-	5.02	4.4	4.15	4.18	4.49	4.42	4.09	4.93	4.23	4.68	4.43	4.42	4.5		4.53	4.46	4.53	4.69	4.35	4.27	4.23	5.14	4.5	4.15	4.93	4.86	4.48	4.37	4.32	4.75	4.72
231164_at	ABCA17P	-	-	Spermatocytogenesis and early meiosis	-	SEHET	pachytene_spermatocytes;round_spermatids;seminiferous_tubule;testis	pachytene_spermatocytes;round_spermatids;seminiferous_tubule;testis	pachytene_spermatocytes;round_spermatids;seminiferous_tubule;testis	pachytene_spermatocytes;round_spermatids;seminiferous_tubule;testis	cervix_uteri_squamous_cell_carcinoma_D_yes;kidney_H1_cancer_D_yes;kidney_conventional_clear_cell_renal_carcinoma_D_yes;endometrium_adenocarcinoma_H3_clear_cell_adenocarcinoma_D_yes;endometrium_adenocarcinoma_H3_malignant_mixed_mullerian_tumor_D_yes;ovary_sex_cord-gonadal_stromal_tumor_D_yes;ovary_sex_cord-gonadal_stromal_tumor_H3_granulosa_cell_tumor;ovary_sex_cord-gonadal_stromal_tumor_H3_granul…	-	-	-	-	-	-	-	4.97	4.59	4.63	4.4	4.58	4.4	4.94	5.52	4.88	5.19	5.42	5.06	6.21		4.44	4.43	4.89	4.24	4.46	4.56	4.85	5.23	4.69	5.49	5.51	6.74	7.65	7.75	8.37	7.99	8.11
1564598_a_at	VWA3B	-	-	Late spermiogenesis	-	PEHET	-	-	pachytene_spermatocytes;round_spermatids;seminiferous_tubule;testis	pachytene_spermatocytes;round_spermatids;seminiferous_tubule;testis	-	-	-	-	-	-	-	-	4.54	4.72	4.7	4.79	4.7	4.44	4.52	4.54	4.64	4.71	4.47	4.74	5.13		4.32	4.38	4.39	4.48	4.62	4.47	5.07	5.27	4.51	4.67	5.09	4.6	4.49	4.93	4.84	5.18	4.68
1564383_s_at	FLJ35934	-	-	Late spermatocytogenesis and meiosis	-	SEHET	pachytene_spermatocytes;round_spermatids;seminiferous_tubule;testis	pachytene_spermatocytes;round_spermatids;seminiferous_tubule;testis	pachytene_spermatocytes;round_spermatids;seminiferous_tubule;testis	pachytene_spermatocytes;round_spermatids;seminiferous_tubule;testis	-	-	-	-	-	-	-	-	4.76	5.1	4.12	4.49	5.06	4.95	4.97	5.68	5.25	5.07	5.2	5.22	5.31		5.14	5.64	5.02	5.09	5.38	5.42	5.99	6.21	5.53	5.89	6.57	6.77	7.23	8.17	8.09	7.82	8
240507_at	-	-	-	Late spermiogenesis	-	UE	-	-	-	-	-	-	-	-	-	-	-	-	4.96	5.36	5.88	5.3	5.27	5.37	5.57	5.48	5.44	5.49	5.25	5.32	5.47		5.29	5.42	5.45	5.58	5.67	5.58	6.27	6.78	5.56	5.57	6.61	5.2	5.39	4.96	5.39	5.33	5.42
203194_s_at	NUP98	Curcumin (D003474);expression - Curcumin (D003474);deguelin (C107676);expression - deguelin (C107676);Sodium Selenite (D018038);expression - Sodium Selenite (D018038);valsartan (C081489);reaction - valsartan (C081489);expression - valsartan (C081489)	-	Late spermatocytogenesis and meiosis	-	UE	-	-	-	-	-	-	-	-	-	-	-	yes	7.19	7.16	7.18	7.28	7.23	7.49	7.42	7.35	7.33	7.28	7.26	7.17	7.72		6.94	7.1	6.88	6.77	7.02	6.95	6.75	7.3	7.17	7.18	7.45	7.54	8.62	8.3	8.33	8.14	8.19
231253_at	IMP5	-	-	Late spermiogenesis	-	SEHET	pachytene_spermatocytes;round_spermatids;seminiferous_tubule;testis	pachytene_spermatocytes;round_spermatids;seminiferous_tubule;testis	pachytene_spermatocytes;round_spermatids;seminiferous_tubule;testis	pachytene_spermatocytes;round_spermatids;seminiferous_tubule;testis	endometrium_adenocarcinoma_H3_papillary_serous_adenocarcinoma_D_no;nAll	-	-	-	-	-	-	-	4.72	4.75	4.19	4.4	4.85	4.31	4.22	4.38	4.79	4.63	4.4	4.63	4.82		4.21	4.55	4.47	4.45	4.48	4.34	4.68	4.55	4.43	4.46	4.59	3.9	4.19	4.26	4.15	4.63	4.31
228245_s_at	OVOS2;OVOS;LOC728715	Calcitriol (D002117);expression - Calcitriol (D002117)	-	Spermatocytogenesis and early meiosis	-	UE	-	-	-	-	fallopian_tube_H1_cancer;fallopian_tube_adenocarcinoma;fallopian_tube_adenocarcinoma_H3_papillary_serous_adenocarcinoma;kidney_H1_cancer_D_yes;kidney_chromophobe_renal_carcinoma_D_yes;liver_H1_cancer;kidney_conventional_clear_cell_renal_carcinoma;kidney_conventional_clear_cell_renal_carcinoma_D_no;myometrium_H1_cancer;myometrium_H1_cancer_D_yes;myometrium_sarcoma;myometrium_sarcoma_D_yes;myometri…	myometrium_H1_cancer;myometrium_H1_cancer_D_yes;myometrium_sarcoma;myometrium_sarcoma_D_yes;myometrium_sarcoma_H3_leiomyosarcoma;myometrium_sarcoma_H3_leiomyosarcoma_D_yes;nAll	-	-	-	-	-	-	7.14	9	7.33	8.29	7.4	9.01	7.96	7.26	8.54	8.28	6.99	7.21	9.22		6.4	7.88	7.08	7.32	8.99	6.99	8.53	7.71	8.55	8.71	9.2	9.43	9.01	10.56	10.83	10.56	10.62
205714_s_at	ZMYND10	Amiodarone (D000638);expression - Amiodarone (D000638);bisphenol A (C006780);expression - bisphenol A (C006780);decitabine (C014347);expression - decitabine (C014347);cotreatment - decitabine (C014347);Diethylstilbestrol (D004054);expression - Diethylstilbestrol (D004054);Zearalenone (D015025);expression - Zearalenone (D015025);trichostatin A (C012589);expression - trichostatin A (C012589);cotrea…	-	Late spermatocytogenesis and meiosis	-	UE	-	-	-	-	-	-	-	-	-	-	-	-	5.71	5.8	5.45	5.36	5.41	5.65	5.9	5.65	5.63	5.76	5.74	5.96	5.4		5.55	5.65	5.76	5.66	5.64	5.8	6.04	6.28	5.57	6.12	6.63	6.31	6.75	7.32	7.16	6.94	6.91
238387_s_at	-	-	-	Early spermiogenesis	-	SEHET	pachytene_spermatocytes;round_spermatids;seminiferous_tubule;testis	pachytene_spermatocytes;round_spermatids;seminiferous_tubule	pachytene_spermatocytes;round_spermatids;seminiferous_tubule;testis	pachytene_spermatocytes;round_spermatids;seminiferous_tubule	-	-	-	-	-	-	-	-	3.79	3.98	3.71	3.7	3.76	3.94	3.84	4.2	4.05	4	3.86	4.17	4.17		3.98	3.82	3.98	4.43	4.09	3.75	4.76	4.18	4.04	4.45	4.4	4.01	4.33	4.76	4.71	4.42	4.65
244785_at	-	-	-	Late spermiogenesis	-	SEHET	pachytene_spermatocytes;round_spermatids;seminiferous_tubule;testis	pachytene_spermatocytes;round_spermatids	pachytene_spermatocytes;round_spermatids;seminiferous_tubule;testis	pachytene_spermatocytes;round_spermatids	-	-	-	-	-	-	-	-	3.34	3.71	3.46	3.55	3.14	3.42	3.26	3.52	3.8	3.62	3.29	3.49	3.84		3.53	3.66	3.43	3.12	3.55	3.77	3.82	3.46	3.53	3.59	3.61	3.4	3.47	3.39	3.46	3.65	3.32
231522_at	C20orf144	-	-	Late spermiogenesis	-	SEHET	pachytene_spermatocytes;round_spermatids;seminiferous_tubule;testis	pachytene_spermatocytes;round_spermatids;seminiferous_tubule;testis	pachytene_spermatocytes;round_spermatids;seminiferous_tubule;testis	pachytene_spermatocytes;round_spermatids;seminiferous_tubule;testis	-	-	-	-	-	-	-	-	4.11	3.87	4.09	3.96	4.21	4.28	4.21	4.07	4.13	3.92	4.17	4.22	3.94		3.91	4.28	4.12	4.31	4.15	4.24	4.34	4.61	4.42	3.91	5.04	3.67	3.8	4.17	4.29	3.91	3.98
1554210_at	ZCCHC13	-	-	Late spermiogenesis	-	SEHET	pachytene_spermatocytes;round_spermatids;seminiferous_tubule;testis	pachytene_spermatocytes;round_spermatids;seminiferous_tubule	pachytene_spermatocytes;round_spermatids;seminiferous_tubule;testis	pachytene_spermatocytes;round_spermatids;seminiferous_tubule	-	-	-	-	-	-	-	-	4.67	4.6	4.5	4.53	4.17	4.49	4.22	4.85	3.96	4.7	4.54	4.85	4.64		4.38	4.58	4.68	4.3	4.41	4.34	4.51	4.35	4.35	4.43	4.61	4.57	4.35	4.45	4.45	4.75	4.5
204641_at	NEK2	2_3-dimethoxy-1_4-naphthoquinone (C063002);expression - 2_3-dimethoxy-1_4-naphthoquinone (C063002);bicalutamide (C053541);expression - bicalutamide (C053541);decitabine (C014347);reaction - decitabine (C014347);expression - decitabine (C014347);Fluorouracil (D005472);reaction - Fluorouracil (D005472);expression - Fluorouracil (D005472);irinotecan (C051890);expression - irinotecan (C051890);Nickel…	-	Spermatocytogenesis and early meiosis	DOWNinHIR	IE	-	-	-	-	breast_lobular_carcinoma_D_no;breast_medullary_carcinoma_nos;endometrium_adenocarcinoma_H3_mixed_adecarcinoma;lung_large_cell_carcinoma_D_yes;cervix_uteri_adenosquamous_carcinoma_D_no;cervix_uteri_squamous_cell_carcinoma;cervix_uteri_squamous_cell_carcinoma_D_yes;cervix_uteri_squamous_cell_carcinoma_D_no;colon_H1_cancer;colon_H1_cancer_D_yes;colon_H1_cancer_D_no;lung_adenosquamous_carcinoma;lung_…	lung_large_cell_carcinoma;myometrium_H1_cancer;cervix_uteri_squamous_cell_carcinoma;cervix_uteri_squamous_cell_carcinoma_D_yes;cervix_uteri_squamous_cell_carcinoma_D_no;esophagus_adenocarcinoma_D_yes;fallopian_tube_H1_cancer;fallopian_tube_adenocarcinoma;fallopian_tube_adenocarcinoma_H3_papillary_serous_adenocarcinoma;colon_H1_cancer_D_no;colon_adenocarcinoma_D_no;colon_adenocarcinoma_H3_mucinous…	-	-	-	yes	-	-	3.55	4.5	4.88	4.17	5.35	5.62	5.53	5.63	5.59	5.61	5.86	5.25	6.05		4.33	4.03	3.98	3.74	4.27	4.22	4.97	5.67	5.86	6.08	6.07	7.07	8.16	8.05	8.54	8.36	8.31
211080_s_at	NEK2	2_3-dimethoxy-1_4-naphthoquinone (C063002);expression - 2_3-dimethoxy-1_4-naphthoquinone (C063002);bicalutamide (C053541);expression - bicalutamide (C053541);decitabine (C014347);reaction - decitabine (C014347);expression - decitabine (C014347);Fluorouracil (D005472);reaction - Fluorouracil (D005472);expression - Fluorouracil (D005472);irinotecan (C051890);expression - irinotecan (C051890);Nickel…	-	Late spermatocytogenesis and meiosis	-	PEHET	-	-	pachytene_spermatocytes;round_spermatids;seminiferous_tubule;testis	pachytene_spermatocytes;round_spermatids;seminiferous_tubule;testis	breast_medullary_carcinoma_nos;cervix_uteri_squamous_cell_carcinoma;cervix_uteri_squamous_cell_carcinoma_D_yes;cervix_uteri_squamous_cell_carcinoma_D_no;colon_adenocarcinoma_H3_mucinous_adenocarcinoma_D_no;endometrium_adenocarcinoma_H3_endometrioid_adenocarcinoma_D_yes;endometrium_adenocarcinoma_H3_malignant_mixed_mullerian_tumor_D_no;endometrium_adenocarcinoma_H3_mixed_adecarcinoma_D_no;endometr…	-	-	-	-	yes	-	-	4.37	4.51	4.53	4.06	4.61	4.59	4.7	4.94	4.61	4.85	4.75	4.65	5.32		4.33	4.32	4.62	4.31	4.39	4.3	4.55	5.54	4.86	5.42	4.89	6.16	6.98	7	7.39	7.42	7.25
230249_at	KHDRBS3	sodium arsenite (C017947);expression - sodium arsenite (C017947)	-	Late spermatocytogenesis and meiosis	-	SEHET	pachytene_spermatocytes;round_spermatids;seminiferous_tubule;testis	pachytene_spermatocytes;round_spermatids;seminiferous_tubule;testis	pachytene_spermatocytes;round_spermatids;seminiferous_tubule;testis	pachytene_spermatocytes;round_spermatids;seminiferous_tubule;testis	leukemia_all_H3_all_t;nAll	-	-	-	-	-	-	-	4.82	4.38	4.14	4.29	4.95	4.68	5.08	4.68	5.4	5.35	5.14	4.92	4.94		4.15	4.73	4.99	5.51	5.23	5.31	5.53	5.89	4.66	5.29	5.07	5.37	6.45	6.14	6.91	6.91	6.66
220498_at	ACTL7B	-	-	Late spermiogenesis	-	IE	-	-	-	-	-	-	-	-	-	-	-	-	5.36	5.16	5.08	5.05	5.59	5.17	5.31	5.23	4.73	5.47	5.35	5.33	5.25		5.19	5.46	5.39	5.37	5.32	5.61	5.93	5.82	5.27	5.03	6.16	5.24	5.09	5.29	5.42	5.05	4.84
230881_at	CCDC42	-	-	Late spermatocytogenesis and meiosis	-	SEHET	pachytene_spermatocytes;round_spermatids;seminiferous_tubule;testis	pachytene_spermatocytes;round_spermatids;seminiferous_tubule;testis	pachytene_spermatocytes;round_spermatids;seminiferous_tubule;testis	pachytene_spermatocytes;round_spermatids;seminiferous_tubule;testis	-	-	-	-	-	-	-	-	4.08	4.74	3.93	3.97	4.7	4.25	4.23	4.73	4.14	4.41	4.53	4.58	4.62		4.47	4.5	4.16	4.33	4.34	3.99	5.06	5.95	4.34	5.14	5.26	5.64	5.38	6.44	6.31	6.18	5.62
1555514_a_at	PIAS2	Asbestos_ Crocidolite (D017638);expression - Asbestos_ Crocidolite (D017638)	-	Late spermatocytogenesis and meiosis	-	UE	-	-	-	-	-	-	-	GO:0000989	-	-	-	-	6.38	6.65	7.29	6.75	6.97	7.11	7.22	6.95	7.08	7.19	7.13	7.22	7.51		6.62	6.79	6.86	6.56	6.78	6.6	6.81	7.63	7.53	7.4	7.26	7.83	8.96	9.61	9.49	9.21	9.4
228721_at	LOC26172	-	-	Spermatocytogenesis and early meiosis	DOWNinHIR	UE	-	-	-	-	-	-	-	-	-	-	-	-	6.71	6.65	6.4	6.78	7.15	7.3	7.81	7.53	7.83	7.92	7.6	7.57	8.34		5.7	6.63	6.71	7.09	6.91	6.42	7.51	7.34	7.36	7.59	7.32	8.53	9.81	9.7	9.77	9.54	9.78
230824_at	MARCH10	-	-	Early spermiogenesis	-	PEHET	-	-	pachytene_spermatocytes;round_spermatids;seminiferous_tubule;testis	pachytene_spermatocytes;round_spermatids;seminiferous_tubule;testis	-	-	-	-	-	-	-	-	5.25	4.74	5.09	4.95	5.27	5.25	4.89	5.05	5.39	5.03	5.14	5.02	5.47		5	4.94	5.04	5.02	5	4.45	5.08	5.27	5.04	4.69	5.14	5.27	5.48	5.69	5.49	5.9	5.31
241537_at	-	-	-	Early spermiogenesis	-	SEHET	pachytene_spermatocytes;round_spermatids;seminiferous_tubule;testis	pachytene_spermatocytes;round_spermatids;seminiferous_tubule	pachytene_spermatocytes;round_spermatids;seminiferous_tubule;testis	pachytene_spermatocytes;round_spermatids;seminiferous_tubule	-	-	-	-	-	-	-	-	3.62	3.53	3.05	3.28	3.2	3.63	3.73	3.76	3.3	3.23	3.35	3.24	3.52		3.43	3.37	3.61	3.73	3.65	3.85	3.65	3.82	3.48	3.55	3.84	3.84	3.61	3.43	3.77	3.63	3.68
1552381_at	SRSF12	-	-	Spermatocytogenesis and early meiosis	-	PEHET	-	-	fetal_cartilage;pachytene_spermatocytes;round_spermatids;seminiferous_tubule;testis	pachytene_spermatocytes;round_spermatids;seminiferous_tubule	-	-	-	-	-	-	-	-	3.71	3.24	3.84	3.33	4.25	4.5	4.78	4.94	4.56	4.26	4.47	4.52	5.95		3.48	3.36	3.15	3.36	3.4	3.81	3.78	4.35	4.84	4.22	3.96	4.9	6.13	5.83	5.81	5.67	5.69
206683_at	ZNF165	Asbestos_ Crocidolite (D017638);expression - Asbestos_ Crocidolite (D017638);Ascorbic Acid (D001205);expression - Ascorbic Acid (D001205);cotreatment - Ascorbic Acid (D001205);methylselenic acid (C008493);expression - methylselenic acid (C008493);Quercetin (D011794);expression - Quercetin (D011794);cotreatment - Quercetin (D011794);Sulindac (D013467);expression - Sulindac (D013467)	-	Late spermatocytogenesis and meiosis	DOWNinHIR	PEHET	-	-	pachytene_spermatocytes;round_spermatids;seminiferous_tubule;testis;bladder	pachytene_spermatocytes;round_spermatids;seminiferous_tubule;testis	endometrium_adenocarcinoma_H3_mixed_adecarcinoma;fallopian_tube_H1_cancer;fallopian_tube_adenocarcinoma;colon_adenocarcinoma_H3_mucinous_adenocarcinoma_D_no;liver_H1_cancer_D_yes;endometrium_adenocarcinoma_H3_clear_cell_adenocarcinoma;endometrium_adenocarcinoma_H3_clear_cell_adenocarcinoma_D_yes;endometrium_adenocarcinoma_H3_mixed_adecarcinoma_D_no;endometrium_adenocarcinoma_H3_papillary_serous_a…	-	GO:0003700;Vaquerizas et al. 2009 (b)	-	-	-	yes	-	5.52	4.59	4.48	4.39	5.9	5.69	6.26	5.67	5.95	5.75	5.95	5.89	6.42		4.13	4.8	4.55	4.72	4.96	4.46	5.53	5.31	5.41	5.27	5.28	5.82	6.45	6.17	6.09	6.14	6.08
223867_at	TEKT3	-	-	Late spermiogenesis	-	SEHET	pachytene_spermatocytes;round_spermatids;seminiferous_tubule;testis	pachytene_spermatocytes;round_spermatids;seminiferous_tubule;testis	pachytene_spermatocytes;round_spermatids;seminiferous_tubule;testis	pachytene_spermatocytes;round_spermatids;seminiferous_tubule;testis	-	-	-	-	-	-	-	-	4.22	4.08	4.09	3.67	4.18	4.09	4.13	4.3	3.75	4.08	4.28	4.24	4.06		4.45	3.86	3.95	4.02	4.04	3.92	4.43	5.1	4.2	4.34	5.03	4.28	4.82	4.11	3.98	4.22	4.22
230776_at	RNF157	arsenic trioxide (C006632);expression - arsenic trioxide (C006632)	-	Early spermiogenesis	-	PEHET	-	-	fallopian_tube;pachytene_spermatocytes;round_spermatids;seminiferous_tubule;testis	pachytene_spermatocytes;round_spermatids;seminiferous_tubule	endometrium_adenocarcinoma_D_no;endometrium_adenocarcinoma_H3_endometrioid_adenocarcinoma_D_no;endometrium_adenocarcinoma_H3_mixed_adecarcinoma_D_no;ovary_adenocarcinoma_H3_adenocarcinoma_with_mixed_subtypes;ovary_adenocarcinoma_H3_adenocarcinoma_with_mixed_subtypes_D_yes;ovary_adenocarcinoma_H3_adenocarcinoma_with_mixed_subtypes_D_no;ovary_adenocarcinoma_H3_serous_adenocarinoma;ovary_adenocarcin…	-	-	-	-	-	-	-	3.73	3.98	3.87	3.69	3.94	3.89	3.77	3.83	3.47	3.58	3.72	4.03	4.11		3.83	3.8	3.71	3.44	3.8	4	3.86	4	3.62	4.29	4.34	3.73	4.02	4.18	4.27	3.88	4
234925_at	LOC732275	-	-	Late spermiogenesis	-	SEHET	pachytene_spermatocytes;round_spermatids;seminiferous_tubule;testis	pachytene_spermatocytes;round_spermatids;seminiferous_tubule;testis	pachytene_spermatocytes;round_spermatids;seminiferous_tubule;testis	pachytene_spermatocytes;round_spermatids;seminiferous_tubule;testis	-	-	-	-	-	-	-	-	4.09	4.52	4.04	4	4.11	4.05	4.11	4.13	4.01	4.53	4.24	4.04	4.28		4.25	4.42	4.14	4.19	4.14	4.17	4.79	5.15	4.24	4.31	5.06	4.37	4.23	4.35	4.1	3.91	4.07
230062_at	RIMBP3C;RIMBP3B;RIMBP3	-	-	Early spermiogenesis	-	UE	-	-	-	-	-	-	-	-	-	-	-	-	6.12	6.26	5.9	5.98	5.97	6.2	6.17	6.24	5.91	5.96	5.95	6.11	6.07		5.69	5.47	5.86	5.58	5.63	5.65	6.15	6.01	6.08	5.8	6.75	6.01	5.64	5.98	5.72	5.93	6.09
207991_x_at	ACRV1	-	-	Late spermiogenesis	-	SEHET	pachytene_spermatocytes;round_spermatids;seminiferous_tubule;testis	pachytene_spermatocytes;round_spermatids;seminiferous_tubule;testis	pachytene_spermatocytes;round_spermatids;seminiferous_tubule;testis	pachytene_spermatocytes;round_spermatids;seminiferous_tubule;testis	-	-	-	-	-	-	-	-	4.03	4.19	4.65	4.46	4.19	4.08	4.28	4.14	4.43	3.98	4.05	4.16	4.14		4.14	4.3	3.76	4.34	4.28	4.05	5.08	5.32	4.36	3.46	5.65	3.35	3.82	4.28	3.88	3.87	4.28
1559785_at	TPPP2	-	-	Late spermiogenesis	-	SEHET	pachytene_spermatocytes;round_spermatids;seminiferous_tubule;testis	pachytene_spermatocytes;round_spermatids;seminiferous_tubule;testis	pachytene_spermatocytes;round_spermatids;seminiferous_tubule;testis	pachytene_spermatocytes;round_spermatids;seminiferous_tubule;testis	-	-	-	-	-	-	-	-	3.66	4.17	3.91	3.78	3.88	3.63	4.18	3.83	3.99	4	4.15	3.78	3.74		3.98	3.71	4.01	3.53	3.97	3.99	4.45	4.03	3.9	3.94	4.48	3.53	3.82	3.55	3.88	3.67	3.87
240340_at	SPATA3	-	-	Late spermiogenesis	-	UE	-	-	-	-	-	-	-	-	-	-	-	-	4.95	5.41	5.28	5.02	5.22	5.16	5.22	5.44	5.24	5	4.77	5.26	4.87		5.16	4.93	5.11	5.27	5.1	5.2	5.56	5.52	4.51	4.97	5.16	5.19	4.88	4.87	5	5.2	4.98
1564856_s_at	OR4N4;LOC727924	Asbestos_ Crocidolite (D017638);expression - Asbestos_ Crocidolite (D017638)	-	Early spermiogenesis	DOWNinHIR	SEHET	pachytene_spermatocytes;round_spermatids;seminiferous_tubule;testis	pachytene_spermatocytes;round_spermatids;seminiferous_tubule;testis	pachytene_spermatocytes;round_spermatids;seminiferous_tubule;testis	pachytene_spermatocytes;round_spermatids;seminiferous_tubule;testis	-	-	-	-	-	-	-	-	3.73	3.92	4.02	3.44	4.13	4.93	5.5	5.62	6.39	5.55	4.93	4.38	6.64		3.93	3.56	3.69	3.55	3.65	3.55	4.38	4.75	3.86	3.89	4.56	4.52	4.54	4.68	4.35	4.97	4.34
231567_s_at	CCDC62	-	-	Early spermiogenesis	-	UE	-	-	-	-	-	-	-	-	-	-	yes	-	4.74	5	5.5	5.39	5.08	4.95	5.24	5.49	5.02	5.38	5.3	5.27	4.98		5.21	5.28	5.41	5.34	4.7	5.46	6.17	6.42	6.04	5.84	6.37	5.66	5.74	6.05	6.22	6	5.67
207247_s_at	ZFX;ZFY	irinotecan (C051890);expression - irinotecan (C051890);Asbestos_ Crocidolite (D017638);expression - Asbestos_ Crocidolite (D017638);Clorgyline (D003010);expression - Clorgyline (D003010);Vitamin E (D014810);expression - Vitamin E (D014810)	X-linked inheritance (HP:0001417);Inheritance (HP:0000005);All (HP:0000001);Metabolism abnormality (HP:0001939);Phenotypic abnormality (HP:0000118)	Unclassified	-	PEHET	-	-	pachytene_spermatocytes;round_spermatids;seminiferous_tubule;bladder	round_spermatids	myometrium_H1_cancer_D_yes;myometrium_sarcoma_D_yes;myometrium_sarcoma_H3_leiomyosarcoma_D_yes;nAll	-	Vaquerizas et al. 2009 (a)	-	-	-	-	-	5.53	4.82	5.18	5.21	5.22	5.59	4.64	4.89	5.16	4.96	5.56	5.3	5.45		4.15	5.01	4.42	4.46	4.52	4.22	4.06	4.52	5.19	4.41	4.06	5.22	5.8	5.65	5.77	5.74	5.61
218480_at	AGBL5	-	-	Late spermatocytogenesis and meiosis	-	UE	-	-	-	-	-	-	-	-	-	-	-	-	6.84	6.75	7.1	6.74	7.1	7.14	7.58	7.42	7.14	7.24	7.17	7.32	7.54		6.66	6.29	6.17	6.49	6.37	6.35	6.39	6.92	7.45	6.9	7.29	7.35	8.28	8.46	8.68	8.35	8.44
210743_s_at	CDC14A	Deferoxamine (D003676);expression - Deferoxamine (D003676);ferric ammonium citrate (C013531);expression - ferric ammonium citrate (C013531);Hemin (D006427);expression - Hemin (D006427);Nanotubes_ Carbon (D037742);expression - Nanotubes_ Carbon (D037742)	-	Late spermiogenesis	-	SEHET	pachytene_spermatocytes;round_spermatids;seminiferous_tubule;testis	pachytene_spermatocytes;round_spermatids;seminiferous_tubule	pachytene_spermatocytes;round_spermatids;seminiferous_tubule;testis	pachytene_spermatocytes;round_spermatids;seminiferous_tubule	-	-	-	-	-	-	-	-	4.28	4.25	4.41	4.18	4.11	4.38	3.79	3.99	3.5	4.03	4.22	4.23	4.27		3.69	3.95	3.71	3.72	3.54	3.82	3.15	3.85	4.1	3.54	3.89	3.91	4.29	3.96	3.66	4.06	3.89
239477_at	EFHB	Hydralazine (D006830);expression - Hydralazine (D006830);cotreatment - Hydralazine (D006830);Valproic Acid (D014635);expression - Valproic Acid (D014635);cotreatment - Valproic Acid (D014635)	-	Early spermiogenesis	-	PEHET	-	-	pachytene_spermatocytes;round_spermatids;seminiferous_tubule;testis	pachytene_spermatocytes;round_spermatids;seminiferous_tubule;testis	-	-	-	-	-	-	-	-	4.08	3.57	3.91	4.01	3.99	3.61	3.86	4.39	3.77	4.11	4.18	3.86	4.71		5.44	4.69	4.36	3.61	5.26	4.36	3.38	4.96	4.41	3.91	5.17	5.24	5.96	4.91	5.6	5	5.52
207246_at	ZFY	Asbestos_ Crocidolite (D017638);expression - Asbestos_ Crocidolite (D017638);Clorgyline (D003010);expression - Clorgyline (D003010);Vitamin E (D014810);expression - Vitamin E (D014810)	Metabolism abnormality (HP:0001939);Phenotypic abnormality (HP:0000118);All (HP:0000001)	Early spermiogenesis	-	SEHET	pachytene_spermatocytes;round_spermatids;seminiferous_tubule	round_spermatids	pachytene_spermatocytes;round_spermatids;seminiferous_tubule	round_spermatids	-	-	Vaquerizas et al. 2009 (a)	-	-	-	-	-	5.24	3.9	4.44	4.89	4.97	4.71	4.22	4.03	4.43	4.38	4.88	4.36	4.5		3.95	4.07	4.18	4.27	4.14	3.84	3.55	4.67	4.42	3.87	3.81	4.57	4.67	5.42	5.38	5.33	5.13
204157_s_at	SIK3	Asbestos_ Crocidolite (D017638);expression - Asbestos_ Crocidolite (D017638)	-	Early spermiogenesis	-	UE	-	-	-	-	cervix_uteri_squamous_cell_carcinoma_D_no;lung_adenosquamous_carcinoma;lung_adenosquamous_carcinoma_D_yes;lung_large_cell_carcinoma;lung_H1_cancer_D_yes;lung_H1_cancer_D_no;lung_H1_cancer;lung_large_cell_carcinoma_D_no;lung_squamous_cell_carcinoma;lung_squamous_cell_carcinoma_D_no;tongue_H1_cancer;tongue_squamous_cell_carcinoma;vulva_H1_cancer_D_no;vulva_squamous_cell_carcinoma_D_no;nAll	vulva_H1_cancer_D_no;vulva_squamous_cell_carcinoma_D_no;nAll	-	-	-	-	-	-	6.95	6.42	6.81	6.48	7.08	7.28	7.58	7.24	7.13	7.2	7.24	7.23	7.61		5.77	6.77	6.42	6.59	6.83	6.6	6.82	6.97	7.08	6.87	7.15	7.02	7.91	7.25	7.54	7.38	7.59
237604_at	LOC415056	-	-	Late spermiogenesis	-	PEHET	-	-	pachytene_spermatocytes;round_spermatids;seminiferous_tubule;testis	pachytene_spermatocytes;round_spermatids;seminiferous_tubule;testis	leukemia_H1_cancer;leukemia_aml;nAll	-	-	-	-	-	-	-	4.43	5.1	4.51	4.39	4.75	4.84	4.65	4.54	4.68	4.5	4.46	4.82	4.34		4.92	4.68	5	4.94	4.68	4.44	4.67	4.46	4.64	4.56	4.74	4.36	4.44	4.62	4.46	4.14	4.63
236811_at	DMRTC2	-	-	Spermatocytogenesis and early meiosis	DOWNinHIR	SEHET	pachytene_spermatocytes;round_spermatids;seminiferous_tubule;testis	pachytene_spermatocytes;round_spermatids;seminiferous_tubule;testis	pachytene_spermatocytes;round_spermatids;seminiferous_tubule;testis	pachytene_spermatocytes;round_spermatids;seminiferous_tubule;testis	-	-	GO:0003700;Vaquerizas et al. 2009 (b)	-	-	-	-	-	4.43	4.11	4.41	3.92	5.51	5.56	6.28	5.98	5.7	5.62	5.77	5.23	6.42		3.85	3.81	3.94	4.09	3.6	3.87	3.95	4.65	5.68	5.99	5.41	7.25	8.65	8.67	8.87	8.82	9.07
235946_at	RIBC1	-	-	Late spermiogenesis	-	PEHET	-	-	pachytene_spermatocytes;round_spermatids;seminiferous_tubule;testis	pachytene_spermatocytes;round_spermatids;seminiferous_tubule;testis	-	-	-	-	-	-	-	-	5.08	5.14	4.79	4.47	5.07	5.26	5.25	5.37	5.5	5.26	5.21	5.46	5.29		5.09	4.79	5.16	5.01	5.07	5.03	5.46	5.42	5.17	5.19	4.94	5.45	6.02	5.77	5.36	5.19	5.62
206751_s_at	PCYT1B	-	-	Late spermiogenesis	-	SEHET	pachytene_spermatocytes;round_spermatids;seminiferous_tubule;testis	round_spermatids	pachytene_spermatocytes;round_spermatids;seminiferous_tubule;testis	round_spermatids	-	-	-	-	-	-	-	-	5.68	4.44	4.67	4.75	4.94	4.97	4.69	4.53	4.93	5.23	4.71	3.83	4.68		3.9	4	4.76	4.05	4.2	4.24	4.24	4.16	4.5	3.99	4.76	4.34	4.07	4.15	3.94	3.85	3.86
1552515_at	HIPK1	arsenic disulfide (C058317);expression - arsenic disulfide (C058317);arsenic trioxide (C006632);expression - arsenic trioxide (C006632);testosterone enanthate (C004648);expression - testosterone enanthate (C004648)	-	Late spermiogenesis	-	SEHET	round_spermatids;seminiferous_tubule;testis	round_spermatids	round_spermatids;seminiferous_tubule;testis	round_spermatids	-	-	-	-	-	-	-	-	4.38	4.2	4.68	4.59	4.41	4.41	4.45	4.66	4.44	4.32	4.4	4.33	4.35		4.64	4.38	4.12	4.22	4.33	4.29	4.28	4.57	4.02	4.23	4.53	4.31	4.23	4.26	4.25	4.2	4.05
210818_s_at	BACH1	Acetylcysteine (D000111);reaction - Acetylcysteine (D000111);localization - Acetylcysteine (D000111);arsenic trioxide (C006632);reaction - arsenic trioxide (C006632);localization - arsenic trioxide (C006632);arsenite (C015001);expression - arsenite (C015001);activity - arsenite (C015001);localization - arsenite (C015001);reaction - arsenite (C015001);binding - arsenite (C015001);Asbestos_ Crocido…	-	Late spermiogenesis	-	PEHET	-	-	fetal_cartilage;pachytene_spermatocytes;round_spermatids;seminiferous_tubule;testis;bladder	fetal_cartilage;pachytene_spermatocytes;round_spermatids;seminiferous_tubule;testis	vulva_H1_cancer_D_no;vulva_squamous_cell_carcinoma_D_no;nAll	-	GO:0003700;Vaquerizas et al. 2009 (a)	-	-	-	-	-	4.81	4.5	4.93	4.65	5.08	4.45	4.72	4.45	4.49	5.09	4.31	4.77	4.24		4.69	4.99	5.31	4.46	5.01	5.08	4.8	4.88	4.79	4.8	4.54	5.08	5.25	4.95	5.21	5.22	5.27
240268_at	LOC440117	-	-	Late spermiogenesis	-	SEHET	pachytene_spermatocytes;round_spermatids;seminiferous_tubule;testis	round_spermatids	pachytene_spermatocytes;round_spermatids;seminiferous_tubule;testis	round_spermatids	-	-	-	-	-	-	-	-	3.38	3.73	3.46	3.5	3.42	3.39	3.55	3.53	3.55	3.39	3.2	3.18	3.32		3.31	3.36	3.39	3.6	3.31	3.46	3.72	3.49	3.19	3.24	3.52	3.36	3.46	3.63	3.28	3.32	3.62
242676_at	-	-	-	Early spermiogenesis	-	SEHET	pachytene_spermatocytes;round_spermatids;seminiferous_tubule;testis	pachytene_spermatocytes;round_spermatids;seminiferous_tubule;testis	pachytene_spermatocytes;round_spermatids;seminiferous_tubule;testis	pachytene_spermatocytes;round_spermatids;seminiferous_tubule;testis	-	-	-	-	-	-	-	-	4.52	3.99	4.14	3.68	4.36	4.27	3.94	4.33	4.1	4.16	4.45	4.11	4.71		3.95	4.16	4.17	4.28	4.24	3.81	5.22	4.22	4.45	4.41	4.4	3.86	4.96	4.77	4.93	5.09	4.91
238784_at	DPY19L2	-	-	Late spermatocytogenesis and meiosis	-	IE	-	-	-	-	small_intestine_gist;stomach_gist;nAll	small_intestine_gist;nAll	-	-	-	-	-	-	5.27	6.18	6.65	6.43	5.16	5.13	5.03	4.67	5.14	5.11	5.51	5.13	5.19		6.23	5.37	4.84	5.44	5.19	4.81	5.84	6.45	6.37	6.49	6.56	7.23	7.55	8.46	8.73	8.69	8.56
204244_s_at	DBF4	equol (C007610);expression - equol (C007610);Fluorouracil (D005472);expression - Fluorouracil (D005472);irinotecan (C051890);response to chemical - irinotecan (C051890);oligofectamine (C484027);expression - oligofectamine (C484027);poly_propyleneimine_ (C443641);expression - poly_propyleneimine_ (C443641)	-	Late spermatocytogenesis and meiosis	-	IE	-	-	-	-	lung_large_cell_carcinoma_D_yes;colon_H1_cancer;colon_H1_cancer_D_yes;colon_H1_cancer_D_no;lung_adenosquamous_carcinoma;lung_adenosquamous_carcinoma_D_yes;lung_large_cell_carcinoma;esophagus_adenocarcinoma_D_yes;fallopian_tube_H1_cancer;fallopian_tube_adenocarcinoma;kidney_H1_cancer;kidney_H1_cancer_D_yes;kidney_H1_cancer_D_no;kidney_chromophobe_renal_carcinoma;kidney_chromophobe_renal_carcinoma_…	lung_large_cell_carcinoma;myometrium_H1_cancer;colon_H1_cancer;colon_H1_cancer_D_yes;lung_adenosquamous_carcinoma;lung_adenosquamous_carcinoma_D_yes;esophagus_adenocarcinoma_D_yes;fallopian_tube_H1_cancer;fallopian_tube_adenocarcinoma;colon_H1_cancer_D_no;colon_adenocarcinoma;colon_adenocarcinoma_D_yes;colon_adenocarcinoma_D_no;colon_adenocarcinoma_H3_mucinous_adenocarcinoma;colon_adenocarcinoma_…	-	-	-	yes	-	-	7.07	6.92	7.18	7.41	7.36	7.42	7.3	7.29	7.1	7.22	7.18	7.08	7.7		6.06	6.6	6.78	6.5	6.66	6.73	7.22	7.44	7.16	7.33	7.12	7.77	8.43	8.77	8.86	8.73	8.6
236214_at	FAM71F1	-	-	Late spermiogenesis	-	SEHET	pachytene_spermatocytes;round_spermatids;seminiferous_tubule;testis	pachytene_spermatocytes;round_spermatids;seminiferous_tubule;testis	pachytene_spermatocytes;round_spermatids;seminiferous_tubule;testis	pachytene_spermatocytes;round_spermatids;seminiferous_tubule;testis	-	-	-	-	-	-	-	-	4.13	4.48	4.67	4.17	4.29	4.15	4.4	4.33	4.19	4.61	4.47	4.37	4.52		4.29	4.4	4.35	4.3	4.67	4.35	4.56	4.64	4.39	4.12	4.67	4.19	4.92	4.81	4.69	4.44	4.83
1553620_at	TRIM42	-	-	Late spermiogenesis	-	SEHET	pachytene_spermatocytes;round_spermatids;seminiferous_tubule;testis	pachytene_spermatocytes;round_spermatids;seminiferous_tubule	pachytene_spermatocytes;round_spermatids;seminiferous_tubule;testis	pachytene_spermatocytes;round_spermatids;seminiferous_tubule	-	-	-	-	-	-	-	-	3.23	3.75	3.64	3.4	3.61	3.4	3.86	3.67	3.54	3.88	3.52	3.66	3.42		3.44	3.63	3.69	3.63	3.65	3.17	3.58	3.54	3.48	3.21	3.15	3.48	3.41	3.59	3.26	3.62	3.42
230394_at	TCP10L	-	-	Late spermatocytogenesis and meiosis	-	PEHET	-	-	pachytene_spermatocytes;round_spermatids;seminiferous_tubule;testis	pachytene_spermatocytes;round_spermatids;seminiferous_tubule;testis	-	-	-	-	-	-	-	-	5.33	4.77	4.6	4.8	5.06	5.19	4.75	5.37	4.7	4.89	4.92	4.75	4.85		5.03	5.08	4.94	5.13	5.04	5.24	5.84	6	5.46	5.82	6.25	5.98	5.65	6.86	6.71	6.51	6.51
223628_at	TMEM191A	biochanin A (C004541);expression - biochanin A (C004541);Valproic Acid (D014635);expression - Valproic Acid (D014635)	-	Early spermiogenesis	-	IE	-	-	-	-	leukemia_all;leukemia_all_H3_all_b;leukemia_all_H3_all_t;nAll	-	-	-	-	-	-	-	5.65	5.43	5.55	5.28	5.41	5.45	5.69	5.56	5.58	5.65	5.5	5.66	5.86		5.34	5.79	5.72	5.92	5.7	5.57	6.01	6.24	5.91	5.92	6.12	5.75	5.54	5.87	5.98	6.07	5.99
237320_at	FAM71F2	-	-	Late spermiogenesis	-	UE	-	-	-	-	-	-	-	-	-	-	-	-	5	4.95	5.54	5.34	4.88	4.51	5.15	5.08	4.96	4.89	5.01	5.1	4.94		5.81	5.46	4.8	5.03	4.91	5.58	5.71	5.69	5.41	5.2	5.49	5.27	6.33	5.72	5.67	5.78	5.98
207768_at	EGR4	Asbestos_ Crocidolite (D017638);expression - Asbestos_ Crocidolite (D017638);Aspirin (D001241);expression - Aspirin (D001241);Sodium Selenite (D018038);expression - Sodium Selenite (D018038);Tetradecanoylphorbol Acetate (D013755);expression - Tetradecanoylphorbol Acetate (D013755);cotreatment - Tetradecanoylphorbol Acetate (D013755);Zinc (D015032);expression - Zinc (D015032);cotreatment - Zinc (D…	-	Ad spermatogonia	DOWNinHIR	SEHET	seminiferous_tubule	seminiferous_tubule	pachytene_spermatocytes;round_spermatids;seminiferous_tubule;testis	pachytene_spermatocytes;seminiferous_tubule	-	-	GO:0003700;Vaquerizas et al. 2009 (b)	-	-	-	-	-	3.89	3.82	4.88	3.67	5.96	6.14	7.07	6.61	6.57	5.92	6.63	6.1	7.54		3.72	3.5	4.12	3.97	3.85	3.7	3.73	3.65	5.08	4.65	4.3	4.52	7.05	6.27	6.09	6.15	6.15
228886_at	LRRC27	-	-	Early spermiogenesis	-	IE	-	-	-	-	ovary_sex_cord-gonadal_stromal_tumor;ovary_sex_cord-gonadal_stromal_tumor_H3_granulosa_cell_tumor;small_intestine_carcinoid_tumor;nAll	-	-	-	-	-	-	-	5.7	6.24	5.33	5.74	5.68	6.25	6.01	6.11	5.8	6.26	6.32	6.28	6.16		6.17	6.03	5.75	5.46	5.78	5.78	5.95	6.19	6.06	5.66	6.61	6.34	6.32	6.63	6.98	6.47	6.8
240028_at	FSIP2	-	-	Early spermiogenesis	-	SEHET	pachytene_spermatocytes;round_spermatids;seminiferous_tubule;testis	pachytene_spermatocytes;round_spermatids;seminiferous_tubule;testis	pachytene_spermatocytes;round_spermatids;seminiferous_tubule;testis	pachytene_spermatocytes;round_spermatids;seminiferous_tubule;testis	-	-	-	-	-	-	-	-	3.37	3.18	3.34	3.38	3.32	3.44	3.46	3.35	3.33	3.86	3.19	3.26	3.28		3.47	3.21	3.09	3.26	3.51	3.1	4.06	4.93	3.46	3.36	4.45	4.53	3.55	4.71	4.68	4.92	4.27
220284_at	DKKL1	Clorgyline (D003010);expression - Clorgyline (D003010)	-	Early spermiogenesis	-	UE	-	-	-	-	-	-	-	-	-	-	yes	-	6.23	6.39	6.19	5.89	6.28	6.11	6.4	6.42	6.22	6.31	6.25	6.25	6.09		6.23	6.44	6.46	6.44	6.23	6.47	6.98	6.64	6.41	6.39	6.7	6.62	6.51	6.75	6.54	6.24	6.49
209922_at	BRAP	-	-	Spermatocytogenesis and early meiosis	-	PEHET	-	-	pachytene_spermatocytes;round_spermatids;seminiferous_tubule;testis;bladder	pachytene_spermatocytes;round_spermatids;seminiferous_tubule;testis	leukemia_all;leukemia_all_H3_all_b;leukemia_all_H3_all_t;nAll	-	-	-	-	-	-	-	5.8	4.62	5.43	5.53	6.19	6.41	6.25	6.1	6.04	6.34	6.27	5.94	6.68		4.36	5.07	5.47	5.14	5.58	5.6	5.52	5.9	5.74	5.54	6	5.93	7.11	6.66	6.44	6.54	6.4
1559517_a_at	SPIRE1	Asbestos_ Crocidolite (D017638);expression - Asbestos_ Crocidolite (D017638)	-	Early spermiogenesis	-	PEHET	-	-	fetal_cartilage;pachytene_spermatocytes;round_spermatids;seminiferous_tubule;testis;bladder	pachytene_spermatocytes;round_spermatids;seminiferous_tubule;testis	-	-	-	-	-	-	-	-	5.24	4.2	5.06	4.77	5.34	5.17	4.61	4.36	5.5	4.66	5.02	5.45	5.07		4.65	4.57	4.53	4.07	4.61	4.27	4.49	5.13	5.18	5.05	4.79	4.77	5.16	5.55	5.5	5.07	4.97
229238_at	C17orf97	-	-	Late spermiogenesis	-	UE	-	-	-	-	-	-	-	-	-	-	-	-	7.38	6.38	7.12	7.13	7.15	8.13	7.23	7.25	6.98	7.16	7.09	8.26	8.06		7.71	6.68	7.72	6.3	6.26	6.7	8.09	7.7	6.35	6.68	7.39	7.29	7.45	6.45	7.06	6.63	6.38
242158_at	PAPOLB	-	-	Early spermiogenesis	-	SEHET	pachytene_spermatocytes;round_spermatids;seminiferous_tubule;testis	pachytene_spermatocytes;round_spermatids;seminiferous_tubule;testis	pachytene_spermatocytes;round_spermatids;seminiferous_tubule;testis	pachytene_spermatocytes;round_spermatids;seminiferous_tubule;testis	-	-	-	-	-	-	-	-	3.32	3.68	3.55	3.51	3.5	3.64	3.38	3.67	3.54	3.45	3.71	3.6	3.6		3.8	3.4	4.1	3.61	3.68	3.97	3.66	4.23	3.84	4.19	4.23	4.59	5.24	4.7	4.31	4.87	5.05
1568655_a_at	-	-	-	Late spermiogenesis	-	SEHET	round_spermatids;seminiferous_tubule;testis	round_spermatids	pachytene_spermatocytes;round_spermatids;seminiferous_tubule;testis	round_spermatids	-	-	-	-	-	-	-	-	4.08	4.51	4.29	4.36	3.64	3.97	3.93	4	3.87	3.71	4.35	3.84	3.63		4.29	3.92	3.88	3.94	4.16	3.96	4.56	4.07	4.06	4.22	3.96	3.88	3.87	3.55	4.02	4.21	3.92
1555585_a_at	FAM71B	-	-	Late spermiogenesis	-	SEHET	pachytene_spermatocytes;round_spermatids;seminiferous_tubule;testis	pachytene_spermatocytes;round_spermatids;seminiferous_tubule;testis	pachytene_spermatocytes;round_spermatids;seminiferous_tubule;testis	pachytene_spermatocytes;round_spermatids;seminiferous_tubule;testis	-	-	-	-	-	-	-	-	3.95	3.71	3.76	3.75	3.71	3.95	3.53	4.22	4.02	3.93	3.7	4.2	3.64		4.03	4.22	4.08	3.98	3.74	3.9	4.2	4.12	3.64	3.96	3.92	3.69	3.64	4.23	3.74	4.11	3.7
221337_s_at	ADAM29	arsenic trioxide (C006632);expression - arsenic trioxide (C006632)	-	Late spermiogenesis	-	SEHET	pachytene_spermatocytes;round_spermatids;seminiferous_tubule;testis	pachytene_spermatocytes;round_spermatids;seminiferous_tubule;testis	pachytene_spermatocytes;round_spermatids;seminiferous_tubule;testis	pachytene_spermatocytes;round_spermatids;seminiferous_tubule;testis	-	-	-	-	-	-	yes	-	3.73	3.78	3.81	3.79	3.65	3.91	3.59	3.72	3.92	3.57	3.84	3.68	3.61		3.92	3.7	3.43	4.04	3.87	3.6	4.32	4.01	3.47	3.96	4.52	3.61	3.57	3.8	3.52	3.43	3.4
238244_at	LOC642924	-	-	Late spermiogenesis	-	SEHET	pachytene_spermatocytes;round_spermatids;seminiferous_tubule;testis	pachytene_spermatocytes;round_spermatids;seminiferous_tubule	pachytene_spermatocytes;round_spermatids;seminiferous_tubule;testis	pachytene_spermatocytes;round_spermatids;seminiferous_tubule	-	-	-	-	-	-	-	-	4.66	4.48	4.42	4.55	4.49	4.53	4.99	4.89	4.86	4.44	4.57	4.72	4.51		4.66	4.57	5.2	5.21	4.76	5.13	4.94	4.9	4.57	5	4.84	4.75	4.81	4.71	4.57	4.49	4.57
232598_at	NUP210L	-	-	Late spermatocytogenesis and meiosis	-	SEHET	pachytene_spermatocytes;round_spermatids;seminiferous_tubule;testis	pachytene_spermatocytes;round_spermatids;seminiferous_tubule;testis	pachytene_spermatocytes;round_spermatids;seminiferous_tubule;testis	pachytene_spermatocytes;round_spermatids;seminiferous_tubule;testis	-	-	-	-	-	-	-	-	3.48	3.9	4.14	3.81	4.18	3.48	3.9	3.83	4.13	4.64	4.42	4.13	4.54		3.99	4.1	3.91	4.09	3.94	4.17	4.39	5.55	5	5.21	5.53	5.76	6.61	6.86	6.6	6.51	6.46
201523_x_at	UBE2N	CD 437 (C099555);expression - CD 437 (C099555);Mercury (D008628);expression - Mercury (D008628);Rotenone (D012402);expression - Rotenone (D012402);sodium arsenite (C017947);reaction - sodium arsenite (C017947);expression - sodium arsenite (C017947)	-	Late spermatocytogenesis and meiosis	-	UE	-	-	-	-	-	-	-	-	-	-	-	-	8.54	7.93	8.23	8.03	8.32	8.43	8.35	8.67	8.36	8.23	8.93	8.38	8.69		7.63	8.41	8.5	8.48	8.67	8.85	8.32	8.73	8.79	8.72	8.77	9.08	9.51	9.41	9.24	9.3	9.54
217250_s_at	CHD5	-	-	Early spermiogenesis	-	SEHET	pachytene_spermatocytes;round_spermatids;seminiferous_tubule;testis	pachytene_spermatocytes;round_spermatids;seminiferous_tubule;testis	pachytene_spermatocytes;round_spermatids;seminiferous_tubule;testis	pachytene_spermatocytes;round_spermatids;seminiferous_tubule;testis	-	-	-	-	-	-	-	-	3.61	3.96	4.18	3.84	4.01	4.58	5.08	4.94	4.77	4.86	4.78	4.79	5.31		3.89	4.03	4.12	3.69	3.98	4	4.61	4.7	4.43	4.5	4.44	4.63	5.96	5.14	5.58	5.2	5.91
1554293_at	TTBK2	Amiodarone (D000638);expression - Amiodarone (D000638);decitabine (C014347);expression - decitabine (C014347)	Autosomal dominant inheritance (HP:0000006);Nystagmus (HP:0000639);Dysarthria (HP:0001260);Cerebellar atrophy (HP:0001272);Hyperreflexia (HP:0001347);Progressive cerebellar ataxia (HP:0002073);Inheritance (HP:0000005);All (HP:0000001);Abnormality of eye movement (HP:0000496);Abnormality of the eyes (HP:0000478);Phenotypic abnormality (HP:0000118);Abnormality of movement (HP:0100022);Neurological …	Late spermatocytogenesis and meiosis	-	SEHET	pachytene_spermatocytes;round_spermatids;seminiferous_tubule;testis	pachytene_spermatocytes;round_spermatids;seminiferous_tubule	pachytene_spermatocytes;round_spermatids;seminiferous_tubule;testis	pachytene_spermatocytes;round_spermatids;seminiferous_tubule	-	-	-	-	-	-	-	-	3.58	3.58	3.32	3.35	3.6	3.35	3.93	3.7	3.37	4.2	3.59	3.49	3.73		3.81	3.45	3.6	3.83	3.59	3.38	3.52	3.59	3.38	3.45	3.53	3.77	5.04	4.4	5.4	5.59	5.59
240938_at	-	-	-	Late spermiogenesis	-	SEHET	pachytene_spermatocytes;round_spermatids;seminiferous_tubule;testis	round_spermatids	pachytene_spermatocytes;round_spermatids;seminiferous_tubule;testis	round_spermatids	-	-	-	-	-	-	-	-	4.02	3.98	4.13	3.97	4.23	3.64	4.1	4.38	4.22	4.12	4.21	4.22	4.27		4.26	4.21	4.44	3.98	4.15	4.2	4.23	4.26	3.89	4.32	4.42	3.95	4.28	3.83	4.09	4.2	4.23
223318_s_at	ALKBH7	-	-	Early spermiogenesis	-	UE	-	-	-	-	-	-	-	-	-	-	-	-	8.5	7.83	7.89	7.51	8.44	8.3	8.67	8.5	8.28	8.17	8.32	8.33	8.36		7.76	7.87	8.06	7.76	7.74	7.94	7.62	8.16	8.11	7.94	8.37	8.68	8.89	9.09	9.08	8.85	8.92
205457_at	C6orf106	4-hydroxytamoxifen (C016601);expression - 4-hydroxytamoxifen (C016601);Estradiol (D004958);expression - Estradiol (D004958);fulvestrant (C070081);expression - fulvestrant (C070081);Raloxifene (D020849);expression - Raloxifene (D020849);Selenium (D012643);expression - Selenium (D012643)	-	Early spermiogenesis	-	UE	-	-	-	-	-	-	-	-	-	-	-	-	5.68	5.31	5.8	5.67	5.5	5.65	5.56	5.73	5.59	5.61	5.76	5.76	5.84		5.32	5.54	5.47	5.42	5.4	5.46	5.63	5.53	5.53	5.71	5.69	6	6.46	6.08	6.22	6.27	6.24
238258_at	WBSCR28	Dihydrotestosterone (D013196);expression - Dihydrotestosterone (D013196)	-	Late spermiogenesis	-	SEHET	pachytene_spermatocytes;round_spermatids;seminiferous_tubule;testis	pachytene_spermatocytes;round_spermatids;seminiferous_tubule;testis	pachytene_spermatocytes;round_spermatids;seminiferous_tubule;testis	pachytene_spermatocytes;round_spermatids;seminiferous_tubule;testis	-	-	-	-	-	-	-	-	3.82	3.69	3.51	3.67	3.9	4.17	3.94	3.53	3.73	3.76	3.93	3.98	3.79		3.58	3.57	3.93	3.85	4.03	3.88	3.84	4.3	3.87	3.8	4.19	3.94	3.61	3.71	3.81	3.71	4.02
236461_at	ABHD1	arsenic trioxide (C006632);expression - arsenic trioxide (C006632)	-	Late spermiogenesis	-	PEHET	-	-	pachytene_spermatocytes;round_spermatids;seminiferous_tubule;testis	pachytene_spermatocytes;round_spermatids;seminiferous_tubule;testis	endometrium_adenocarcinoma_H3_papillary_serous_adenocarcinoma_D_no;nAll	-	-	-	-	-	-	-	4.29	4.5	4.18	4.21	4.01	4.28	4.35	4.19	4.61	4.45	4.68	4.5	4.29		5.03	4.74	4.79	4.54	4.33	4.74	4.95	5.22	4.95	4.86	5.3	4.58	4.33	4.56	4.16	4.39	4.46
1553215_s_at	CCDC7	-	-	Early spermiogenesis	-	UE	-	-	-	-	-	-	-	-	-	-	-	-	4.86	5.15	5.33	5.11	4.82	4.82	4.91	5.08	4.86	4.8	5.05	4.81	4.92		4.74	4.71	4.87	5.22	5.02	5.07	5.28	5.4	4.73	5.32	5.12	5.28	5.33	6.01	5.56	5.43	5.45
238022_at	CRNDE	-	-	Spermatocytogenesis and early meiosis	DOWNinHIR	UE	-	-	-	-	leukemia_all;cervix_uteri_squamous_cell_carcinoma;cervix_uteri_squamous_cell_carcinoma_D_yes;cervix_uteri_squamous_cell_carcinoma_D_no;colon_H1_cancer;colon_H1_cancer_D_no;liver_H1_cancer;liver_H1_cancer_D_no;colon_adenocarcinoma;colon_adenocarcinoma_D_no;colon_adenocarcinoma_H3_mucinous_adenocarcinoma;colon_adenocarcinoma_H3_mucinous_adenocarcinoma_D_yes;colon_adenocarcinoma_H3_mucinous_adenocar…	leukemia_all;myometrium_H1_cancer;cervix_uteri_squamous_cell_carcinoma;cervix_uteri_squamous_cell_carcinoma_D_yes;cervix_uteri_squamous_cell_carcinoma_D_no;leukemia_all_H3_all_b;leukemia_all_H3_all_t;cervix_uteri_H1_cancer;cervix_uteri_H1_cancer_D_yes;cervix_uteri_H1_cancer_D_no;cervix_uteri_adenocarcinoma;cervix_uteri_adenocarcinoma_D_no;myometrium_H1_cancer_D_yes;myometrium_sarcoma;myometrium_s…	-	-	-	-	-	-	5.05	4.82	5.09	4.87	5.99	6.24	6.86	6.31	6.52	5.98	6.51	6.29	7.46		6.1	5.39	6.01	5.29	5.53	5.98	6.81	7.45	6.71	7.32	7.27	8.52	9.72	10.03	10.38	10.13	10.05
230829_at	CST9L	-	-	Adult Sertoli	-	SEHET	round_spermatids;seminiferous_tubule;testis	round_spermatids;seminiferous_tubule;testis	round_spermatids;seminiferous_tubule;testis	round_spermatids;seminiferous_tubule;testis	-	-	-	-	-	-	-	-	4.26	3.69	4.18	3.6	4.11	3.85	3.72	3.93	3.77	4.13	4.38	4.56	4.11		4.43	10.35	10.69	9.75	10.73	11.36	8.72	10.43	9.53	10.38	10.29	10.2	10.58	8.92	8.44	8.79	8.64
1553214_a_at	CCDC7	-	-	Late spermiogenesis	-	SEHET	pachytene_spermatocytes;round_spermatids;seminiferous_tubule	pachytene_spermatocytes;round_spermatids	pachytene_spermatocytes;round_spermatids;seminiferous_tubule	pachytene_spermatocytes;round_spermatids	-	-	-	-	-	-	-	-	3.32	3.36	3.52	3.72	3.63	3.49	3.47	3.28	3.21	3.65	3.44	3.21	3.6		3.69	3.28	3.07	3.13	3.52	2.99	3.21	3.1	3.48	3.49	3.72	3.22	3.4	3.67	3.32	3.44	3.65
224463_s_at	C11orf70	Hydralazine (D006830);expression - Hydralazine (D006830);cotreatment - Hydralazine (D006830);Valproic Acid (D014635);expression - Valproic Acid (D014635);cotreatment - Valproic Acid (D014635)	-	Late spermatocytogenesis and meiosis	-	IE	-	-	-	-	small_intestine_gist;stomach_gist;nAll	small_intestine_gist;nAll	-	-	-	-	-	-	4.83	4.63	3.92	4.8	4.86	4.69	4.41	4.21	4.89	4.78	5.28	4.27	5		5.2	5.83	4.89	5.02	4.86	5.15	6.23	6.28	6.16	6.2	6.28	6.97	7.85	8.12	8.43	8.28	8.21
205736_at	PGAM2	Hydralazine (D006830);expression - Hydralazine (D006830);cotreatment - Hydralazine (D006830);Valproic Acid (D014635);expression - Valproic Acid (D014635);cotreatment - Valproic Acid (D014635)	Autosomal recessive inheritance (HP:0000007);Renal failure (HP:0000083);Increased serum creatine kinase (HP:0002147);Myoglobinuria (HP:0002913);Myopathy (HP:0003198);Rhabdomyolysis (HP:0003201);Exercise intolerance (HP:0003546);Muscle cramps with exercise (HP:0003710);Exercise-induced myalgia (HP:0003738);Inheritance (HP:0000005);All (HP:0000001);Renal functional abnormality (HP:0000082);Abnormal…	Early spermiogenesis	-	IE	-	-	-	-	endometrium_adenocarcinoma_H3_clear_cell_adenocarcinoma_D_yes;endometrium_adenocarcinoma_H3_malignant_mixed_mullerian_tumor_D_no;nAll	-	-	-	-	-	-	-	4.87	5	4.44	4.72	4.81	4.97	5.32	5.19	5.22	4.84	4.77	5.24	4.86		4.97	5	5.2	5.14	4.77	5.11	5.62	6.01	4.99	4.97	5.31	5.21	5.05	4.98	4.78	4.75	4.71
214418_at	CT62	-	-	Late spermiogenesis	-	SEHET	pachytene_spermatocytes;round_spermatids;seminiferous_tubule;testis	pachytene_spermatocytes;round_spermatids;seminiferous_tubule;testis	pachytene_spermatocytes;round_spermatids;seminiferous_tubule;testis	pachytene_spermatocytes;round_spermatids;seminiferous_tubule;testis	-	-	-	-	-	-	yes	-	4.77	4.47	4.27	4.4	4.74	4.78	4.75	4.56	4.57	4.5	4.57	4.81	4.64		4.77	4.72	4.78	4.98	4.66	4.78	4.96	5.28	4.98	4.87	5.01	4.55	4.97	4.95	4.69	4.74	4.67
231572_at	PRSS37	-	-	Late spermiogenesis	-	IE	-	-	-	-	-	-	-	-	-	-	-	-	4.72	4.56	4.92	4.88	4.66	4.56	5	4.58	4.83	4.5	4.78	4.79	4.94		4.74	4.94	4.47	4.69	4.84	4.62	5.18	5.42	4.55	4.9	4.94	4.61	4.4	4.74	4.63	4.76	4.47
224233_s_at	MSTO2P;MSTO1	-	-	Late spermiogenesis	-	UE	-	-	-	-	-	-	-	-	-	-	-	-	6.39	6.35	6.31	6.09	5.75	6.03	6.21	6.3	5.96	5.71	6.06	6.09	5.95		6.69	6.12	5.82	6.03	5.97	6.15	6.37	6.35	6.27	5.95	6.29	6.3	6.53	6.44	6.38	6.15	6.33
206546_at	SYCP2	Curcumin (D003474);expression - Curcumin (D003474)	-	Spermatocytogenesis and early meiosis	-	SEHET	pachytene_spermatocytes;round_spermatids;seminiferous_tubule;testis	pachytene_spermatocytes;round_spermatids;seminiferous_tubule;testis	pachytene_spermatocytes;round_spermatids;seminiferous_tubule;testis	pachytene_spermatocytes;round_spermatids;seminiferous_tubule;testis	cervix_uteri_adenosquamous_carcinoma_D_no;cervix_uteri_squamous_cell_carcinoma;cervix_uteri_squamous_cell_carcinoma_D_yes;cervix_uteri_squamous_cell_carcinoma_D_no;breast_H1_cancer;breast_H1_cancer_D_yes;breast_H1_cancer_D_no;breast_ductal_carcinoma;breast_ductal_carcinoma_D_yes;breast_ductal_carcinoma_D_no;breast_lobular_carcinoma_D_yes;cervix_uteri_H1_cancer;cervix_uteri_H1_cancer_D_yes;cervix_…	cervix_uteri_adenosquamous_carcinoma_D_no;cervix_uteri_H1_cancer_D_no;cervix_uteri_adenocarcinoma;cervix_uteri_adenocarcinoma_D_no;nAll	-	-	Spermatocytes	-	-	-	3.98	3.93	3.81	3.88	4.06	4	4.25	4.03	4.39	4.1	4.31	3.82	4.96		3.83	4	3.69	3.95	3.94	4.13	4.84	5.11	4.58	5.45	5.04	6.55	7.81	7.67	7.73	7.7	7.66
223103_at	STARD10	Metribolone (D015741);expression - Metribolone (D015741);monomethylarsonous acid (C406082);methylation - monomethylarsonous acid (C406082);acetylation - monomethylarsonous acid (C406082);sodium arsenite (C017947);methylation - sodium arsenite (C017947);acetylation - sodium arsenite (C017947)	-	Early spermiogenesis	-	UE	-	-	-	-	-	-	-	-	-	-	-	-	7.01	6.94	6.94	6.59	7.36	7.48	7.52	7.72	7.25	7.29	7.2	7.17	7.39		6.8	6.69	6.4	6.52	6.26	6.44	6.19	6.85	6.7	6.84	6.95	6.92	7.09	7.2	6.95	6.98	7.01
221035_s_at	TEX14	-	-	Spermatocytogenesis and early meiosis	DOWNinHIR	SEHET	pachytene_spermatocytes;round_spermatids;seminiferous_tubule;testis	pachytene_spermatocytes;round_spermatids;seminiferous_tubule;testis	pachytene_spermatocytes;round_spermatids;seminiferous_tubule;testis	pachytene_spermatocytes;round_spermatids;seminiferous_tubule;testis	-	-	-	-	-	-	yes	-	4.5	4.29	4.99	4.16	5.95	6.14	6.38	6.51	6.26	6.18	6.51	6.16	7.29		4.36	3.99	4.32	3.96	4.21	4.26	5.2	6.16	6.25	6.89	6.31	7.76	9.18	9.47	9.45	9.11	9.15
220515_at	DUSP21	vanadyl sulfate (C034028);expression - vanadyl sulfate (C034028)	-	Late spermiogenesis	-	SEHET	pachytene_spermatocytes;round_spermatids;seminiferous_tubule;testis	pachytene_spermatocytes;round_spermatids;seminiferous_tubule;testis	pachytene_spermatocytes;round_spermatids;seminiferous_tubule;testis	pachytene_spermatocytes;round_spermatids;seminiferous_tubule;testis	-	-	-	-	-	-	-	-	4.64	4.68	4.53	4.33	4.29	4.34	4.45	4.53	4.13	4.44	4.84	4.99	4.65		4.71	5.93	5.77	6.64	5.78	6.33	6.52	6.12	5.44	6.08	5.39	5.21	5.17	5.31	5.67	5.04	5.06
241090_at	-	-	-	Late spermiogenesis	-	SEHET	pachytene_spermatocytes;round_spermatids;seminiferous_tubule	round_spermatids	pachytene_spermatocytes;round_spermatids;seminiferous_tubule	round_spermatids	-	-	-	-	-	-	-	-	5.01	4.73	4.29	4.61	4.74	5.01	4.95	5.04	4.78	4.88	4.83	4.79	4.84		4.65	4.77	4.83	4.49	4.9	5.04	5.13	4.55	4.65	5.1	4.87	4.78	4.56	4.67	5.12	4.61	4.75
213996_at	YPEL1	Arsenic (D001151);expression - Arsenic (D001151);tert-Butylhydroperoxide (D020122);expression - tert-Butylhydroperoxide (D020122);Sodium Selenite (D018038);expression - Sodium Selenite (D018038)	-	Early spermiogenesis	-	UE	-	-	-	-	-	-	-	-	-	-	-	-	6.57	6.42	6.39	6.1	6.42	6.65	6.91	6.6	6.69	6.96	6.26	6.7	6.48		5.44	4.6	5.08	4.87	5.05	4.73	6.47	6.48	5.94	6.09	6.67	6.44	6.7	6.78	6.53	6.38	6.55
231475_at	TBC1D21	-	-	Late spermiogenesis	-	UE	-	-	-	-	-	-	-	-	-	-	-	-	5.08	4.84	4.88	5.06	5.49	5.59	4.68	5.07	5.04	5.31	5.15	5.34	5.39		4.84	5.08	4.98	5.28	4.99	5.2	4.95	5.37	5.35	5.08	5.36	5.16	4.68	5.16	4.72	4.82	5.24
237177_at	CNTN4	-	-	Late spermiogenesis	-	SEHET	pachytene_spermatocytes;round_spermatids;seminiferous_tubule;testis	pachytene_spermatocytes;round_spermatids;seminiferous_tubule;testis	pachytene_spermatocytes;round_spermatids;seminiferous_tubule;testis	pachytene_spermatocytes;round_spermatids;seminiferous_tubule;testis	endometrium_adenocarcinoma_H3_mixed_adecarcinoma_D_yes;nAll	-	-	-	-	-	-	-	4.06	3.94	3.91	4.49	4.09	4.28	4.05	4.32	4.35	4.23	4.44	4.3	4.31		4.05	3.7	4.03	3.99	3.82	4.01	3.81	4.7	4.18	4.13	4.71	4.09	4.18	4.82	4.5	4.14	4.27
211273_s_at	TBX1	Selenomethionine (D012645);expression - Selenomethionine (D012645);testosterone enanthate (C004648);expression - testosterone enanthate (C004648);vanadyl sulfate (C034028);expression - vanadyl sulfate (C034028)	Autosomal dominant inheritance (HP:0000006);Inguinal hernia (HP:0000023);Renal dysplasia (HP:0000110);Unilateral renal agenesis (HP:0000122);Hydronephrosis (HP:0000126);High-arched palate (HP:0000156);Cleft palate (HP:0000175);Bifid uvula (HP:0000193);Micrognathia (HP:0000210);Hypertelorism (HP:0000316);Short philtrum (HP:0000322);Low-set ears (HP:0000369);Abnormality of the middle ear (HP:000037…	-	-	-	-	-	round_spermatids	round_spermatids	-	-	GO:0003700;Vaquerizas et al. 2009 (a)	-	-	-	-	-	3.54	3.59	3.96	3.77	4.09	4.45	4.99	4.85	3.94	4.25	4.65	4.11	4.97		3.8	4.08	3.57	3.72	3.65	3.89	3.79	4.06	3.64	3.59	3.84	4.03	4.01	4.18	4.02	4.28	4.08
237724_at	-	-	-	Spermatocytogenesis and early meiosis	-	SEHET	pachytene_spermatocytes;round_spermatids;seminiferous_tubule;testis	pachytene_spermatocytes;round_spermatids;seminiferous_tubule;testis	pachytene_spermatocytes;round_spermatids;seminiferous_tubule;testis	pachytene_spermatocytes;round_spermatids;seminiferous_tubule;testis	-	-	-	-	-	-	-	-	4.75	5.17	4.85	4.46	5.38	4.89	5.6	5.14	5.77	5.08	5.58	5.27	5.22		4.69	5.25	4.7	4.65	4.55	4.59	4.74	5.14	5.02	5.06	4.66	5.02	5.75	5.54	5.09	4.86	5.39
231285_at	STT3B	-	-	Early spermiogenesis	-	SEHET	pachytene_spermatocytes;round_spermatids;seminiferous_tubule;testis	pachytene_spermatocytes;round_spermatids;seminiferous_tubule;testis	pachytene_spermatocytes;round_spermatids;seminiferous_tubule;testis	pachytene_spermatocytes;round_spermatids;seminiferous_tubule;testis	leukemia_all;leukemia_all_H3_all_t;nAll	leukemia_all_H3_all_t;nAll	-	-	-	-	-	-	4.86	4.43	4.38	4.09	4.59	4.35	4.26	4.71	4.47	4.7	4.41	4.42	4.97		4.05	4.08	4.18	4.55	4.16	4.3	4.27	5.01	5.05	4.83	4.44	4.41	5.38	5.23	5.34	5.08	5.09
234085_at	C13orf38	-	-	Early spermiogenesis	-	SEHET	pachytene_spermatocytes;round_spermatids;seminiferous_tubule;testis	pachytene_spermatocytes;round_spermatids;seminiferous_tubule;testis	pachytene_spermatocytes;round_spermatids;seminiferous_tubule;testis	pachytene_spermatocytes;round_spermatids;seminiferous_tubule;testis	-	-	-	-	-	-	-	-	3.83	4.11	4.37	4.24	3.9	3.8	4.54	4.53	3.9	3.75	3.87	3.61	4.23		4.02	4.2	4.16	4.22	4.15	4.23	4.11	4.65	4.34	3.99	4.42	4.47	4.53	4.99	5.21	4.84	4.98
223660_at	ADORA3	Adenosine (D000241);reaction - Adenosine (D000241);expression - Adenosine (D000241);Amiodarone (D000638);expression - Amiodarone (D000638);Indomethacin (D007213);expression - Indomethacin (D007213)	-	Early spermiogenesis	-	IE	-	-	-	-	kidney_H1_cancer_D_yes;kidney_chromophobe_renal_carcinoma_D_yes;kidney_conventional_clear_cell_renal_carcinoma_D_yes;kidney_papillary_renal_cell_carcinoma;kidney_papillary_renal_cell_carcinoma_D_no;lung_large_cell_carcinoma_D_no;bladder_squamous_cell_carcinoma;nAll	-	-	-	-	-	-	-	4.34	4.58	4.31	4.2	4.1	4.58	4.51	4.51	4.27	3.73	4.57	4.26	4.07		4.68	4.31	4.65	5.22	4.59	4.41	5.61	5.61	4.75	4.98	5.5	4.75	4.85	4.59	4.69	4.45	4.51
231360_at	C20orf141	-	-	Late spermiogenesis	-	UE	-	-	-	-	-	-	-	-	-	-	-	-	6.49	6.19	6.01	6.15	6.54	6.45	6.41	6.51	6.74	6.2	6.19	6.55	6.39		6.3	6.29	6.81	6.6	6.23	6.42	6.64	6.48	6.3	6.53	6.46	6.8	6.3	6.13	6.2	6.14	6.37
231700_at	GUCA1A	Deoxycholic Acid (D003840);response to chemical - Deoxycholic Acid (D003840)	Autosomal dominant inheritance (HP:0000006);Photophobia (HP:0000613);Inheritance (HP:0000005);All (HP:0000001);Abnormality of vision (HP:0000504);Abnormality of the eyes (HP:0000478);Phenotypic abnormality (HP:0000118);Abnormality of the sensory nervous system (HP:0001333);Neurological abnormality (HP:0000707)	Late spermiogenesis	-	UE	-	-	-	-	-	-	-	-	-	-	-	-	6.43	6.25	6.13	6.08	6	5.95	6.37	6.2	5.83	6.2	6.05	6.24	5.94		5.7	6.26	5.79	6.28	6.14	6.2	6.5	6.47	5.73	5.93	6.48	6.05	5.54	5.75	5.78	5.74	6.02
231263_at	C6orf81	-	-	Late spermiogenesis	-	IE	-	-	-	-	-	-	-	-	-	-	-	-	5.34	5.44	5.79	5.11	5.07	5.06	4.8	5.26	5.18	4.91	4.96	5.64	4.96		5.03	5.03	5.3	5.08	4.98	5.16	5.53	5.79	5.15	5.14	5.8	5.23	5.76	5.21	5.55	5.44	5.39
1560638_a_at	-	-	-	Late spermiogenesis	-	SEHET	pachytene_spermatocytes;round_spermatids;testis	round_spermatids	pachytene_spermatocytes;round_spermatids;seminiferous_tubule;testis	round_spermatids	-	-	-	-	-	-	-	-	4.12	3.29	3.95	3.68	3.9	3.66	4.08	3.65	3.57	3.44	3.4	3.47	3.19		4.18	3.98	4.25	3.44	4.1	3.57	3.71	3.81	3.89	4.01	4.02	4.36	4.06	4.08	3.6	3.61	3.58
231287_s_at	PRSS54	-	-	Late spermiogenesis	-	SEHET	pachytene_spermatocytes;round_spermatids;seminiferous_tubule;testis	pachytene_spermatocytes;round_spermatids;seminiferous_tubule;testis	pachytene_spermatocytes;round_spermatids;seminiferous_tubule;testis	pachytene_spermatocytes;round_spermatids;seminiferous_tubule;testis	-	-	-	-	-	-	yes	-	4.28	4.46	4.42	4.18	4.51	4.33	4.3	4.52	4.08	4.31	4.62	4.34	4.3		4.12	4.5	3.96	4.17	4	4.18	5.18	4.85	4.2	4.35	5.36	4.27	4.28	3.97	4.13	4.3	4.27
1552526_at	FAM71C	-	-	Late spermiogenesis	-	SEHET	pachytene_spermatocytes;round_spermatids;seminiferous_tubule;testis	pachytene_spermatocytes;round_spermatids;seminiferous_tubule;testis	pachytene_spermatocytes;round_spermatids;seminiferous_tubule;testis	pachytene_spermatocytes;round_spermatids;seminiferous_tubule;testis	-	-	-	-	-	-	-	-	4.14	4.36	4.62	4.23	3.93	4.59	4.42	4.86	4.87	4.33	4.4	4.23	4.04		4.36	4.31	4.35	4.56	4.16	4.21	4.67	4.4	4.1	4.31	4.73	4.71	4.31	3.78	4.41	4.11	4.34
244782_at	PPP3R2	-	-	Early spermiogenesis	-	SEHET	pachytene_spermatocytes;round_spermatids;seminiferous_tubule;testis	pachytene_spermatocytes;round_spermatids;seminiferous_tubule;testis	pachytene_spermatocytes;round_spermatids;seminiferous_tubule;testis	pachytene_spermatocytes;round_spermatids;seminiferous_tubule;testis	-	-	-	-	-	-	-	-	3.42	3.27	3.45	3.4	3.32	3.01	3.59	3.53	3.3	3.34	3.43	3.01	3.28		3.43	3.43	3.54	3.44	3.36	3.38	4.2	4.72	3.38	3.63	3.99	3.74	3.17	3.63	4.3	3.9	3.87
223331_s_at	DDX20	-	-	Early spermiogenesis	-	UE	-	-	-	-	-	-	-	-	-	-	-	-	7.8	7.54	7.49	7.68	7.91	8.04	7.96	8.11	8.04	8.03	7.94	7.92	8.05		7.68	7.42	7.22	7.23	7.33	7.36	7.71	7.55	7.47	7.46	7.48	7.7	8.33	8.33	8.21	8.27	8.26
231297_at	DOT1L	-	-	Late spermatocytogenesis and meiosis	-	UE	-	-	-	-	myometrium_H1_cancer_D_yes;myometrium_sarcoma_D_yes;myometrium_sarcoma_H3_leiomyosarcoma_D_yes;nAll	-	-	-	-	-	-	-	5.82	5.89	6.18	4.74	5.87	6.65	6.29	6.45	6.15	6.64	6.33	6.23	6.9		5.32	5.21	5.59	5.38	5.6	5.56	5.85	6.28	6.32	6.24	6.44	6.86	8.15	7.73	7.68	7.92	7.95
231200_at	LSM14B	-	-	Early spermiogenesis	-	IE	-	-	-	-	leukemia_H1_cancer;leukemia_aml;nAll	-	-	-	-	-	-	-	6.02	5.14	4.88	5.11	5.52	6.07	5.72	5.4	5.87	6.03	6.17	6.22	6.18		5.02	5.44	5.85	5.01	5.34	5.83	5.09	5.51	5.29	5.49	5.25	6.21	5.92	5.94	5.52	5.93	5.46
231233_at	-	-	-	Late spermiogenesis	-	IE	-	-	-	-	lung_H1_cancer_D_yes;lung_adenocarcinoma;lung_H1_cancer;ovary_malignant_mixed_muellerian_tumor;ovary_malignant_mixed_muellerian_tumor_D_yes;nAll	-	-	-	-	-	-	-	5.7	5.21	5.45	5.15	5.81	5.66	6.12	5.93	6.06	5.8	5.54	5.93	6.6		6.07	5.14	5.65	4.93	5.52	5.36	5.78	6.17	5.99	5.34	6.17	6.39	6.8	6.02	6.6	6.31	6.28
230697_at	BBS5	-	Autosomal recessive inheritance (HP:0000007);Micropenis (HP:0000054);Abnormality of the kidneys (HP:0000077);Hypogonadism (HP:0000135);Abnormality of the ovaries (HP:0000137);Vaginal atresia (HP:0000148);High-arched palate (HP:0000156);Macrocephaly (HP:0000256);Hearing loss (HP:0000365);Astigmatism (HP:0000483);Strabismus (HP:0000486);Glaucoma (HP:0000501);Retinitis pigmentosa (HP:0000510);Catara…	Late spermatocytogenesis and meiosis	-	SEHET	pachytene_spermatocytes;round_spermatids;seminiferous_tubule;testis	pachytene_spermatocytes;round_spermatids;seminiferous_tubule;testis	pachytene_spermatocytes;round_spermatids;seminiferous_tubule;testis	pachytene_spermatocytes;round_spermatids;seminiferous_tubule;testis	-	-	-	-	-	-	-	-	4.26	4.72	5.62	4.15	5.22	5.09	4.78	4.58	4.75	4.58	4.68	4.87	5.14		4.7	4.22	4.35	4.38	4.26	4.35	4.68	5.59	5.16	4.68	5.29	5.69	5.8	6.35	6.43	6.21	6.25
243611_at	MICALCL	Sodium Selenite (D018038);expression - Sodium Selenite (D018038)	-	Late spermiogenesis	-	PEHET	-	-	pachytene_spermatocytes;round_spermatids;seminiferous_tubule;testis;bladder	round_spermatids	tongue_H1_cancer;tongue_squamous_cell_carcinoma;nAll	-	-	-	-	-	-	-	4.74	4.61	4.46	4.79	5.1	5.02	4.75	4.1	4.5	4.76	4.71	4.39	4.34		4.37	4.93	5.51	4.44	5.2	5.31	4.74	4.85	4.93	5.02	4.84	4.71	4.62	4.7	4.71	4.54	4.43
221036_s_at	APH1B	bisphenol A (C006780);expression - bisphenol A (C006780)	-	Early spermiogenesis	-	UE	-	-	-	-	-	-	-	-	-	-	-	-	6.18	6.35	6.27	6.58	6.39	6.43	6.61	6.72	6.45	6.43	6.49	6.62	6.63		6.15	6.48	6.69	6.71	6.58	6.34	7.18	7.01	6.78	6.89	7.29	6.98	7.39	7.38	7.6	7.65	7.66
241095_at	-	-	-	Late spermiogenesis	-	SEHET	pachytene_spermatocytes;round_spermatids;seminiferous_tubule;testis	pachytene_spermatocytes;round_spermatids;seminiferous_tubule;testis	pachytene_spermatocytes;round_spermatids;seminiferous_tubule;testis	pachytene_spermatocytes;round_spermatids;seminiferous_tubule;testis	-	-	-	-	-	-	-	-	4.62	4.71	4.75	4.64	4.53	4.42	4.55	4.77	4.92	4.61	4.29	4.64	4.19		4.72	4.44	4.38	4.66	4.44	4.53	4.99	4.63	4.4	4.49	4.45	4.55	4.42	4.64	4.49	4.33	4.53
221673_s_at	CSNK1G1	-	-	Late spermatocytogenesis and meiosis	-	IE	-	-	-	-	myometrium_H1_cancer_D_yes;myometrium_sarcoma_D_yes;myometrium_sarcoma_H3_leiomyosarcoma_D_yes;vulva_H1_cancer;vulva_H1_cancer_D_yes;vulva_H1_cancer_D_no;vulva_squamous_cell_carcinoma;vulva_squamous_cell_carcinoma_D_yes;vulva_squamous_cell_carcinoma_D_no;nAll	-	-	-	-	-	-	-	5.2	4.99	5.11	4.76	5.55	5.57	5.5	5.1	5.75	5.48	5.42	5.61	6.1		4.56	4.66	5.42	4.89	5.33	5.17	4.84	5.78	5.41	5.63	5.45	5.68	6.29	6.28	6.21	6.26	6.43
226790_at	MORN2	-	-	Late spermatocytogenesis and meiosis	-	UE	-	-	-	-	leukemia_all_H3_all_t;nAll	-	-	-	-	-	-	-	7.24	6.64	6.2	6.94	7.08	7.18	7.28	7.31	7.27	7.32	7.56	7.28	7.6		7.45	7.27	7.12	7.14	7.1	6.96	7.36	7.59	7.33	7.37	7.6	7.83	8.44	8.24	8.25	8.15	8.37
217124_at	IQCE	-	-	Late spermiogenesis	-	UE	-	-	-	-	-	-	-	-	-	-	-	-	6.04	6.34	5.95	5.81	6.53	6.3	6.83	6.34	6.29	6.43	6.27	6.52	6.84		6.38	6.2	6.68	6.24	6.04	6.5	6.69	6.48	6.6	6.46	6.48	6.52	7.06	7.07	6.95	6.86	7.09
226661_at	CDCA2	-	-	Spermatocytogenesis and early meiosis	DOWNinHIR	IE	-	-	-	-	breast_medullary_carcinoma_nos;lung_large_cell_carcinoma_D_yes;cervix_uteri_squamous_cell_carcinoma;cervix_uteri_squamous_cell_carcinoma_D_yes;cervix_uteri_squamous_cell_carcinoma_D_no;colon_H1_cancer;colon_H1_cancer_D_no;lung_adenosquamous_carcinoma;lung_adenosquamous_carcinoma_D_yes;lung_large_cell_carcinoma;kidney_H1_cancer;kidney_H1_cancer_D_yes;kidney_H1_cancer_D_no;kidney_chromophobe_renal_…	cervix_uteri_squamous_cell_carcinoma;cervix_uteri_squamous_cell_carcinoma_D_yes;cervix_uteri_squamous_cell_carcinoma_D_no;kidney_H1_cancer;kidney_H1_cancer_D_yes;kidney_H1_cancer_D_no;kidney_conventional_clear_cell_renal_carcinoma;kidney_conventional_clear_cell_renal_carcinoma_D_yes;kidney_conventional_clear_cell_renal_carcinoma_D_no;cervix_uteri_H1_cancer;cervix_uteri_H1_cancer_D_yes;cervix_uter…	-	-	-	-	-	-	5.83	5.37	6.1	5.42	7.27	7.34	7.76	7.73	7.46	7.11	7.53	6.92	8.22		4.85	4.93	5.3	5.15	4.97	5.24	5.81	6.35	6.47	6.72	6.71	7.59	9.36	8.72	9	8.89	8.78
230924_at	TTLL6	-	-	Early spermiogenesis	-	IE	-	-	-	-	-	-	-	-	-	-	-	-	4.92	5.09	5.02	4.84	4.79	4.75	4.96	5.05	4.49	4.75	4.59	4.93	4.56		4.69	5.29	5.77	6.09	5.25	5.59	5.21	5.24	4.98	5.33	5.67	5.19	5.44	5.73	5.79	5.86	6.01
210033_s_at	SPAG6	Aspirin (D001241);expression - Aspirin (D001241);Benzo_a_pyrene (D001564);expression - Benzo_a_pyrene (D001564);Valproic Acid (D014635);expression - Valproic Acid (D014635)	-	Late spermatocytogenesis and meiosis	-	PEHET	-	-	bronchus;fallopian_tube;pachytene_spermatocytes;round_spermatids;seminiferous_tubule;testis	bronchus;fallopian_tube;pachytene_spermatocytes;round_spermatids;seminiferous_tubule;testis	leukemia_all_H3_all_t;stomach_gist;nAll	-	-	-	-	-	-	-	4.88	4.03	4.85	4.17	5.46	5.54	5.29	4.82	4.68	4.23	4.99	4.33	5.21		4.06	5.84	6.25	5.95	5.91	6.21	6.72	6.41	4.94	6.64	5.88	5.99	5.81	6.66	7.12	6.88	6.88
1558077_s_at	MDH1B	-	-	Late spermatocytogenesis and meiosis	-	PEHET	-	-	fallopian_tube;pachytene_spermatocytes;round_spermatids;seminiferous_tubule;testis	fallopian_tube;pachytene_spermatocytes;round_spermatids;seminiferous_tubule;testis	endometrium_adenocarcinoma_H3_mixed_adecarcinoma_D_no;endometrium_adenocarcinoma_H3_papillary_serous_adenocarcinoma_D_no;ovary_adenocarcinoma_H3_adenocarcinoma_with_mixed_subtypes;ovary_adenocarcinoma_H3_adenocarcinoma_with_mixed_subtypes_D_no;prostate_H1_cancer_D_yes;prostate_adenocarcinoma_D_yes;nAll	-	-	-	-	-	-	-	5.3	4.69	4.79	4.89	4.9	4.67	5.45	4.79	4.66	5.38	5.37	5.92	5.87		4.44	5.29	4.71	4.65	5.78	5	5.3	6.36	5.7	6.5	5.71	5.9	5.99	6.9	7.26	6.81	7
244206_at	ANUBL1	-	-	Early spermiogenesis	-	SEHET	pachytene_spermatocytes;round_spermatids;seminiferous_tubule	round_spermatids	pachytene_spermatocytes;round_spermatids;seminiferous_tubule;testis	round_spermatids	-	-	-	-	-	-	-	-	4.14	3.68	3.9	3.79	3.83	4.35	3.82	3.83	3	3.77	3.99	3.73	3.98		3.51	3.77	3.78	3.65	3.63	3.25	3.88	4.26	3.86	3.7	3.57	3.93	4.72	4.36	4.63	4.69	4.5
230997_at	TTC21A	Zidovudine (D015215);expression - Zidovudine (D015215);cotreatment - Zidovudine (D015215)	-	Late spermatocytogenesis and meiosis	-	UE	-	-	-	-	-	-	-	-	-	-	-	-	6.18	6.46	6.18	6.13	5.91	5.89	5.77	6	5.62	5.7	5.33	5.98	5.9		6.1	6.22	6.2	5.96	5.85	5.65	6.25	6.72	6.18	6.73	6.89	7.21	7.62	7.67	7.71	7.57	7.54
1552421_a_at	CALR3	-	-	Late spermatocytogenesis and meiosis	-	SEHET	pachytene_spermatocytes;round_spermatids;seminiferous_tubule;testis	pachytene_spermatocytes;round_spermatids;seminiferous_tubule;testis	pachytene_spermatocytes;round_spermatids;seminiferous_tubule;testis	pachytene_spermatocytes;round_spermatids;seminiferous_tubule;testis	-	-	-	-	-	-	yes	-	3.48	3.71	3.62	3.82	3.67	3.55	3.73	3.71	3.89	3.6	3.93	3.87	3.81		3.62	3.43	3.66	4.13	3.62	3.87	3.92	4.2	4.03	3.92	5.28	4.68	5.78	6.54	6.32	6.36	6.22
208398_s_at	TBPL1	-	-	Late spermatocytogenesis and meiosis	-	UE	-	-	-	-	-	-	-	GO:0000989	-	-	-	-	7.48	7.29	7.54	7.76	8.03	8	8.34	8.54	8.22	7.95	8.53	8.1	8.82		7.05	8.2	8.17	7.99	8.15	8.34	8.11	8.25	8.32	8.37	8.29	8.74	9.46	9.4	9.67	9.55	9.54
220238_s_at	KLHL7	Fluorouracil (D005472);response to chemical - Fluorouracil (D005472);Sodium Selenite (D018038);expression - Sodium Selenite (D018038)	-	Late spermatocytogenesis and meiosis	-	PEHET	-	-	pachytene_spermatocytes;round_spermatids;seminiferous_tubule;testis;bladder	pachytene_spermatocytes;round_spermatids;seminiferous_tubule;testis;bladder	leukemia_all;leukemia_all_H3_all_t;myometrium_H1_cancer_D_yes;myometrium_sarcoma_D_yes;myometrium_sarcoma_H3_leiomyosarcoma_D_yes;vulva_H1_cancer_D_no;vulva_squamous_cell_carcinoma_D_no;nAll	-	-	-	-	-	-	-	5.66	5.16	5.6	5.86	5.96	5.63	6.03	5.17	5.8	5.9	5.74	5.89	5.66		5.12	6.85	7.04	6.55	7.02	7.15	6.73	6.55	6.69	7.1	6.51	6.73	6.99	6.35	6.72	6.73	6.68
220544_at	TSKS	-	-	Late spermiogenesis	-	SEHET	pachytene_spermatocytes;round_spermatids;seminiferous_tubule;testis	pachytene_spermatocytes;round_spermatids;seminiferous_tubule;testis	pachytene_spermatocytes;round_spermatids;seminiferous_tubule;testis	pachytene_spermatocytes;round_spermatids;seminiferous_tubule;testis	-	-	-	-	-	-	-	-	4.46	4.38	4.84	4.7	4.47	4.48	4.76	4.54	4.67	4.76	4.96	4.73	4.22		4.76	4.61	4.71	4.71	4.69	4.99	4.88	5.23	4.89	4.78	5.14	5.08	5.24	4.65	4.68	4.98	4.69
207208_at	RBMXL2	-	-	Spermatocytogenesis and early meiosis	-	SEHET	pachytene_spermatocytes;round_spermatids;seminiferous_tubule;testis	pachytene_spermatocytes;round_spermatids;seminiferous_tubule;testis	pachytene_spermatocytes;round_spermatids;seminiferous_tubule;testis	pachytene_spermatocytes;round_spermatids;seminiferous_tubule;testis	-	-	-	-	-	yes	-	-	4.18	4.39	4.8	4.2	4.58	5.25	5.18	4.68	4.93	5.25	5.39	4.66	5.62		4.09	4.46	4.23	4.3	4.14	4.15	5.62	5.73	4.94	5.68	5.77	6.82	7.67	7.81	7.83	7.73	7.62
1554042_s_at	C20orf141	-	-	Late spermiogenesis	-	IE	-	-	-	-	-	-	-	-	-	-	-	-	4.93	4.86	5.44	5.42	5.06	5.07	4.77	5.31	5.11	5.33	4.87	4.84	5.05		4.96	5.12	4.84	4.85	4.7	4.92	5.06	4.62	5.25	4.85	5.07	4.59	4.79	5.07	4.77	4.99	4.84
233516_s_at	SPAG17	-	-	Late spermatocytogenesis and meiosis	-	PEHET	-	-	pachytene_spermatocytes;round_spermatids;seminiferous_tubule;testis	pachytene_spermatocytes;round_spermatids;seminiferous_tubule;testis	-	-	-	-	-	-	-	-	4.02	3.62	4.11	4.1	3.74	4.14	4.43	4.1	3.93	3.81	4.24	4.05	3.87		4.07	4.71	4.44	4.26	4.28	3.9	4.96	4.96	4.33	4.84	4.85	4.86	5.43	5.03	5.19	4.96	4.65
220179_at	DPEP3	-	-	Spermatocytogenesis and early meiosis	DOWNinHIR	IE	-	-	-	-	endometrium_adenosquamous_carcinoma_D_no;nAll	-	-	-	-	-	-	-	4.96	5.12	5.57	5.07	6.09	6.4	6.69	7.24	6.45	6.7	6.09	6.52	6.71		5.23	5.17	5.2	5.36	5.2	5.14	5.79	6.09	6.21	6.58	6.43	8.13	10.18	9.83	10.08	9.84	10.06
231350_at	-	-	-	Late spermiogenesis	-	SEHET	pachytene_spermatocytes;round_spermatids;seminiferous_tubule;testis	pachytene_spermatocytes;round_spermatids;seminiferous_tubule;testis	pachytene_spermatocytes;round_spermatids;seminiferous_tubule;testis	pachytene_spermatocytes;round_spermatids;seminiferous_tubule;testis	-	-	-	-	-	-	-	-	4.36	4.46	3.88	3.74	4.44	4.41	4.34	4.52	4.34	4.3	4.35	4.64	4.37		4.56	4.33	4.67	4.47	4.42	4.51	4.96	4.44	4.48	4.51	4.79	4.23	4.39	4.24	4.21	4.22	4.4
240195_at	-	-	-	Early spermiogenesis	-	SEHET	pachytene_spermatocytes;round_spermatids;seminiferous_tubule;testis	pachytene_spermatocytes;round_spermatids;seminiferous_tubule;testis	pachytene_spermatocytes;round_spermatids;seminiferous_tubule;testis	pachytene_spermatocytes;round_spermatids;seminiferous_tubule;testis	-	-	-	-	-	-	-	-	3.43	3.58	3.37	3.18	3.4	3.47	4.15	3.46	3.36	3.65	3.85	3.65	3.63		3.19	3.71	4.39	3.52	3.88	4.1	4.14	4.47	4.12	3.95	4.38	3.84	3.86	4.09	4.01	3.81	3.94
231129_at	LOC728012	-	-	Early spermiogenesis	-	SEHET	pachytene_spermatocytes;round_spermatids;seminiferous_tubule;testis	pachytene_spermatocytes;round_spermatids;seminiferous_tubule;testis	pachytene_spermatocytes;round_spermatids;seminiferous_tubule;testis	pachytene_spermatocytes;round_spermatids;seminiferous_tubule;testis	-	-	-	-	-	-	-	-	4.6	5.13	4.03	4.38	4.43	4.49	4.52	4.79	4.6	4.83	4.62	5.12	4.4		4.48	4.86	4.78	4.65	4.47	4.86	6.04	6.05	4.81	4.81	6.37	4.82	4.62	4.47	4.53	4.51	4.33
233342_at	-	-	-	Late spermiogenesis	-	PEHET	-	-	pachytene_spermatocytes;round_spermatids;seminiferous_tubule;testis	pachytene_spermatocytes;round_spermatids;seminiferous_tubule;testis	-	-	-	-	-	-	-	-	4.87	4.66	4.78	4.86	4.72	4.67	4.26	4.69	4.12	4.55	4.19	4.38	4.71		4.69	4.46	4.35	4.5	4.58	4.55	5.87	5.5	4.67	4.89	6.32	4.65	4.41	4.46	4.81	4.49	4.59
1555804_a_at	YSK4	-	-	Early spermiogenesis	-	PEHET	-	-	fallopian_tube;pachytene_spermatocytes;round_spermatids;seminiferous_tubule;testis	fallopian_tube;pachytene_spermatocytes;round_spermatids;seminiferous_tubule;testis	-	-	-	-	-	-	-	-	4.09	4.1	4.42	4.48	4.33	4.27	4.63	4.63	4.47	4.2	4.42	4.64	4.92		3.86	4.27	4.02	4.09	4.16	4.26	4.65	4.58	4.38	4.07	4.58	4.45	5.6	4.57	4.95	4.91	4.6
206776_x_at	ACRV1	-	-	Early spermiogenesis	-	SEHET	pachytene_spermatocytes;round_spermatids;seminiferous_tubule;testis	pachytene_spermatocytes;round_spermatids;seminiferous_tubule;testis	pachytene_spermatocytes;round_spermatids;seminiferous_tubule;testis	pachytene_spermatocytes;round_spermatids;seminiferous_tubule;testis	-	-	-	-	-	-	-	-	4.19	4.44	4.4	4.51	4.33	4.48	4.1	4.43	4.44	4.28	4.38	4.06	4.18		4.48	4.47	3.96	4.41	4.16	4.44	5.1	4.69	4.65	4.22	5.09	4.42	4.16	4.65	4.51	4.33	4.44
233338_at	LOC284861;LOC729461 - protein coding	-	-	Early spermiogenesis	-	SEHET	pachytene_spermatocytes;round_spermatids;seminiferous_tubule;testis	pachytene_spermatocytes;round_spermatids;seminiferous_tubule;testis	pachytene_spermatocytes;round_spermatids;seminiferous_tubule;testis	pachytene_spermatocytes;round_spermatids;seminiferous_tubule;testis	thyroid_gland_H1_cancer;thyroid_gland_H1_cancer_D_yes;thyroid_gland_H1_cancer_D_no;thyroid_gland_papillary_carcinoma;thyroid_gland_papillary_carcinoma_D_yes;thyroid_gland_papillary_carcinoma_D_no;nAll	-	-	-	-	-	-	-	4.07	4.18	4.04	4.02	4.26	4.67	4.58	4.36	4.3	3.9	4.31	4.51	4.97		4	3.88	4.1	4.25	4.11	3.96	5.33	5.64	4.37	3.99	6.15	4.52	4.63	4.67	5.09	4.65	4.89
229312_s_at	GKAP1	Amiodarone (D000638);expression - Amiodarone (D000638)	-	Early spermiogenesis	-	UE	-	-	-	-	-	-	-	-	-	-	-	-	7.73	7.47	7.66	7.52	7.86	7.88	8.02	7.95	8.28	7.86	7.95	7.8	8.71		6.95	6.45	6.59	6.26	6.43	6.56	6.88	7.16	6.98	6.36	7.38	7.54	8.41	8.05	8.37	8.34	8.36
230953_at	-	-	-	Late spermatocytogenesis and meiosis	-	SEHET	pachytene_spermatocytes;round_spermatids;seminiferous_tubule;testis	pachytene_spermatocytes;round_spermatids;seminiferous_tubule;testis	pachytene_spermatocytes;round_spermatids;seminiferous_tubule;testis	pachytene_spermatocytes;round_spermatids;seminiferous_tubule;testis	-	-	-	-	-	-	-	-	3.56	3.84	3.88	3.61	4.33	4.72	4.32	4.8	4	4.28	4.25	4.08	4.98		3.47	3.78	3.41	3.61	3.92	3.71	4.12	4.88	4.1	4.59	4.73	4.46	5.62	5.36	6.25	5.2	5.22
236418_at	TTLL10	-	-	Late spermiogenesis	-	PEHET	-	-	pachytene_spermatocytes;round_spermatids;seminiferous_tubule;testis	pachytene_spermatocytes;round_spermatids;seminiferous_tubule;testis	-	-	-	-	-	-	-	-	4.26	4.6	4.38	4.65	4.46	4.49	4.47	4.36	4.79	4.36	4.55	4.4	4.37		4.31	4.38	4.53	4.67	4.56	4.66	4.14	4.72	4.33	4.24	4.55	4.03	4.39	4.16	4.74	4.19	4.81
240426_at	FAM47B	-	-	Late spermiogenesis	-	SEHET	pachytene_spermatocytes;round_spermatids;seminiferous_tubule;testis	pachytene_spermatocytes;round_spermatids;seminiferous_tubule	pachytene_spermatocytes;round_spermatids;seminiferous_tubule;testis	pachytene_spermatocytes;round_spermatids;seminiferous_tubule	-	-	-	-	-	-	-	-	3.57	3.31	3.48	3.47	3.84	3.46	3.85	4.11	3.89	3.57	3.39	3.71	3.6		3.25	3.52	3.29	3.33	3.5	3.22	3.56	3.84	3.39	3.31	3.71	3.14	3.36	3.4	3.36	3.29	3.35
237601_at	-	-	-	Late spermiogenesis	-	SEHET	pachytene_spermatocytes;round_spermatids;seminiferous_tubule;testis	round_spermatids;seminiferous_tubule;testis	pachytene_spermatocytes;round_spermatids;seminiferous_tubule;testis	round_spermatids;seminiferous_tubule;testis	-	-	-	-	-	-	-	-	3.82	4.76	4.01	4.08	4.12	3.89	4.47	4.22	3.99	3.72	4.3	4.2	3.93		4.06	4.41	4.43	4.05	4.03	4.17	4.21	4.42	4.23	3.84	3.76	3.8	3.84	4.12	4.42	3.85	3.89
206550_s_at	NUP155	-	-	Late spermatocytogenesis and meiosis	-	UE	-	-	-	-	lung_large_cell_carcinoma_D_yes;colon_H1_cancer_D_no;lung_adenosquamous_carcinoma;lung_adenosquamous_carcinoma_D_yes;lung_large_cell_carcinoma;lung_H1_cancer_D_yes;lung_H1_cancer;colon_adenocarcinoma_D_no;colon_adenocarcinoma_H3_mucinous_adenocarcinoma_D_no;lung_large_cell_carcinoma_D_no;lung_squamous_cell_carcinoma;lung_squamous_cell_carcinoma_D_yes;lung_squamous_cell_carcinoma_D_no;stomach_H1_c…	lung_large_cell_carcinoma;lung_large_cell_carcinoma_D_yes;lung_squamous_cell_carcinoma;lung_squamous_cell_carcinoma_D_yes;lung_squamous_cell_carcinoma_D_no;nAll	-	-	-	-	-	-	6.54	6.34	6.63	6.73	6.72	6.93	6.96	6.88	6.91	6.81	6.8	6.75	7.15		5.77	6.34	6.17	6.11	6.19	6.15	6.65	6.8	6.79	6.76	6.79	6.91	8.06	7.6	7.62	7.74	7.6
232680_at	HDGFL1	Hydralazine (D006830);expression - Hydralazine (D006830);cotreatment - Hydralazine (D006830);Valproic Acid (D014635);expression - Valproic Acid (D014635);cotreatment - Valproic Acid (D014635)	-	Late spermatocytogenesis and meiosis	-	UE	-	-	-	-	-	-	-	-	-	-	-	-	6.22	6.41	6.81	6.64	6.64	7.19	7.56	7.58	7.2	7.05	6.68	6.66	7.62		6.22	5.93	6.17	6.31	6.07	6.17	6.93	6.92	6.69	6.88	6.9	7.45	8.59	8.81	9.1	8.8	8.85
1552657_a_at	TXNDC2	-	-	Late spermiogenesis	-	UE	-	-	-	-	-	-	-	-	-	-	-	-	4.95	4.85	4.76	5.03	4.59	4.64	5.07	5.16	5.09	4.62	4.82	5.19	4.69		5.29	4.72	4.59	4.76	4.87	4.65	5.81	5.64	4.84	5.01	5.77	4.79	4.24	4	4.55	4.46	4.41
219199_at	AFF4	Arsenic (D001151);expression - Arsenic (D001151);arsenic trioxide (C006632);expression - arsenic trioxide (C006632);Asbestos_ Crocidolite (D017638);expression - Asbestos_ Crocidolite (D017638);Chlorodiphenyl _54% Chlorine_ (D020111);expression - Chlorodiphenyl _54% Chlorine_ (D020111);dimethylthioarsinic acid (C547156);expression - dimethylthioarsinic acid (C547156)	-	Early spermiogenesis	-	PEHET	-	-	fetal_cartilage;pachytene_spermatocytes;round_spermatids;seminiferous_tubule;testis;bladder	pachytene_spermatocytes;round_spermatids;seminiferous_tubule;testis;bladder	endometrium_adenosquamous_carcinoma;endometrium_adenosquamous_carcinoma_D_no;cervix_uteri_H1_cancer_D_no;cervix_uteri_adenocarcinoma_D_no;myometrium_H1_cancer_D_yes;myometrium_sarcoma_D_yes;myometrium_sarcoma_H3_leiomyosarcoma;myometrium_sarcoma_H3_leiomyosarcoma_D_yes;stomach_gist;vulva_H1_cancer_D_no;vulva_squamous_cell_carcinoma_D_no;nAll	-	GO:0003700;Vaquerizas et al. 2009 (c)	-	-	-	-	yes	5.72	4.85	5.09	4.89	5.81	5.32	5.5	5.3	5.6	5.02	5.44	5.75	5.68		4.55	5.3	5.89	5.18	5.83	5.74	5.39	5.68	5.38	5.55	5.39	5.98	6.27	5.93	6.08	5.71	6
222224_at	NACA2	-	-	Early spermiogenesis	-	SEHET	pachytene_spermatocytes;round_spermatids;seminiferous_tubule;testis	pachytene_spermatocytes;round_spermatids;seminiferous_tubule;testis	pachytene_spermatocytes;round_spermatids;seminiferous_tubule;testis	pachytene_spermatocytes;round_spermatids;seminiferous_tubule;testis	-	-	-	-	-	-	-	-	3.95	3.73	3.94	4.25	4.09	4.2	4.41	3.68	4.2	4.47	3.92	4.02	4.29		3.72	3.79	3.74	3.88	3.61	3.67	4.09	4.73	4.32	3.98	4.86	3.91	4.69	5.05	4.55	4.74	4.83
240828_at	-	-	-	Late spermiogenesis	-	IE	-	-	-	-	-	-	-	-	-	-	-	-	5.31	5.26	5.1	5.35	5.28	5.39	5.52	5.39	5.46	5.34	5.24	5.21	5.48		5	5.54	5.45	5.46	5.14	5.3	5.97	5.9	5.46	5.37	6.08	5.26	5.24	5.21	5.38	5.38	5.5
220790_s_at	MS4A5	-	-	Late spermiogenesis	-	SEHET	pachytene_spermatocytes;round_spermatids;seminiferous_tubule;testis	pachytene_spermatocytes;round_spermatids;seminiferous_tubule;testis	pachytene_spermatocytes;round_spermatids;seminiferous_tubule;testis	pachytene_spermatocytes;round_spermatids;seminiferous_tubule;testis	-	-	-	-	-	-	-	-	4.46	4.5	4.43	4.64	4.51	4.47	4.54	4.5	4.76	4.55	4.61	4.77	4.5		4.52	4.93	4.17	4.52	4.4	4.51	5.41	5.55	4.9	4.51	5.28	4.46	4.37	4.65	4.76	4.66	4.6
231573_at	FATE1	decitabine (C014347);expression - decitabine (C014347)	-	Sertoli 2	-	UE	-	-	-	-	-	-	-	-	-	-	yes	-	9.88	9.49	9.62	9.66	9.69	10.46	10.41	9.07	9.58	10.43	10.02	10.47	9.92		5.64	11.28	11.92	11.39	11.53	11.97	11.45	11.06	11.39	11.62	11.57	10.58	11.13	10.48	10.34	10.51	10.53
238296_at	GLIPR1L1	-	-	Early spermiogenesis	-	SEHET	pachytene_spermatocytes;round_spermatids;seminiferous_tubule;testis	pachytene_spermatocytes;round_spermatids;seminiferous_tubule;testis	pachytene_spermatocytes;round_spermatids;seminiferous_tubule;testis	pachytene_spermatocytes;round_spermatids;seminiferous_tubule;testis	-	-	-	-	-	-	-	-	4.1	4.03	4.01	3.98	3.86	4.41	3.95	4.06	4.2	3.89	4.27	4.11	4.36		3.88	4.12	4.16	4.16	4.1	4.11	4.98	5.22	4.35	4.29	5.09	4.24	4.31	4.26	4.22	4.4	4.55
214169_at	SUN1	-	-	Early spermiogenesis	-	SEHET	pachytene_spermatocytes;round_spermatids;seminiferous_tubule;testis	pachytene_spermatocytes;round_spermatids	pachytene_spermatocytes;round_spermatids;seminiferous_tubule;testis	pachytene_spermatocytes;round_spermatids	-	-	-	-	-	-	-	-	5.08	3.93	4.06	4.58	4.61	4.49	5.29	4.23	4.02	4.3	5.08	4.84	4.75		3.99	3.78	3.92	4.03	4.32	3.82	4.26	4.18	4.22	4.09	4.44	4.54	4.95	4.76	5.07	5.4	5.04
1557674_s_at	EFCAB2	Arsenic (D001151);expression - Arsenic (D001151)	-	Late spermatocytogenesis and meiosis	-	SEHET	pachytene_spermatocytes;round_spermatids;seminiferous_tubule;testis	pachytene_spermatocytes;round_spermatids;seminiferous_tubule	pachytene_spermatocytes;round_spermatids;seminiferous_tubule;testis	pachytene_spermatocytes;round_spermatids;seminiferous_tubule	-	-	-	-	-	-	-	-	3.66	4.1	4.1	3.73	4.77	3.98	4.74	4.12	3.99	4.35	4.04	4.39	4.04		4.02	4.49	4.04	4.18	3.73	3.91	4.15	4.43	3.93	4.14	4.47	4.51	6.24	4.66	5.48	5.57	5.9
228260_at	ELAVL2	-	-	Ad spermatogonia	DOWNinHIR	PEHET	-	-	brain;pachytene_spermatocytes;round_spermatids;seminiferous_tubule;spinal_cord;testis	brain;pachytene_spermatocytes;round_spermatids;seminiferous_tubule;spinal_cord;testis	cervix_uteri_squamous_cell_carcinoma_D_yes;kidney_chromophobe_renal_carcinoma;kidney_chromophobe_renal_carcinoma_D_no;endometrium_adenocarcinoma_H3_malignant_mixed_mullerian_tumor;endometrium_adenocarcinoma_H3_malignant_mixed_mullerian_tumor_D_yes;breast_metaplastic_carcinoma;cervix_uteri_H1_cancer_D_yes;myometrium_H1_cancer;myometrium_sarcoma;ovary_germ_cell_and_embryonal_tumor;ovary_germ_cell_a…	ovary_germ_cell_and_embryonal_tumor;ovary_germ_cell_and_embryonal_tumor_H3_dysgerminoma;ovary_sex_cord-gonadal_stromal_tumor_D_yes;ovary_sex_cord-gonadal_stromal_tumor_H3_granulosa_cell_tumor;ovary_sex_cord-gonadal_stromal_tumor_H3_granulosa_cell_tumor_D_yes;vulva_H1_cancer_D_no;vulva_squamous_cell_carcinoma_D_no;nAll	-	-	-	-	-	-	6.04	5.96	7.31	5.1	8.52	8.71	9.81	9.68	9.36	8.94	9.71	8.85	10.61		4.71	4.44	4.56	4.43	4.09	3.94	5.06	6.49	8.74	7.73	6.98	8.64	10.76	9.84	9.82	9.89	9.69
217073_x_at	APOA1	1-_6-__3-methoxyestra-1_3_5_10_-trien-17-yl_amino_hexyl_-1H-pyrrole-2_5-dione (C060229);reaction - 1-_6-__3-methoxyestra-1_3_5_10_-trien-17-yl_amino_hexyl_-1H-pyrrole-2_5-dione (C060229);expression - 1-_6-__3-methoxyestra-1_3_5_10_-trien-17-yl_amino_hexyl_-1H-pyrrole-2_5-dione (C060229);1-oleoyl-2-acetylglycerol (C038237);reaction - 1-oleoyl-2-acetylglycerol (C038237);transport - 1-oleoyl-2-acety…	Autosomal dominant inheritance (HP:0000006);Proteinuria (HP:0000093);Nephrotic syndrome (HP:0000100);Nephropathy (HP:0000112);Neurological abnormality (HP:0000707);Hematuria (HP:0000790);Hypertension (HP:0000822);Edema (HP:0000969);Skin rash (HP:0000988);Cholestasis (HP:0001396);Splenomegaly (HP:0001744);Hepatomegaly (HP:0002240);Generalized amyloid deposition (HP:0003216);Renal failure (HP:00000…	Sertoli 1	-	IE	-	-	-	-	endometrium_adenocarcinoma_H3_mixed_adecarcinoma_D_no;nAll	-	-	-	-	-	-	-	11.87	11.72	12.05	11.6	11.61	11.64	10.75	12.03	11.67	11.22	11.63	12.27	11.21		7.11	11.01	10.58	11.17	11.21	10.43	10.32	10.65	10.47	10.79	11.34	10.54	10.32	10.48	10.25	10.15	10.29
228061_at	CCDC126	-	-	Early spermiogenesis	-	IE	-	-	-	-	cervix_uteri_squamous_cell_carcinoma_D_no;lung_adenosquamous_carcinoma;lung_adenosquamous_carcinoma_D_yes;esophagus_adenocarcinoma_D_yes;esophagus_H1_cancer;esophagus_H1_cancer_D_yes;esophagus_adenocarcinoma;cervix_uteri_H1_cancer_D_no;cervix_uteri_adenocarcinoma;cervix_uteri_adenocarcinoma_D_no;lymphoma_H1_cancer;lymphoma_b-cell_lymphoma_nos;lymphoma_b-cell_lymphoma_nos_H3_large_b-cell_lymphoma_…	-	-	-	-	-	-	-	6.68	6.24	6.45	6.47	6.44	6.59	6.53	6.16	6.58	6.44	6.74	6.59	6.85		6.97	8.08	8	7.65	8.08	8.13	7.83	8.14	7.81	7.93	7.25	8.17	7.92	7.44	7.5	8.02	7.43
1560954_at	-	-	-	Late spermiogenesis	-	SEHET	pachytene_spermatocytes;round_spermatids;seminiferous_tubule;testis	round_spermatids	pachytene_spermatocytes;round_spermatids;seminiferous_tubule;testis	round_spermatids	-	-	-	-	-	-	-	-	3.19	3.37	3.33	3.31	3.45	3.45	3.61	3.2	3.35	3.56	3.2	3.36	3.1		3.36	3.11	3.01	3.29	3.26	3.09	3.32	3.23	3.2	3.27	3.5	3.23	3.29	3.25	3.06	3.27	3.3
233839_at	EFCAB6	-	-	Late spermiogenesis	-	SEHET	pachytene_spermatocytes;round_spermatids;seminiferous_tubule	round_spermatids	pachytene_spermatocytes;round_spermatids;seminiferous_tubule	round_spermatids	-	-	-	-	-	-	-	-	3.48	3.43	3.4	3.24	3.18	3.19	3.54	3.45	3.34	3.13	3.13	3.32	3.15		4.02	3.46	3.45	3.25	3.22	3.33	3.53	3.3	3.52	3.43	3.55	3.83	3.96	3.94	4.28	4.12	4.29
223484_at	C15orf48	arsenic trioxide (C006632);expression - arsenic trioxide (C006632);Asbestos_ Crocidolite (D017638);expression - Asbestos_ Crocidolite (D017638);Atrazine (D001280);expression - Atrazine (D001280);resveratrol (C059514);expression - resveratrol (C059514)	-	Spermatocytogenesis and early meiosis	-	UE	-	-	-	-	endometrium_adenocarcinoma_H3_mixed_adecarcinoma;kidney_H1_cancer;kidney_H1_cancer_D_yes;kidney_H1_cancer_D_no;liver_H1_cancer;liver_H1_cancer_D_no;endometrium_H1_cancer;endometrium_H1_cancer_D_yes;endometrium_H1_cancer_D_no;endometrium_adenocarcinoma;kidney_conventional_clear_cell_renal_carcinoma;kidney_conventional_clear_cell_renal_carcinoma_D_yes;kidney_conventional_clear_cell_renal_carcinoma_…	liver_hepatocellular_carcinoma_D_no;endometrium_H1_cancer;endometrium_H1_cancer_D_yes;endometrium_H1_cancer_D_no;kidney_papillary_renal_cell_carcinoma;kidney_papillary_renal_cell_carcinoma_D_no;liver_H1_cancer;liver_H1_cancer_D_no;liver_cholangiocarcinoma;liver_cholangiocarcinoma_D_no;liver_hepatocellular_carcinoma;endometrium_adenocarcinoma;endometrium_adenocarcinoma_D_yes;endometrium_adenocarci…	-	-	-	-	-	-	6.93	5.92	6.72	6.95	7.13	6.85	6.91	7.33	6.29	6.99	6.63	7.16	6.55		3.8	5.79	4.63	6.05	6.7	4.57	6.79	7.12	6.35	6.86	7.47	7.36	8.28	8.8	9.06	8.82	8.76
220168_at	CASC1	Diethylstilbestrol (D004054);expression - Diethylstilbestrol (D004054)	-	Late spermatocytogenesis and meiosis	-	PEHET	-	-	fallopian_tube;pachytene_spermatocytes;round_spermatids;seminiferous_tubule;testis	pachytene_spermatocytes;round_spermatids;seminiferous_tubule;testis	-	-	-	-	-	-	-	-	4.45	4.18	4.58	4.5	4.06	4.32	4.82	3.83	4.73	4.43	4.19	4.52	4.9		4.45	3.93	5.21	5.11	4.39	5.2	5.3	5.25	4.87	5.27	5.12	5.55	5.8	5.82	6.21	6.05	6.05
223876_at	SPATA16	-	Infertility (HP:0000789);Metabolism abnormality (HP:0001939);Male infertility (HP:0003251);Impaired spermatogenesis (HP:0008669);Decreased fertility (HP:0000144);Abnormality of the genital tract (HP:0000078);Genitourinary abnormality (HP:0000119);Phenotypic abnormality (HP:0000118);All (HP:0000001);Abnormality of male internal genitalia (HP:0000022);Abnormal internal genitalia (HP:0000812);Abnorm…	Early spermiogenesis	-	UE	-	-	-	-	-	-	-	-	-	-	-	-	5.7	5.93	5.81	6.1	5.59	5.58	5.58	5.52	5.8	5.73	5.96	5.44	5.61		5.79	5.51	5.48	5.83	5.88	5.44	6.86	6.53	6.01	5.78	6.87	5.43	5.34	5.8	5.59	5.48	5.45
232048_at	FAM76B	Fluorouracil (D005472);expression - Fluorouracil (D005472)	-	Early spermiogenesis	-	IE	-	-	-	-	colon_H1_cancer;colon_H1_cancer_D_yes;colon_H1_cancer_D_no;fallopian_tube_H1_cancer;fallopian_tube_adenocarcinoma;colon_adenocarcinoma;colon_adenocarcinoma_D_yes;colon_adenocarcinoma_D_no;colon_adenocarcinoma_H3_mucinous_adenocarcinoma;colon_adenocarcinoma_H3_mucinous_adenocarcinoma_D_yes;colon_adenocarcinoma_H3_mucinous_adenocarcinoma_D_no;liver_hepatocellular_carcinoma_D_no;myometrium_H1_cancer…	-	-	-	-	-	-	-	6.28	5.99	6.5	6.48	6.08	6.17	5.96	5.81	5.86	6.2	6.3	6.13	6.06		5.39	6.06	5.87	6.37	6.35	6.01	6.07	6.59	6.39	6.34	5.99	6.38	7.06	6.77	6.79	6.99	6.33
241308_at	-	-	-	Late spermiogenesis	-	SEHET	pachytene_spermatocytes;round_spermatids;seminiferous_tubule;testis	pachytene_spermatocytes;round_spermatids	pachytene_spermatocytes;round_spermatids;seminiferous_tubule;testis	pachytene_spermatocytes;round_spermatids	-	-	-	-	-	-	-	-	3.72	3.54	3.97	4.03	3.47	3.61	3.91	4.02	3.92	3.79	3.92	3.68	3.85		3.73	4.16	3.97	4.07	3.63	3.81	4.09	4.04	3.73	3.98	3.93	3.52	3.67	3.2	3.71	3.38	3.97
231433_at	-	-	-	Late spermiogenesis	-	SEHET	pachytene_spermatocytes;round_spermatids;seminiferous_tubule;testis	pachytene_spermatocytes;round_spermatids;seminiferous_tubule;testis	pachytene_spermatocytes;round_spermatids;seminiferous_tubule;testis	pachytene_spermatocytes;round_spermatids;seminiferous_tubule;testis	-	-	-	-	-	-	-	-	4.69	4.41	4.66	4.85	4.48	4.59	4.38	4.39	4.33	4.6	4.53	4.56	3.98		4.89	4.52	4.35	4.32	4.49	4.28	4.89	4.79	4.58	4.23	5.02	4.73	4.49	4.45	4.32	4.42	4.3
223998_at	TTLL2	-	-	Late spermiogenesis	-	SEHET	pachytene_spermatocytes;round_spermatids;seminiferous_tubule;testis	pachytene_spermatocytes;round_spermatids;seminiferous_tubule;testis	pachytene_spermatocytes;round_spermatids;seminiferous_tubule;testis	pachytene_spermatocytes;round_spermatids;seminiferous_tubule;testis	-	-	-	-	-	-	-	-	4.14	4.31	4.49	4.36	4.39	4.19	4.64	4.56	4.51	4.15	4.02	4.41	4.15		4.49	4.43	4.48	4.26	4.38	4.43	4.22	4.68	4.52	4.14	4.27	3.75	4.08	4.19	4.33	4.54	4.45
240893_at	-	-	-	Late spermiogenesis	-	SEHET	pachytene_spermatocytes;round_spermatids;seminiferous_tubule;testis	pachytene_spermatocytes;round_spermatids;seminiferous_tubule;testis	pachytene_spermatocytes;round_spermatids;seminiferous_tubule;testis	pachytene_spermatocytes;round_spermatids;seminiferous_tubule;testis	-	-	-	-	-	-	-	-	4.18	3.9	3.96	3.93	3.68	3.96	3.66	3.85	3.75	3.62	3.67	3.78	3.69		3.73	3.56	3.96	3.6	3.85	3.83	4.29	3.9	3.93	3.89	5.15	3.57	3.73	3.67	3.59	3.59	3.89
233975_at	PRNT	-	-	Late spermiogenesis	-	SEHET	round_spermatids;seminiferous_tubule;testis	round_spermatids;seminiferous_tubule	round_spermatids;seminiferous_tubule;testis	round_spermatids;seminiferous_tubule	-	-	-	-	-	-	-	-	4.37	4.17	4.12	4.19	4.24	4.4	4.25	4.42	4.61	4.4	4.44	4.32	4.07		4.38	4.13	4.42	4.31	4.33	4.02	4.34	4.71	4.38	3.87	4.11	4.35	4.03	4.04	4.13	4.21	4.23
236689_at	RNF151	-	-	Late spermiogenesis	-	UE	-	-	-	-	-	-	-	-	-	-	-	-	5.9	5.73	5.32	5.25	5.75	5.65	5.94	5.83	5.69	5.87	5.65	5.9	5.48		5.94	5.77	6.15	6.13	5.68	5.95	6.04	6.3	5.73	5.75	6.21	6.02	5.71	5.7	5.48	5.49	5.87
232736_s_at	POM121L9P;POM121L8P;POM121L10P	-	-	Late spermatocytogenesis and meiosis	-	UE	-	-	-	-	-	-	-	-	-	-	-	-	5.55	5.94	5.69	5.7	5.65	5.36	5.11	5.47	5.31	5.48	5.66	5.44	5.57		5.49	5.44	5.31	5.6	5.43	5.24	6.02	6.53	5.94	6.45	6.33	6.67	5.97	7.46	7.51	7.2	7.57
218349_s_at	ZWILCH	-	-	Spermatocytogenesis and early meiosis	-	IE	-	-	-	-	breast_medullary_carcinoma_nos;lung_large_cell_carcinoma_D_yes;cervix_uteri_adenosquamous_carcinoma_D_no;cervix_uteri_squamous_cell_carcinoma;cervix_uteri_squamous_cell_carcinoma_D_yes;cervix_uteri_squamous_cell_carcinoma_D_no;colon_H1_cancer;colon_H1_cancer_D_yes;colon_H1_cancer_D_no;lung_adenosquamous_carcinoma;lung_adenosquamous_carcinoma_D_yes;lung_large_cell_carcinoma;esophagus_adenocarcinom…	lung_large_cell_carcinoma;myometrium_H1_cancer;cervix_uteri_squamous_cell_carcinoma;cervix_uteri_squamous_cell_carcinoma_D_yes;cervix_uteri_squamous_cell_carcinoma_D_no;esophagus_adenocarcinoma_D_yes;fallopian_tube_H1_cancer;fallopian_tube_adenocarcinoma;fallopian_tube_adenocarcinoma_H3_papillary_serous_adenocarcinoma;colon_H1_cancer_D_no;colon_adenocarcinoma_D_no;colon_adenocarcinoma_H3_mucinous…	-	-	-	yes	-	-	6.38	6.44	6.14	6.05	6.49	6.95	6.7	6.82	7.15	6.87	6.93	6.85	7.5		5.5	6	6.11	5.91	5.73	6.09	5.86	6.59	6.72	6.93	6.95	7.45	8.44	8.89	9.07	8.76	8.69
204450_x_at	APOA1	1-_6-__3-methoxyestra-1_3_5_10_-trien-17-yl_amino_hexyl_-1H-pyrrole-2_5-dione (C060229);reaction - 1-_6-__3-methoxyestra-1_3_5_10_-trien-17-yl_amino_hexyl_-1H-pyrrole-2_5-dione (C060229);expression - 1-_6-__3-methoxyestra-1_3_5_10_-trien-17-yl_amino_hexyl_-1H-pyrrole-2_5-dione (C060229);1-oleoyl-2-acetylglycerol (C038237);reaction - 1-oleoyl-2-acetylglycerol (C038237);transport - 1-oleoyl-2-acety…	Autosomal dominant inheritance (HP:0000006);Proteinuria (HP:0000093);Nephrotic syndrome (HP:0000100);Nephropathy (HP:0000112);Neurological abnormality (HP:0000707);Hematuria (HP:0000790);Hypertension (HP:0000822);Edema (HP:0000969);Skin rash (HP:0000988);Cholestasis (HP:0001396);Splenomegaly (HP:0001744);Hepatomegaly (HP:0002240);Generalized amyloid deposition (HP:0003216);Renal failure (HP:00000…	Sertoli 2	-	IE	-	-	-	-	endometrium_adenocarcinoma_H3_mixed_adecarcinoma_D_no;nAll	-	-	-	-	-	-	-	11.76	11.66	11.94	11.59	11.5	11.62	10.7	11.94	11.51	11.26	11.54	12.19	11.17		6.62	11.11	10.49	11.14	11.1	10.5	10.25	10.56	10.31	10.65	11.19	10.51	10.15	10.56	10.25	10.14	10.16
231065_at	PDE6D	Cytarabine (D003561);expression - Cytarabine (D003561)	-	Late spermatocytogenesis and meiosis	-	SEHET	pachytene_spermatocytes;round_spermatids;seminiferous_tubule;testis	pachytene_spermatocytes;round_spermatids;seminiferous_tubule;testis	pachytene_spermatocytes;round_spermatids;seminiferous_tubule;testis	pachytene_spermatocytes;round_spermatids;seminiferous_tubule;testis	-	-	-	-	-	-	-	-	3.25	3.47	3.65	3.38	3.96	3.78	4.69	3.66	3.97	3.94	3.89	3.65	4.28		3.49	3.51	3.73	3.14	3.46	3.37	4.06	4.07	3.94	3.91	4.18	5.23	6.44	5.9	6.31	6.44	6.03
213346_at	C13orf27	Cyclophosphamide (D003520);expression - Cyclophosphamide (D003520)	-	Spermatocytogenesis and early meiosis	DOWNinHIR	UE	-	-	-	-	-	-	-	-	-	-	-	-	6.76	6.46	6.3	6.32	7.25	7.05	7.82	7.8	7.35	7.23	7.52	7.05	8.18		7.07	7.44	7.77	7.65	7.62	7.67	8.31	8.18	7.52	8.5	7.7	8.89	10.9	10.69	11.14	10.86	10.93
206733_at	TULP2	Tetrachlorodibenzodioxin (D013749);expression - Tetrachlorodibenzodioxin (D013749)	-	Late spermiogenesis	-	SEHET	pachytene_spermatocytes;round_spermatids;seminiferous_tubule;testis	pachytene_spermatocytes;round_spermatids;seminiferous_tubule;testis	pachytene_spermatocytes;round_spermatids;seminiferous_tubule;testis	pachytene_spermatocytes;round_spermatids;seminiferous_tubule;testis	-	-	-	-	-	-	yes	-	4.1	4.35	4.23	4.33	4.05	4.14	4.22	4.13	4.48	4.3	4.12	4.29	4.29		3.93	3.74	4.13	3.92	3.94	4.06	4.51	4.91	4.08	4.13	4.95	3.91	4.21	4.12	4.1	4.28	4.42
230975_at	-	-	-	Late spermiogenesis	-	SEHET	pachytene_spermatocytes;round_spermatids;seminiferous_tubule;testis	pachytene_spermatocytes;round_spermatids;seminiferous_tubule;testis	pachytene_spermatocytes;round_spermatids;seminiferous_tubule;testis	pachytene_spermatocytes;round_spermatids;seminiferous_tubule;testis	-	-	-	-	-	-	-	-	4.32	3.96	4.5	4.29	4.5	4.01	4.33	4.63	3.97	4.24	4.21	4.09	3.92		4.06	4.1	3.94	3.98	4.29	4.37	4.44	4.21	4.04	4.1	4.39	4.19	3.49	4.15	4.36	3.98	4.22
241224_x_at	DSCR8	-	-	Spermatocytogenesis and early meiosis	DOWNinHIR	PEHET	-	-	pachytene_spermatocytes;round_spermatids;seminiferous_tubule;testis	pachytene_spermatocytes;round_spermatids;seminiferous_tubule;testis	endometrium_adenocarcinoma_H3_mixed_adecarcinoma;endometrium_H1_cancer_D_yes;endometrium_adenocarcinoma_D_yes;endometrium_adenocarcinoma_H3_clear_cell_adenocarcinoma;endometrium_adenocarcinoma_H3_clear_cell_adenocarcinoma_D_yes;endometrium_adenocarcinoma_H3_malignant_mixed_mullerian_tumor;endometrium_adenocarcinoma_H3_malignant_mixed_mullerian_tumor_D_yes;endometrium_adenocarcinoma_H3_malignant_m…	endometrium_adenocarcinoma_H3_clear_cell_adenocarcinoma;endometrium_adenocarcinoma_H3_clear_cell_adenocarcinoma_D_yes;ovary_germ_cell_and_embryonal_tumor;ovary_germ_cell_and_embryonal_tumor_H3_dysgerminoma;ovary_malignant_mixed_muellerian_tumor;ovary_malignant_mixed_muellerian_tumor_D_yes;nAll	-	-	-	-	yes	-	4.52	4.63	4.99	4.67	5.06	5.38	6.48	6.25	6.21	6.1	6.81	5.26	7.63		4.07	4.53	4.49	4.02	4.34	4.41	5.67	5.92	5.81	6.15	5.83	7.22	8.62	8.5	8.55	8.56	8.64
242042_s_at	LOC401022	-	-	Early spermiogenesis	-	IE	-	-	-	-	-	-	-	-	-	-	-	-	4.41	4.68	5.19	5.05	5.07	5.09	5.99	5.64	5.67	5.08	5.52	5.26	6.36		4.75	4.66	4.37	4.42	4.4	4.35	4.87	5.36	4.89	4.89	5.38	4.71	5.71	5.03	5.52	5.55	5.8
231531_at	C3orf24	Arbutin (D001104);expression - Arbutin (D001104)	-	Late spermiogenesis	-	UE	-	-	-	-	-	-	-	-	-	-	-	-	5.16	5.29	6.01	5.51	5.15	5.22	5.29	5.54	5.42	4.99	5.31	5.09	5.48		5.15	5.07	5.46	5.3	5.07	5.12	5.58	5.61	5.16	5.28	6.12	5.06	5.22	5.02	5.39	5.01	5.16
1560915_at	DPY19L1	tert-Butylhydroperoxide (D020122);expression - tert-Butylhydroperoxide (D020122);Calcitriol (D002117);expression - Calcitriol (D002117);Fluorouracil (D005472);response to chemical - Fluorouracil (D005472)	-	Late spermiogenesis	-	SEHET	round_spermatids;seminiferous_tubule	round_spermatids	round_spermatids;seminiferous_tubule	round_spermatids	-	-	-	-	-	-	-	-	3.33	3.17	3.21	3.55	3.38	3.28	3.34	3.39	3.43	3.24	3.33	3.08	3.03		3.24	3.5	3.06	3.31	3.18	3.5	3.39	3.58	3.29	3.38	3.53	3.21	3.32	3.64	3.37	3.47	3.3
1554294_s_at	TTBK2	Amiodarone (D000638);expression - Amiodarone (D000638);decitabine (C014347);expression - decitabine (C014347)	Autosomal dominant inheritance (HP:0000006);Nystagmus (HP:0000639);Dysarthria (HP:0001260);Cerebellar atrophy (HP:0001272);Hyperreflexia (HP:0001347);Progressive cerebellar ataxia (HP:0002073);Inheritance (HP:0000005);All (HP:0000001);Abnormality of eye movement (HP:0000496);Abnormality of the eyes (HP:0000478);Phenotypic abnormality (HP:0000118);Abnormality of movement (HP:0100022);Neurological …	Spermatocytogenesis and early meiosis	-	SEHET	pachytene_spermatocytes;round_spermatids;seminiferous_tubule;testis	pachytene_spermatocytes;round_spermatids	pachytene_spermatocytes;round_spermatids;seminiferous_tubule;testis	pachytene_spermatocytes;round_spermatids	-	-	-	-	-	-	-	-	4.15	4.05	3.92	3.68	3.85	3.83	3.82	4.1	4.22	3.5	4.11	3.9	4.29		3.64	4	3.8	3.65	4.1	3.73	4.1	4.23	4.12	3.92	3.82	4.34	5.5	5.93	6.03	5.73	5.58
237929_at	C17orf50	-	-	Late spermiogenesis	-	IE	-	-	-	-	ovary_sex_cord-gonadal_stromal_tumor_H3_granulosa_cell_tumor;nAll	-	-	-	-	-	-	-	5.22	5.21	5.3	5.16	5.07	4.92	5.12	5.22	5.22	5.26	5.2	5.05	5.15		5.26	5.1	4.97	4.99	5.1	4.98	5.14	5.48	5.07	5.09	5.63	4.91	5.08	4.46	4.98	5.21	5.21
1554982_a_at	C9orf11	-	-	Late spermiogenesis	-	SEHET	pachytene_spermatocytes;round_spermatids;seminiferous_tubule;testis	pachytene_spermatocytes;round_spermatids;seminiferous_tubule;testis	pachytene_spermatocytes;round_spermatids;seminiferous_tubule;testis	pachytene_spermatocytes;round_spermatids;seminiferous_tubule;testis	-	-	-	-	-	-	-	-	3.46	3.35	3.46	3.56	3.57	3.57	3.29	3.13	3.32	3.63	3.47	3.37	3.53		3.29	3.68	3.52	3.29	3.35	3.51	4.21	4.57	3.37	3.42	4.16	3.63	3.38	3.19	3.25	3.53	3.32
219703_at	MNS1	oxaliplatin (C030110);expression - oxaliplatin (C030110)	-	Early spermiogenesis	-	PEHET	-	-	fallopian_tube;pachytene_spermatocytes;round_spermatids;seminiferous_tubule;testis	fallopian_tube;pachytene_spermatocytes;round_spermatids;seminiferous_tubule;testis	breast_medullary_carcinoma_nos;endometrium_adenocarcinoma_H3_papillary_serous_adenocarcinoma;endometrium_adenocarcinoma_H3_papillary_serous_adenocarcinoma_D_no;cervix_uteri_adenocarcinoma;cervix_uteri_adenocarcinoma_D_no;myometrium_H1_cancer;myometrium_H1_cancer_D_yes;myometrium_sarcoma;myometrium_sarcoma_D_yes;myometrium_sarcoma_H3_leiomyosarcoma;myometrium_sarcoma_H3_leiomyosarcoma_D_yes;ovary_…	endometrium_adenocarcinoma_H3_papillary_serous_adenocarcinoma_D_no;myometrium_H1_cancer_D_yes;myometrium_sarcoma_D_yes;myometrium_sarcoma_H3_leiomyosarcoma_D_yes;nAll	-	-	-	-	-	-	6.37	6.14	6.25	6.42	6.43	6.29	6.29	6.35	6.24	5.97	6.22	6.44	6.75		5.46	5.52	5.37	5.71	5.19	5.44	5.85	5.73	5.79	5.62	5.79	5.85	5.78	6.03	5.98	5.84	5.91
240411_at	HEATR7B2	-	-	Early spermiogenesis	-	PEHET	-	-	pachytene_spermatocytes;round_spermatids;seminiferous_tubule;testis	pachytene_spermatocytes;round_spermatids;seminiferous_tubule;testis	-	-	-	-	-	-	-	-	4.78	4.54	4.48	4.7	4.3	4.69	4.5	4.74	4.27	4.83	5.07	4.36	4.82		4.77	4.28	4.39	4.41	4.85	3.83	5.15	5.49	4.67	4.51	5.19	4.78	5.2	4.87	4.87	4.61	4.79
1558680_s_at	PDE1A	Benzo_a_pyrene (D001564);expression - Benzo_a_pyrene (D001564);Uranium (D014501);expression - Uranium (D014501);uranyl acetate (C005460);expression - uranyl acetate (C005460)	-	Late spermiogenesis	-	PEHET	-	-	pachytene_spermatocytes;round_spermatids;seminiferous_tubule	pachytene_spermatocytes;round_spermatids;seminiferous_tubule	endometrium_adenocarcinoma_H3_mixed_adecarcinoma_D_no;small_intestine_gist;stomach_gist;nAll	small_intestine_gist;stomach_gist;nAll	-	-	-	-	-	-	4.46	5.01	4.77	5.83	5.6	5.03	5.45	5.24	4.92	4.87	4.96	4.93	5.45		5	5.28	4.61	4.97	4.92	5.08	4.88	5.03	5.52	4.78	4.84	5.15	4.68	4.99	5.33	5.17	5.14
241430_at	C2orf51	-	-	Late spermiogenesis	-	UE	-	-	-	-	-	-	-	-	-	-	-	-	5.06	5.1	5.36	5.08	4.79	5.27	5.54	5.75	5.53	4.8	5.59	5.36	5.64		5.31	5.41	4.64	5.27	5.38	5.28	5.63	5.66	5.04	5.3	5.55	5.66	6.08	5.68	5.67	5.55	5.74
208271_at	PAPOLB	-	-	Early spermiogenesis	-	SEHET	pachytene_spermatocytes;round_spermatids;seminiferous_tubule	pachytene_spermatocytes;round_spermatids;seminiferous_tubule	pachytene_spermatocytes;round_spermatids;seminiferous_tubule;testis	pachytene_spermatocytes;round_spermatids;seminiferous_tubule	-	-	-	-	-	-	-	-	3.74	3.5	3.52	3.4	3.24	3.44	3.36	3.3	3.51	3.28	3.61	3.37	3.47		3.45	3.26	3.62	3.39	3.43	3.71	3.25	4.13	3.42	3.31	3.57	3.66	3.81	3.63	3.68	3.99	4.37
228753_at	-	-	-	Late spermatocytogenesis and meiosis	-	UE	-	-	-	-	-	-	-	-	-	-	-	-	6.34	6.02	5.83	6.17	6.67	6.37	6.87	6.82	6.99	6.34	6.75	6.74	7.43		5.62	6.35	6.15	6.34	6.1	6.44	6.44	6.31	6.65	6.66	6.72	6.74	7.84	7.65	7.85	7.9	7.67
218100_s_at	IFT57	arsenic disulfide (C058317);expression - arsenic disulfide (C058317);Hydralazine (D006830);expression - Hydralazine (D006830);cotreatment - Hydralazine (D006830);Valproic Acid (D014635);expression - Valproic Acid (D014635);cotreatment - Valproic Acid (D014635);Zinc Sulfate (D019287);expression - Zinc Sulfate (D019287)	-	Late spermiogenesis	-	UE	-	-	-	-	liver_H1_cancer;liver_H1_cancer_D_no;liver_cholangiocarcinoma;liver_cholangiocarcinoma_D_no;liver_hepatocellular_carcinoma;nAll	liver_H1_cancer;liver_H1_cancer_D_no;liver_cholangiocarcinoma;liver_cholangiocarcinoma_D_no;liver_hepatocellular_carcinoma;nAll	-	-	-	-	-	-	7.65	7.76	7.26	7.8	7.95	7.89	7.84	7.76	7.8	7.99	7.78	7.75	8.04		8.73	8.3	8.17	8.21	8.31	7.94	8.7	8.6	8.4	8.2	8.22	8.53	8.45	8.6	8.66	8.76	8.62
209799_at	PRKAA1	6_8-diallyl 5_7-dihydroxy 2-_2-allyl 3-hydroxy 4-methoxyphenyl_1-H benzo_b_pyran-4-one (C438505);reaction - 6_8-diallyl 5_7-dihydroxy 2-_2-allyl 3-hydroxy 4-methoxyphenyl_1-H benzo_b_pyran-4-one (C438505);activity - 6_8-diallyl 5_7-dihydroxy 2-_2-allyl 3-hydroxy 4-methoxyphenyl_1-H benzo_b_pyran-4-one (C438505);phosphorylation - 6_8-diallyl 5_7-dihydroxy 2-_2-allyl 3-hydroxy 4-methoxyphenyl_1-H b…	-	Early spermiogenesis	-	UE	-	-	-	-	cervix_uteri_squamous_cell_carcinoma_D_no;colon_adenocarcinoma_H3_mucinous_adenocarcinoma_D_no;esophagus_H1_cancer;esophagus_adenocarcinoma;cervix_uteri_H1_cancer;cervix_uteri_H1_cancer_D_no;cervix_uteri_adenocarcinoma;cervix_uteri_adenocarcinoma_D_no;myometrium_H1_cancer_D_yes;myometrium_sarcoma_D_yes;myometrium_sarcoma_H3_leiomyosarcoma_D_yes;ovary_adenocarcinoma_H3_mucinous_adenocarcinoma_D_no…	cervix_uteri_adenocarcinoma_D_no;nAll	-	-	-	-	-	-	5.6	5.66	5.88	5.74	5.34	5.87	5.31	5.1	5.65	5.45	5.66	5.71	5.85		5.05	6.24	6.34	6.29	6.38	6.39	6.77	6.4	6.43	6.38	6.17	6.12	6.86	6.44	6.66	6.81	6.51
237074_at	-	-	-	Late spermiogenesis	-	SEHET	pachytene_spermatocytes;round_spermatids;seminiferous_tubule;testis	pachytene_spermatocytes;round_spermatids;seminiferous_tubule	pachytene_spermatocytes;round_spermatids;seminiferous_tubule;testis	pachytene_spermatocytes;round_spermatids;seminiferous_tubule	-	-	-	-	-	-	-	-	3.85	3.72	3.8	3.63	3.99	3.31	3.54	3.96	3.52	4.03	3.83	4.26	4.1		4.03	4.12	4.13	4.1	3.83	4.02	4.12	3.91	3.79	4.24	4	3.93	4	3.87	3.73	3.95	4.3
223941_at	FBXO24	-	-	Late spermiogenesis	-	PEHET	-	-	pachytene_spermatocytes;round_spermatids;seminiferous_tubule;testis	pachytene_spermatocytes;round_spermatids;seminiferous_tubule;testis	-	-	-	-	-	-	-	-	5.71	5.31	4.93	4.95	5.19	5.48	5.47	5.12	5.19	5.43	5.24	5.31	5.29		5.21	5.42	5.26	4.82	5.01	5.5	5.56	5.79	5.55	5.14	5.47	5.45	5.7	5.28	5.36	5.1	5.04
237325_at	C22orf43	tobacco tar (C024746);expression - tobacco tar (C024746)	-	Late spermiogenesis	-	IE	-	-	-	-	-	-	-	-	-	-	-	-	4.83	4.96	5.12	4.99	4.9	4.88	4.89	4.6	4.51	5.14	4.64	4.83	4.97		4.53	5.4	4.99	4.78	4.58	5.06	5.71	5.32	5.34	4.74	6.02	4.73	5.1	4.94	5.24	5.29	5.13
203654_s_at	COIL	-	-	Early spermiogenesis	-	UE	-	-	-	-	-	-	-	-	-	-	-	-	7.91	7.84	7.73	8.02	8.01	8.17	8.05	8.3	7.9	7.88	8.09	8.02	8.05		7.55	7.25	7.17	7.5	7.32	7.38	7.91	7.61	7.65	7.47	7.51	7.52	7.81	7.74	7.93	7.93	7.94
1552384_a_at	FAM71A	-	-	Late spermiogenesis	-	IE	-	-	-	-	-	-	-	-	-	-	-	-	4.9	4.99	4.94	5.08	4.92	5.08	4.95	5.46	4.99	4.9	5.09	5.01	4.42		5.18	5.1	5	5.13	4.57	4.89	6.23	6.07	4.7	4.73	5.52	4.99	4.95	4.62	4.93	4.33	4.58
232679_at	-	-	-	Early spermiogenesis	-	SEHET	pachytene_spermatocytes;round_spermatids;seminiferous_tubule;testis	pachytene_spermatocytes;round_spermatids;seminiferous_tubule;testis	pachytene_spermatocytes;round_spermatids;seminiferous_tubule;testis	pachytene_spermatocytes;round_spermatids;seminiferous_tubule;testis	leukemia_all_H3_all_t;nAll	-	-	-	-	-	-	-	4.92	5.14	4.51	4.54	4.23	4.26	4.05	4.1	4.52	4.84	4.35	4.78	4.73		3.94	3.47	3.02	3.98	3.08	3.27	4.29	5.31	4.1	4.57	5.19	5.59	3.73	4.3	4.38	4.13	4.79
1560565_at	-	-	-	Late spermiogenesis	-	SEHET	pachytene_spermatocytes;round_spermatids;seminiferous_tubule;testis	pachytene_spermatocytes;round_spermatids	pachytene_spermatocytes;round_spermatids;seminiferous_tubule;testis	pachytene_spermatocytes;round_spermatids	-	-	-	-	-	-	-	-	3.76	4.11	4.01	3.84	3.7	3.81	3.92	3.68	3.79	3.93	3.8	3.49	4.11		3.82	3.98	3.61	4.08	3.68	3.68	4.29	4.2	3.83	3.74	3.72	3.48	3.62	3.84	3.68	4.1	3.52
219933_at	GLRX2	bisphenol A (C006780);expression - bisphenol A (C006780);Cisplatin (D002945);response to chemical - Cisplatin (D002945);Zearalenone (D015025);expression - Zearalenone (D015025);Genistein (D019833);expression - Genistein (D019833);resveratrol (C059514);expression - resveratrol (C059514)	-	Late spermiogenesis	-	UE	-	-	-	-	-	-	-	-	-	-	-	-	7.6	7.16	6.82	7.15	7.5	7.54	7.43	7.54	7.54	7.56	7.71	7.77	7.76		7.59	7.28	6.8	6.95	7.02	6.84	7.26	7.3	7.36	6.75	7.31	7.51	7.31	7.37	7.11	7.16	7.09
224385_s_at	MOV10L1	-	-	Spermatocytogenesis and early meiosis	-	SEHET	pachytene_spermatocytes;round_spermatids;seminiferous_tubule;testis	pachytene_spermatocytes;round_spermatids;seminiferous_tubule;testis	pachytene_spermatocytes;round_spermatids;seminiferous_tubule;testis	pachytene_spermatocytes;round_spermatids;seminiferous_tubule;testis	-	-	-	-	-	-	-	-	4.06	4.51	4.58	4.29	4.8	4.88	4.57	4.9	4.94	4.96	4.46	4.58	5.29		4.23	4.17	4.29	4.81	4.55	4.32	4.19	4.94	4.91	4.88	4.66	5.83	7.29	6.6	6.84	6.75	7.01
230905_at	ZDHHC4	tert-Butylhydroperoxide (D020122);expression - tert-Butylhydroperoxide (D020122)	-	Early spermiogenesis	-	PEHET	-	-	pachytene_spermatocytes;round_spermatids;seminiferous_tubule;testis	pachytene_spermatocytes;round_spermatids;seminiferous_tubule;testis	-	-	-	-	-	-	-	-	5.13	4.88	4.8	4.68	5.37	5.13	5.43	5.1	5.24	5.33	5.49	5.41	5.08		4.91	4.74	5.12	5.07	5	4.84	5.6	5.42	5.01	5.02	5.07	5.26	4.97	5.32	5.52	5.61	5.37
204822_at	TTK	Azacitidine (D001374);expression - Azacitidine (D001374);cotreatment - Azacitidine (D001374);Doxorubicin (D004317);response to chemical - Doxorubicin (D004317);Genistein (D019833);expression - Genistein (D019833);irinotecan (C051890);expression - irinotecan (C051890);kojic acid (C011890);expression - kojic acid (C011890);methylselenic acid (C008493);expression - methylselenic acid (C008493);Nanot…	-	Spermatocytogenesis and early meiosis	DOWNinHIR	IE	-	-	-	-	breast_medullary_carcinoma_nos;endometrium_adenocarcinoma_H3_mixed_adecarcinoma;lung_large_cell_carcinoma_D_yes;cervix_uteri_adenosquamous_carcinoma_D_no;cervix_uteri_squamous_cell_carcinoma;cervix_uteri_squamous_cell_carcinoma_D_yes;cervix_uteri_squamous_cell_carcinoma_D_no;colon_H1_cancer;colon_H1_cancer_D_yes;colon_H1_cancer_D_no;lung_adenosquamous_carcinoma;lung_adenosquamous_carcinoma_D_yes;…	myometrium_H1_cancer;cervix_uteri_squamous_cell_carcinoma;cervix_uteri_squamous_cell_carcinoma_D_yes;cervix_uteri_squamous_cell_carcinoma_D_no;esophagus_adenocarcinoma_D_yes;fallopian_tube_H1_cancer;fallopian_tube_adenocarcinoma;colon_adenocarcinoma_H3_mucinous_adenocarcinoma_D_no;endometrium_adenocarcinoma_H3_clear_cell_adenocarcinoma;endometrium_adenocarcinoma_H3_clear_cell_adenocarcinoma_D_yes…	-	-	-	yes	yes	-	5.38	4.78	5.33	4.86	6.38	6.75	6.85	6.76	6.93	6.49	6.83	6.55	7.44		3.76	3.96	3.93	4.07	4.36	4.34	5.13	5.94	6.08	6.53	6.16	6.98	8.37	7.98	8.25	8.13	7.82
223706_at	C22orf23	-	-	Early spermiogenesis	-	UE	-	-	-	-	-	-	-	-	-	-	-	-	5.28	5.05	5.42	5.33	4.97	5.23	5.02	5.48	5.37	5.06	5.19	5.07	5.37		5.65	5.18	5.11	5.14	4.91	5.15	5.76	5.73	5.26	5.57	6.19	5.77	6.29	6.5	6.72	6.33	6.78
240898_at	SPAG16	-	Male infertility (HP:0003251);Impaired spermatogenesis (HP:0008669);Infertility (HP:0000789);Decreased fertility (HP:0000144);Abnormality of the genital tract (HP:0000078);Genitourinary abnormality (HP:0000119);Phenotypic abnormality (HP:0000118);All (HP:0000001);Abnormality of male internal genitalia (HP:0000022);Abnormal internal genitalia (HP:0000812);Abnormality of the male genitalia (HP:0010…	Early spermiogenesis	-	SEHET	pachytene_spermatocytes;round_spermatids;seminiferous_tubule;testis	pachytene_spermatocytes;round_spermatids;seminiferous_tubule;testis	pachytene_spermatocytes;round_spermatids;seminiferous_tubule;testis	pachytene_spermatocytes;round_spermatids;seminiferous_tubule;testis	-	-	-	-	-	-	-	-	4.46	4.23	4.27	4.22	4.28	4.72	4.29	4.61	5.05	4.28	4.36	4.58	4.46		4.06	4.99	4.87	4.31	4.63	4.46	5.24	4.82	5.07	4.61	5.19	4.73	5.21	5.8	5.97	5.62	5.54
233084_s_at	SYCE1	-	-	Spermatocytogenesis and early meiosis	-	SEHET	pachytene_spermatocytes;round_spermatids;seminiferous_tubule;testis	pachytene_spermatocytes;seminiferous_tubule;testis	pachytene_spermatocytes;round_spermatids;seminiferous_tubule;testis	pachytene_spermatocytes;seminiferous_tubule;testis	-	-	-	-	-	-	yes	-	3.93	3.54	3.45	3.66	3.83	4.54	4.55	4.76	4.67	4.63	3.92	4.51	4.84		3.45	3.73	4.79	4.45	3.65	3.99	4.57	4.37	4.27	5.12	3.89	6.23	7.21	7.22	7.59	7.49	7.73
241512_at	SPATC1	-	-	-	-	-	round_spermatids;seminiferous_tubule	round_spermatids	pachytene_spermatocytes;round_spermatids;seminiferous_tubule	round_spermatids	-	-	-	-	-	-	-	-	4.79	4.35	4.42	4.87	4.39	4.74	4.48	4.66	4.61	4.36	4.68	4.64	4.65		4.62	4.12	4.67	4.53	4.52	4.42	4.24	4.35	4.35	4.06	4.45	4.6	4.55	4.19	4.44	4.01	4.46
202779_s_at	UBE2S	Fluorouracil (D005472);reaction - Fluorouracil (D005472);expression - Fluorouracil (D005472);salinomycin (C010327);expression - salinomycin (C010327);Selenomethionine (D012645);expression - Selenomethionine (D012645);Tretinoin (D014212);expression - Tretinoin (D014212)	-	Spermatocytogenesis and early meiosis	-	UE	-	-	-	-	-	-	-	-	-	yes	-	-	7.87	7.24	7.57	6.84	7.87	8.28	8.16	8.18	7.91	7.84	8.19	8.1	8.45		6.59	7.8	8.46	8.08	8.07	8.39	7.56	8.17	8.31	8.37	8.39	8.92	10.59	9.96	9.96	9.86	9.69
1552906_at	FMR1NB	decitabine (C014347);expression - decitabine (C014347)	-	Spermatocytogenesis and early meiosis	-	SEHET	pachytene_spermatocytes;round_spermatids;seminiferous_tubule;testis	pachytene_spermatocytes;seminiferous_tubule	pachytene_spermatocytes;round_spermatids;seminiferous_tubule;testis	pachytene_spermatocytes;seminiferous_tubule	-	-	-	-	-	-	yes	-	3.45	3.21	3.33	3.11	3.85	4.63	5.26	4.31	3.74	3.69	5.46	4.21	5.54		3.22	3.17	3.33	3.46	3.28	3.54	3.47	4.38	4.79	5.26	4.11	6.5	9.29	8.19	8.76	8.75	8.76
1553633_s_at	NHEDC1, SCL9B	-	-	Late spermatocytogenesis and meiosis	-	SEHET	pachytene_spermatocytes;round_spermatids;seminiferous_tubule;testis	pachytene_spermatocytes;round_spermatids;seminiferous_tubule;testis	pachytene_spermatocytes;round_spermatids;seminiferous_tubule;testis	pachytene_spermatocytes;round_spermatids;seminiferous_tubule;testis	brain_H1_cancer;brain_astrocytoma;ovary_sex_cord-gonadal_stromal_tumor_H3_granulosa_cell_tumor;small_intestine_carcinoid_tumor;stomach_H1_cancer_D_no;stomach_adenocarcinoma_D_no;thyroid_gland_papillary_carcinoma_H3_follicular_variant_D_yes;nAll	thyroid_gland_papillary_carcinoma_H3_follicular_variant_D_yes;nAll	-	-	-	-	-	-	5.41	5.74	5.51	5.85	5.52	6.05	5.53	5.63	5.49	5.49	5.63	5.61	6.29		5.8	5.64	5.57	5.93	5.67	5.44	5.9	6.37	6.1	6.14	6.1	6.25	6.75	6.99	7.49	7.12	6.82
1552747_a_at	C3orf48	Hydralazine (D006830);expression - Hydralazine (D006830);cotreatment - Hydralazine (D006830);Valproic Acid (D014635);expression - Valproic Acid (D014635);cotreatment - Valproic Acid (D014635)	-	Late spermiogenesis	-	SEHET	pachytene_spermatocytes;round_spermatids;seminiferous_tubule;testis	round_spermatids	pachytene_spermatocytes;round_spermatids;seminiferous_tubule;testis	round_spermatids	-	-	-	-	-	-	-	-	3.06	3.7	3.41	3.2	3.43	3.17	3.5	3.09	3.18	3.48	3.46	3.23	3.28		3.49	3.39	3.19	3.11	3.2	3.49	3.46	3.95	3.05	3.17	3.6	3.35	3.13	3.32	3.29	3.09	3.08
222814_s_at	ZNHIT2	Amiodarone (D000638);expression - Amiodarone (D000638);Benzo_a_pyrene (D001564);expression - Benzo_a_pyrene (D001564)	-	Late spermiogenesis	-	PEHET	-	-	pachytene_spermatocytes;round_spermatids;seminiferous_tubule;testis	pachytene_spermatocytes;round_spermatids;seminiferous_tubule	-	-	-	-	-	-	-	-	5.49	4.79	4.9	4.54	4.74	5.42	5.58	5.18	5.19	5.15	5.03	5.21	5.47		4.63	4.33	4.39	4.48	4.5	4.73	4.1	4.81	4.73	4.26	4.95	4.89	4.92	5.16	5.33	5.24	4.51
207678_s_at	SOX30	arsenic trioxide (C006632);expression - arsenic trioxide (C006632)	-	Ad spermatogonia	DOWNinHIR	SEHET	pachytene_spermatocytes;round_spermatids;seminiferous_tubule;testis	pachytene_spermatocytes;round_spermatids;seminiferous_tubule	pachytene_spermatocytes;round_spermatids;seminiferous_tubule;testis	pachytene_spermatocytes;round_spermatids;seminiferous_tubule	-	-	Vaquerizas et al. 2009 (a)	-	-	-	-	-	3.26	3.57	4.61	3.91	5.88	5.53	5.34	5.74	5.52	6.25	5.99	5.22	7.02		3.67	3.71	3.14	3.56	3.9	3.61	4.42	4.71	5.56	5.38	5.02	6.31	7.47	6.51	7.19	7.21	7.02
210932_s_at	RNF6	Amiodarone (D000638);expression - Amiodarone (D000638);arsenic trioxide (C006632);expression - arsenic trioxide (C006632)	Autosomal dominant inheritance (HP:0000006);Neoplasia (HP:0002664);Inheritance (HP:0000005);All (HP:0000001);Phenotypic abnormality (HP:0000118);esophageal carcinoma (DOID:1107);esophagus squamous cell carcinoma (DOID:3748);carcinoma (DOID:305);cancer (DOID:162);neoplastic disease (DOID:0070001);disease of cellular proliferation (DOID:14566);disease of biological process (DOID:344);disease (DOID:…	Late spermatocytogenesis and meiosis	-	PEHET	-	-	pachytene_spermatocytes;round_spermatids;seminiferous_tubule;bladder	pachytene_spermatocytes;round_spermatids;seminiferous_tubule	breast_medullary_carcinoma_nos;vulva_H1_cancer_D_no;vulva_squamous_cell_carcinoma_D_no;nAll	-	-	-	-	-	-	-	5.38	3.75	4.56	4.81	5.09	5.27	4.61	4.64	4.76	4.68	4.99	4.68	5.05		4.47	5.63	5.89	4.99	5.54	5.86	4.74	5.79	5.76	5.88	4.78	6.06	5.99	6.07	6.28	6.15	6.21
244259_s_at	-	-	-	Late spermiogenesis	-	SEHET	pachytene_spermatocytes;round_spermatids;seminiferous_tubule;testis	pachytene_spermatocytes;round_spermatids;seminiferous_tubule	pachytene_spermatocytes;round_spermatids;seminiferous_tubule;testis	pachytene_spermatocytes;round_spermatids;seminiferous_tubule	-	-	-	-	-	-	-	-	4.5	4.37	4.68	4.32	4.32	4.48	4.33	4.45	4.71	4.15	4.26	4.04	4.16		4.1	4.15	4.32	4.15	4.14	4.22	4.42	4.67	4.4	4.33	4.63	4.03	4.09	3.89	3.87	3.99	4.03
222458_s_at	AKIRIN1	Sodium Selenite (D018038);expression - Sodium Selenite (D018038);Uranium (D014501);expression - Uranium (D014501);uranyl acetate (C005460);expression - uranyl acetate (C005460)	-	Late spermatocytogenesis and meiosis	-	UE	-	-	-	-	-	-	-	-	-	-	-	-	6.88	6.14	7.29	6.26	7.01	7.08	7.26	7.08	7.22	7.04	7.32	7.25	7.34		5.93	7.38	7.32	7.02	7.62	8.08	6.99	7.68	7.6	7.68	7.54	7.76	8.09	8.21	8.18	7.93	7.88
237735_at	-	-	-	Late spermiogenesis	-	UE	-	-	-	-	-	-	-	-	-	-	-	-	5.4	5.05	5.27	5.17	5.22	5.28	5.02	5.38	5.26	5.27	5.14	5.16	5.08		5.3	5.19	5.31	5.16	5.6	5.27	5.77	5.35	4.84	5.15	5.59	5.02	4.87	4.82	4.85	4.56	5.24
241572_at	PDZD9	-	-	Late spermiogenesis	-	SEHET	pachytene_spermatocytes;round_spermatids;seminiferous_tubule;testis	pachytene_spermatocytes;round_spermatids;seminiferous_tubule	pachytene_spermatocytes;round_spermatids;seminiferous_tubule;testis	pachytene_spermatocytes;round_spermatids;seminiferous_tubule	-	-	-	-	-	-	-	-	3.3	3.65	3.62	3.85	3.61	3.41	3.55	3.58	3.47	3.4	3.5	3.79	3.47		3.84	3.39	3.59	3.51	3.47	3.31	3.95	3.55	3.6	3.43	4.11	3.57	3.43	3.33	3.29	3.48	3.26
239570_at	RAB1A	arsenic trioxide (C006632);expression - arsenic trioxide (C006632);Hydralazine (D006830);expression - Hydralazine (D006830);cotreatment - Hydralazine (D006830);Methotrexate (D008727);response to chemical - Methotrexate (D008727);Valproic Acid (D014635);expression - Valproic Acid (D014635);cotreatment - Valproic Acid (D014635)	-	Late spermiogenesis	-	SEHET	pachytene_spermatocytes;round_spermatids;seminiferous_tubule	round_spermatids	pachytene_spermatocytes;round_spermatids;seminiferous_tubule	round_spermatids	-	-	-	-	-	-	-	-	4.84	4.53	4.34	4.56	4.76	4.69	4.57	4.76	4.8	4.53	4.49	4.84	4.45		4.67	4.27	4.59	4.56	4.45	4.62	4.52	4.66	4.09	4.45	4.37	4.25	4.4	4.4	4.5	4.4	4.49
231313_at	FLJ27354	-	-	Unclassified	-	SEHET	pachytene_spermatocytes;round_spermatids;seminiferous_tubule;testis	round_spermatids	pachytene_spermatocytes;round_spermatids;seminiferous_tubule;testis	round_spermatids	ovary_sex_cord-gonadal_stromal_tumor_D_yes;ovary_sex_cord-gonadal_stromal_tumor_H3_granulosa_cell_tumor_D_yes;nAll	-	-	-	-	-	-	-	6.09	5.31	5.61	5.75	5.86	5.84	5.7	5.43	6.03	5.95	5.98	5.85	5.76		4.41	5.14	5.47	4.98	4.98	4.81	5.24	4.85	4.62	5.24	5.43	4.62	4.83	4.96	4.73	5.02	4.66
223471_at	RAB3IP	Valproic Acid (D014635);expression - Valproic Acid (D014635)	-	Late spermatocytogenesis and meiosis	-	UE	-	-	-	-	endometrium_adenocarcinoma_H3_mixed_adecarcinoma;cervix_uteri_adenosquamous_carcinoma_D_no;cervix_uteri_squamous_cell_carcinoma;cervix_uteri_squamous_cell_carcinoma_D_yes;cervix_uteri_squamous_cell_carcinoma_D_no;esophagus_adenocarcinoma_D_yes;endometrium_H1_cancer;endometrium_H1_cancer_D_yes;endometrium_H1_cancer_D_no;endometrium_adenocarcinoma;endometrium_adenocarcinoma_D_yes;endometrium_adenoc…	esophagus_adenocarcinoma_D_yes;endometrium_adenocarcinoma_H3_clear_cell_adenocarcinoma;endometrium_adenocarcinoma_H3_clear_cell_adenocarcinoma_D_yes;endometrium_adenocarcinoma_H3_endometrioid_adenocarcinoma_D_yes;endometrium_adenocarcinoma_H3_mixed_adecarcinoma_D_no;endometrium_adenocarcinoma_H3_papillary_serous_adenocarcinoma;endometrium_adenocarcinoma_H3_papillary_serous_adenocarcinoma_D_yes;en…	-	-	-	-	-	-	6.03	6.02	6.17	5.8	6.85	7.03	7.22	7.1	7.17	6.77	6.81	6.79	7.25		6.53	5.98	5.81	5.77	5.8	5.84	6.11	6.47	6.9	6	6.22	6.66	7.22	7.28	7.66	7.59	7.59
234018_s_at	SEL1L2	-	-	Late spermiogenesis	-	PEHET	-	-	pachytene_spermatocytes;round_spermatids;seminiferous_tubule;testis	pachytene_spermatocytes;round_spermatids;seminiferous_tubule	-	-	-	-	-	-	-	-	4.36	4.23	3.82	4.87	3.98	3.89	4.07	4.51	4.15	3.66	3.92	4.13	3.71		4.54	4.45	4.32	4.68	3.9	4.24	4.7	4.6	4.32	4.3	4.62	4.01	4.29	4.15	4.6	4.43	4.39
229205_at	-	-	-	Late spermatocytogenesis and meiosis	-	SEHET	pachytene_spermatocytes;round_spermatids;seminiferous_tubule;testis	pachytene_spermatocytes;round_spermatids;seminiferous_tubule;testis	pachytene_spermatocytes;round_spermatids;seminiferous_tubule;testis	pachytene_spermatocytes;round_spermatids;seminiferous_tubule;testis	-	-	-	-	-	-	-	-	6.12	5.3	5.1	5.25	5.49	6	5.98	5.09	6.31	5.91	6.25	5.57	6.68		4.7	5.28	5.44	5.48	5.13	5.36	5.92	5.91	5.52	5.92	5.75	6.07	6.5	6.76	6.85	6.71	6.75
223754_at	C2orf88	Sodium Selenite (D018038);expression - Sodium Selenite (D018038)	-	Late spermiogenesis	-	UE	-	-	-	-	ovary_adenocarcinoma;ovary_adenocarcinoma_H3_adenocarcinoma_with_mixed_subtypes;ovary_adenocarcinoma_H3_adenocarcinoma_with_mixed_subtypes_D_yes;ovary_adenocarcinoma_H3_adenocarcinoma_with_mixed_subtypes_D_no;ovary_adenocarcinoma_H3_endometrioid_adenocarcinoma_D_yes;ovary_adenocarcinoma_H3_serous_adenocarinoma;ovary_adenocarcinoma_H3_serous_adenocarinoma_D_yes;nAll	ovary_adenocarcinoma_H3_adenocarcinoma_with_mixed_subtypes;ovary_adenocarcinoma_H3_adenocarcinoma_with_mixed_subtypes_D_yes;ovary_adenocarcinoma_H3_adenocarcinoma_with_mixed_subtypes_D_no;ovary_adenocarcinoma_H3_endometrioid_adenocarcinoma_D_yes;ovary_adenocarcinoma_H3_serous_adenocarinoma;ovary_adenocarcinoma_H3_serous_adenocarinoma_D_yes;nAll	-	-	-	-	-	-	4.78	4.7	4.86	4.81	5.15	4.69	5.15	4.96	4.97	5.37	5.52	5.3	5.06		6.26	6.06	6.24	5.94	5.71	6.25	6.4	6.34	5.75	5.63	5.99	5.47	5.59	5.55	5.58	5.42	5.31
1560619_at	LOC255411	-	-	Late spermiogenesis	-	SEHET	pachytene_spermatocytes;round_spermatids;seminiferous_tubule;testis	pachytene_spermatocytes;round_spermatids;seminiferous_tubule	pachytene_spermatocytes;round_spermatids;seminiferous_tubule;testis	pachytene_spermatocytes;round_spermatids;seminiferous_tubule	-	-	-	-	-	-	-	-	3.52	3.79	3.82	3.71	3.75	3.68	3.45	3.49	3.64	3.36	3.54	3.8	3.47		3.59	3.54	3.76	3.71	3.72	3.56	3.68	4	3.56	3.51	3.66	3.42	3.59	3.43	3.56	3.76	3.71
221037_s_at	SLC25A31	-	-	Spermatocytogenesis and early meiosis	DOWNinHIR	SEHET	pachytene_spermatocytes;round_spermatids;seminiferous_tubule;testis	pachytene_spermatocytes;round_spermatids;seminiferous_tubule;testis	pachytene_spermatocytes;round_spermatids;seminiferous_tubule;testis	pachytene_spermatocytes;round_spermatids;seminiferous_tubule;testis	-	-	-	-	-	-	-	-	3.47	3.2	3.97	3.35	5.41	5.62	6.46	5.9	6.07	5.4	6.18	5.02	6.91		3.1	3.26	3.26	3.17	3.15	3.57	4.13	5.45	5.78	6.34	5.68	6.51	7.5	7.83	8.33	8.19	8.06
1556648_a_at	C10orf40	-	-	Late spermiogenesis	-	SEHET	pachytene_spermatocytes;round_spermatids;seminiferous_tubule;testis	pachytene_spermatocytes;round_spermatids	pachytene_spermatocytes;round_spermatids;seminiferous_tubule;testis	pachytene_spermatocytes;round_spermatids	-	-	-	-	-	-	-	-	3.42	3.46	3.55	3.42	3.37	3.42	3.6	3.56	3.4	3.35	3.16	3.82	3.59		3.51	3.67	3.29	3.28	3.36	3.45	3.9	3.08	3.25	3.28	3.66	3.09	3.63	3.52	3.17	3.21	3.49
238250_at	-	-	-	Spermatocytogenesis and early meiosis	-	SEHET	pachytene_spermatocytes;round_spermatids;seminiferous_tubule;testis	pachytene_spermatocytes;round_spermatids;seminiferous_tubule;testis	pachytene_spermatocytes;round_spermatids;seminiferous_tubule;testis	pachytene_spermatocytes;round_spermatids;seminiferous_tubule;testis	-	-	-	-	-	-	-	-	3.55	4.04	4.08	3.88	5.07	5.35	5.2	5.19	5.07	4.73	4.99	4.79	6.01		3.87	3.62	3.69	4.13	3.68	3.72	4.05	4.91	4.51	4.61	5.04	5.75	6.37	7	7.03	6.93	6.77
231485_at	-	-	-	Late spermiogenesis	-	SEHET	pachytene_spermatocytes;round_spermatids;seminiferous_tubule;testis	pachytene_spermatocytes;round_spermatids;seminiferous_tubule;testis	pachytene_spermatocytes;round_spermatids;seminiferous_tubule;testis	pachytene_spermatocytes;round_spermatids;seminiferous_tubule;testis	-	-	-	-	-	-	-	-	4.44	4.85	4.54	4.33	4.8	4.62	4.59	4.61	5.21	4.56	4.68	4.79	4.79		4.77	4.65	5.25	4.7	4.75	4.8	5.11	4.91	4.65	4.87	4.96	4.25	4.29	4.17	4.77	4.56	4.51
1553887_at	C19orf75	-	-	Late spermatocytogenesis and meiosis	-	SEHET	pachytene_spermatocytes;round_spermatids;seminiferous_tubule;testis	pachytene_spermatocytes;round_spermatids;seminiferous_tubule;testis	pachytene_spermatocytes;round_spermatids;seminiferous_tubule;testis	pachytene_spermatocytes;round_spermatids;seminiferous_tubule;testis	-	-	-	-	-	-	-	-	4.18	3.9	3.97	3.85	4.3	4.58	4.8	4.97	3.88	4.46	4.31	4.14	4.49		3.99	4.22	3.8	3.73	3.97	3.82	4.1	5.28	4.7	4.21	4.75	5.61	6.61	5.83	5.74	5.88	5.78
220239_at	KLHL7	Fluorouracil (D005472);response to chemical - Fluorouracil (D005472);Sodium Selenite (D018038);expression - Sodium Selenite (D018038)	-	Late spermatocytogenesis and meiosis	-	IE	-	-	-	-	cervix_uteri_squamous_cell_carcinoma;cervix_uteri_squamous_cell_carcinoma_D_yes;cervix_uteri_squamous_cell_carcinoma_D_no;colon_H1_cancer;colon_H1_cancer_D_yes;colon_H1_cancer_D_no;lung_adenosquamous_carcinoma;lung_adenosquamous_carcinoma_D_yes;lung_large_cell_carcinoma;colon_adenocarcinoma;colon_adenocarcinoma_D_yes;colon_adenocarcinoma_D_no;colon_adenocarcinoma_H3_mucinous_adenocarcinoma_D_no;e…	lung_adenosquamous_carcinoma;lung_adenosquamous_carcinoma_D_yes;lymphoma_b-cell_lymphoma_nos_H3_large_b-cell_lymphoma_nos;myometrium_H1_cancer_D_yes;myometrium_sarcoma_D_yes;myometrium_sarcoma_H3_leiomyosarcoma_D_yes;nAll	-	-	-	-	-	-	6.43	6.17	6.43	6.28	6.92	6.78	7.1	6.75	6.42	6.94	6.51	6.51	6.58		5.42	7.58	8.49	7.77	7.96	8.17	8.57	8.16	7.83	8.05	8.49	7.66	8.39	8.24	8.19	8.41	8.32
227578_at	LOC100128191	-	-	Early spermiogenesis	-	SEHET	pachytene_spermatocytes;round_spermatids;seminiferous_tubule;testis	pachytene_spermatocytes;round_spermatids;seminiferous_tubule;testis	pachytene_spermatocytes;round_spermatids;seminiferous_tubule;testis	pachytene_spermatocytes;round_spermatids;seminiferous_tubule;testis	leukemia_all;leukemia_all_H3_all_b;leukemia_all_H3_all_t;nAll	-	-	-	-	-	-	-	4.74	4.7	4.06	4.32	4.51	4.56	4.61	4.69	4.97	4.77	4.49	4.51	4.96		4.36	4.33	4.28	4.56	4.33	4.15	4.29	4.79	4.69	4.94	4.57	4.77	5.22	5.32	5.16	5.55	5.21
230583_s_at	ZNF75D	methylselenic acid (C008493);expression - methylselenic acid (C008493)	-	Late spermiogenesis	-	SEHET	pachytene_spermatocytes;round_spermatids;seminiferous_tubule;testis	pachytene_spermatocytes;round_spermatids;seminiferous_tubule;testis	pachytene_spermatocytes;round_spermatids;seminiferous_tubule;testis	pachytene_spermatocytes;round_spermatids;seminiferous_tubule;testis	-	-	GO:0003700;Vaquerizas et al. 2009 (b)	-	-	-	-	-	4.47	4.58	4.68	4.21	4.41	4.38	4.46	4.3	4.44	4.37	4.17	4.27	4.28		4.15	4.3	4.54	4.49	4.58	4.39	4.44	4.75	4.44	4.37	4.88	4.49	4.1	4.62	4.4	4.18	4.22
231429_at	C2orf89	-	-	Late spermiogenesis	-	SEHET	pachytene_spermatocytes;round_spermatids;seminiferous_tubule;testis	pachytene_spermatocytes;round_spermatids;seminiferous_tubule	pachytene_spermatocytes;round_spermatids;seminiferous_tubule;testis	pachytene_spermatocytes;round_spermatids;seminiferous_tubule	-	-	-	-	-	-	-	-	4.43	4.7	4.07	4.09	4.11	4.11	4.41	4.11	4.34	4.19	4.39	4.4	4.23		4.22	4.26	3.84	4.13	4.22	4.24	4.64	4.86	4.11	4.15	4.66	4.06	4.22	3.98	4.16	4.28	3.99
205830_at	CLGN	_E_-4-__2-N-_4-methoxybenzenesulfonyl_amino_stilbazole_1-oxide (C479799);expression - _E_-4-__2-N-_4-methoxybenzenesulfonyl_amino_stilbazole_1-oxide (C479799);2_3-dimethoxy-1_4-naphthoquinone (C063002);expression - 2_3-dimethoxy-1_4-naphthoquinone (C063002);Antimony (D000965);expression - Antimony (D000965);Antimony Potassium Tartrate (D000966);expression - Antimony Potassium Tartrate (D000966);a…	-	Late spermatocytogenesis and meiosis	-	PEHET	-	-	heart;pachytene_spermatocytes;round_spermatids;seminiferous_tubule;testis	heart;pachytene_spermatocytes;round_spermatids;seminiferous_tubule;testis	breast_lobular_carcinoma_D_no;endometrium_adenocarcinoma_H3_mixed_adecarcinoma;cervix_uteri_adenosquamous_carcinoma_D_no;kidney_chromophobe_renal_carcinoma_D_yes;endometrium_H1_cancer;endometrium_H1_cancer_D_yes;endometrium_H1_cancer_D_no;endometrium_adenocarcinoma;endometrium_adenocarcinoma_D_yes;endometrium_adenocarcinoma_D_no;endometrium_adenocarcinoma_H3_endometrioid_adenocarcinoma;endometriu…	endometrium_adenocarcinoma_H3_mixed_adecarcinoma_D_no;endometrium_adenocarcinoma_H3_papillary_serous_adenocarcinoma_D_no;leukemia_all_H3_all_t;breast_papillary_carcinoma;breast_papillary_carcinoma_D_no;cervix_uteri_adenocarcinoma_D_no;lung_neuroendocrine_carcinoma;lung_neuroendocrine_carcinoma_D_no;small_intestine_carcinoid_tumor;small_intestine_gist;nAll	-	-	-	-	-	-	5.48	5.28	5.35	5.53	6.05	6.32	6.62	6.05	6.25	6.12	6.37	6.11	6.87		5.12	5.01	5.28	5.35	4.55	4.41	5.65	6.51	5.58	6.06	6.33	6.37	6.28	7.43	7.4	7.39	7.14
203554_x_at	PTTG1	2_3-dimethoxy-1_4-naphthoquinone (C063002);expression - 2_3-dimethoxy-1_4-naphthoquinone (C063002);Antimony (D000965);expression - Antimony (D000965);Antimony Potassium Tartrate (D000966);expression - Antimony Potassium Tartrate (D000966);arsenic trioxide (C006632);expression - arsenic trioxide (C006632);Cadmium (D002104);expression - Cadmium (D002104);Cadmium Chloride (D019256);expression - Cadm…	-	Late spermatocytogenesis and meiosis	-	UE	-	-	-	-	-	-	GO:0003700	-	-	yes	-	-	6.92	7.22	7.07	6.87	7.65	8.15	8.09	8.31	7.9	7.79	7.89	7.57	8.45		6.33	7.01	6.73	7.24	6.8	6.88	8.05	8.03	7.64	7.81	8.01	8.65	9.75	9.7	9.72	9.38	9.85
1554831_x_at	ALS2CR11	-	-	Early spermiogenesis	-	SEHET	pachytene_spermatocytes;round_spermatids;seminiferous_tubule;testis	pachytene_spermatocytes;round_spermatids;seminiferous_tubule;testis	pachytene_spermatocytes;round_spermatids;seminiferous_tubule;testis	pachytene_spermatocytes;round_spermatids;seminiferous_tubule;testis	-	-	-	-	-	-	-	-	3.82	4.04	4.45	4.6	3.93	4.18	3.98	3.94	4.14	4.5	4.35	4.12	3.87		4.1	4.2	4.52	4.17	4.41	4.08	5.11	5.36	4.22	4.24	4.64	4.96	4.84	5.11	5.34	4.81	4.08
228285_at	TDRD9	-	-	Ad spermatogonia	DOWNinHIR	PEHET	-	-	pachytene_spermatocytes;round_spermatids;seminiferous_tubule;testis;thyroid_gland	pachytene_spermatocytes;round_spermatids;seminiferous_tubule;testis;thyroid_gland	-	-	-	-	-	-	-	-	5.01	5.06	5.99	4.88	6.52	6.96	6.95	6.81	7.05	6.51	6.73	6.41	7.98		4.42	4.28	3.92	4.04	4.14	4.08	4.56	5.41	5.86	5.82	4.56	7.08	8.97	8.98	9.21	8.99	8.78
204233_s_at	CHKA	arsenic trioxide (C006632);expression - arsenic trioxide (C006632);nickel sulfate (C029938);expression - nickel sulfate (C029938);Selenium (D012643);expression - Selenium (D012643)	-	Early spermiogenesis	-	UE	-	-	-	-	-	-	-	-	-	-	-	-	7.05	7.48	8.26	7.54	6.95	7.29	7.47	7.17	7.24	7.22	7.41	7.26	7.32		6.61	7.32	7.78	7.26	7.49	7.72	7.45	7.54	7.37	7.64	7.45	7.61	8	8.13	7.8	7.81	7.9
50400_at	PAOX	arsenic trioxide (C006632);expression - arsenic trioxide (C006632);Selenium (D012643);expression - Selenium (D012643);cotreatment - Selenium (D012643);Vitamin E (D014810);expression - Vitamin E (D014810);cotreatment - Vitamin E (D014810)	-	Late spermiogenesis	-	UE	-	-	-	-	leukemia_all_H3_all_b;nAll	leukemia_all_H3_all_b;nAll	-	-	-	-	-	-	5.79	5.56	5.53	5.42	5.86	6.31	6.09	5.98	6.02	5.97	5.99	5.97	6.24		5.98	6.08	5.63	5.73	5.84	5.78	5.97	6.2	6.12	5.62	6.16	5.8	6.03	5.76	5.64	5.49	5.72
1556048_at	-	-	-	Late spermatocytogenesis and meiosis	-	SEHET	pachytene_spermatocytes;round_spermatids;seminiferous_tubule;testis	pachytene_spermatocytes;round_spermatids;seminiferous_tubule;testis	pachytene_spermatocytes;round_spermatids;seminiferous_tubule;testis	pachytene_spermatocytes;round_spermatids;seminiferous_tubule;testis	ovary_sex_cord-gonadal_stromal_tumor_D_yes;ovary_sex_cord-gonadal_stromal_tumor_H3_granulosa_cell_tumor;ovary_sex_cord-gonadal_stromal_tumor_H3_granulosa_cell_tumor_D_yes;nAll	-	-	-	-	-	-	-	4.56	4.68	4.86	4.53	4.57	4.95	5.5	5.41	4.91	5.26	5.41	5.53	5.15		4.42	4.73	5.02	4.6	4.6	4.79	5.11	4.99	4.67	4.68	4.93	5.27	6.67	7.04	6.82	6.97	6.85
207374_at	PLSCR2	-	-	Late spermiogenesis	-	SEHET	pachytene_spermatocytes;round_spermatids;seminiferous_tubule;testis	pachytene_spermatocytes;round_spermatids;seminiferous_tubule;testis	pachytene_spermatocytes;round_spermatids;seminiferous_tubule;testis	pachytene_spermatocytes;round_spermatids;seminiferous_tubule;testis	-	-	-	-	-	-	-	-	3.79	4.2	4.26	4.2	3.96	3.78	4.18	4.53	4.13	4.39	3.86	3.88	4.02		4.12	3.79	3.93	3.89	4.17	4.27	4.14	4.77	4.24	4.26	3.84	4.06	3.94	4.44	3.99	3.98	4.2
201714_at	TUBG1	arsenic trioxide (C006632);expression - arsenic trioxide (C006632);Carmustine (D002330);expression - Carmustine (D002330);Dust (D004391);expression - Dust (D004391)	-	Late spermatocytogenesis and meiosis	-	UE	-	-	-	-	-	-	-	-	-	-	-	-	7.74	7.06	7.3	7.29	7.34	7.72	7.83	7.71	7.4	7.51	7.53	7.63	7.55		7.38	7.76	7.9	7.9	7.93	8.07	8.19	8.12	7.83	8.08	8.19	8.45	9.34	9.47	9.43	9.22	9.45
230342_at	FOXK1	decitabine (C014347);expression - decitabine (C014347);cotreatment - decitabine (C014347);Calcitriol (D002117);expression - Calcitriol (D002117);trichostatin A (C012589);expression - trichostatin A (C012589);cotreatment - trichostatin A (C012589)	-	Late spermiogenesis	-	SEHET	pachytene_spermatocytes;round_spermatids;seminiferous_tubule;testis	pachytene_spermatocytes;round_spermatids;seminiferous_tubule	pachytene_spermatocytes;round_spermatids;seminiferous_tubule;testis	pachytene_spermatocytes;round_spermatids;seminiferous_tubule	-	-	GO:0003700;Vaquerizas et al. 2009 (c)	-	-	-	-	-	4.7	4.74	4.3	4.25	4.66	4.76	4.68	4.9	4.52	4.5	4.77	4.58	4.37		4.69	4.45	4.58	4.24	4.29	4.3	4.71	4.49	4.73	4.66	4.68	4.46	4.46	4.78	4.41	4.64	4.28
232868_at	C9orf11	-	-	Late spermiogenesis	-	SEHET	pachytene_spermatocytes;round_spermatids;seminiferous_tubule;testis	pachytene_spermatocytes;round_spermatids;seminiferous_tubule;testis	pachytene_spermatocytes;round_spermatids;seminiferous_tubule;testis	pachytene_spermatocytes;round_spermatids;seminiferous_tubule;testis	-	-	-	-	-	-	-	-	3.65	3.93	3.5	3.61	3.74	3.71	3.86	3.56	3.31	3.46	3.73	3.78	3.41		3.26	3.59	3.77	3.59	3.69	3.53	4.44	4.93	3.78	3.63	3.79	3.98	3.58	3.71	3.38	3.45	3.43
239977_at	C12orf42	-	-	Late spermiogenesis	-	SEHET	pachytene_spermatocytes;round_spermatids;seminiferous_tubule;testis	pachytene_spermatocytes;round_spermatids;seminiferous_tubule	pachytene_spermatocytes;round_spermatids;seminiferous_tubule;testis	pachytene_spermatocytes;round_spermatids;seminiferous_tubule	-	-	-	-	-	-	-	-	3.67	3.62	3.67	3.42	3.76	3.65	3.96	3.61	3.97	3.73	3.81	3.78	3.74		3.75	3.28	3.59	3.58	3.66	3.64	3.55	4.12	3.72	3.61	3.62	3.62	3.83	3.86	3.35	3.74	3.9
241204_at	-	-	-	-	-	-	round_spermatids	round_spermatids	round_spermatids	round_spermatids	-	-	-	-	-	-	-	-	4.2	3.89	3.91	3.82	3.58	3.5	3.74	3.75	3.69	3.65	3.53	3.42	4.31		3.48	3.79	3.93	3.47	3.76	3.78	3.62	3.96	3.68	3.47	3.61	3.55	3.46	3.56	3.45	3.54	3.5
219786_at	MTL5	-	-	Late spermatocytogenesis and meiosis	-	UE	-	-	-	-	ovary_adenocarcinoma_H3_adenocarcinoma_with_mixed_subtypes_D_no;ovary_adenocarcinoma_H3_endometrioid_adenocarcinoma_D_yes;nAll	-	-	-	-	-	-	-	5.23	5.31	5.35	5.36	5.11	5.16	5.04	5.3	5.33	4.88	5.25	5.25	5.12		5.36	5.16	5.19	5.21	5.11	5.31	5.63	6.04	5.41	6.04	6.28	6.98	7.13	8.98	8.72	8.64	8.64
232891_at	SIRPD	-	-	Late spermiogenesis	-	UE	-	-	-	-	-	-	-	-	-	-	-	-	5.91	6.12	6.16	6.12	6.02	5.92	6.16	6.11	5.83	6.1	5.79	6.04	5.88		6.18	6.08	5.98	6.03	5.99	6.22	6.27	6.57	5.89	6.42	6.47	5.7	5.88	6.04	5.97	5.93	5.88
1557511_at	-	-	-	Late spermiogenesis	-	SEHET	pachytene_spermatocytes;round_spermatids;seminiferous_tubule;testis	pachytene_spermatocytes;round_spermatids;seminiferous_tubule;testis	pachytene_spermatocytes;round_spermatids;seminiferous_tubule;testis	pachytene_spermatocytes;round_spermatids;seminiferous_tubule;testis	-	-	-	-	-	-	-	-	3.95	4.08	4	4.11	4.02	3.79	3.84	4.16	4.27	3.98	3.96	4.04	3.97		4.02	3.84	3.86	3.79	3.85	4.07	4.2	4.33	4.03	4.04	4.21	3.86	4.17	3.9	3.97	3.74	3.74
1568785_a_at	-	-	-	Late spermiogenesis	-	SEHET	pachytene_spermatocytes;round_spermatids;seminiferous_tubule;testis	pachytene_spermatocytes;round_spermatids;seminiferous_tubule;testis	pachytene_spermatocytes;round_spermatids;seminiferous_tubule;testis	pachytene_spermatocytes;round_spermatids;seminiferous_tubule;testis	-	-	-	-	-	-	-	-	3.24	3.69	3.49	3.43	3.37	3.58	3.53	3.76	3.7	3.56	3.38	3.74	3.38		3.31	3.42	3.29	3.49	3.53	3.11	3.62	3.77	3.41	3.41	4.05	3.43	3.43	3.34	3.29	3.38	3.47
1562371_s_at	VWA3B	-	-	Early spermiogenesis	-	PEHET	-	-	bronchus;fallopian_tube;pachytene_spermatocytes;round_spermatids;seminiferous_tubule;testis	fallopian_tube;pachytene_spermatocytes;round_spermatids;seminiferous_tubule	-	-	-	-	-	-	-	-	3.84	4.1	3.77	3.73	4.13	4.03	4.42	4.39	4.32	4.09	3.92	4.36	5.19		4.26	3.83	3.97	3.71	3.6	3.85	4.3	4.34	3.86	4.37	4.36	4.44	5.36	5.26	5.1	5.41	4.99
236917_at	LRRC34	-	-	Late spermatocytogenesis and meiosis	-	SEHET	pachytene_spermatocytes;round_spermatids;seminiferous_tubule;testis	pachytene_spermatocytes;round_spermatids;seminiferous_tubule;testis	pachytene_spermatocytes;round_spermatids;seminiferous_tubule;testis	pachytene_spermatocytes;round_spermatids;seminiferous_tubule;testis	-	-	-	-	-	-	-	-	3.53	3.81	3.88	4.15	4.8	4.83	5.71	4.5	5.55	4.79	5.44	4.59	6.16		4.62	4.08	4.3	4.39	4.12	4.13	4.36	4.82	5.5	4.65	4.77	5.02	6.24	5.89	6.11	5.77	5.87
212374_at	FEM1B	-	-	Early spermiogenesis	-	UE	-	-	-	-	leukemia_H1_cancer;leukemia_all;leukemia_all_H3_all_b;leukemia_all_H3_all_t;leukemia_aml;nAll	-	-	-	-	-	-	-	6.26	5.61	5.84	5.7	6.02	6.15	6.29	6.13	6.14	6.27	6	6.21	6.03		4.51	5.5	5.38	5.33	5.53	5.6	6.14	6.2	5.59	5.39	6.64	5.67	5.96	5.9	5.43	5.64	5.6
237281_at	AKAP14	-	-	Late spermiogenesis	-	PEHET	-	-	trachea;bronchus;fallopian_tube;pachytene_spermatocytes;round_spermatids;seminiferous_tubule;testis	bronchus;fallopian_tube;pachytene_spermatocytes;round_spermatids;seminiferous_tubule	-	-	-	-	-	-	-	-	3.31	3.67	3.63	3.87	3.56	3.89	4.37	3.66	3.45	3.37	3.82	3.75	3.94		3.55	3.3	3.69	4.08	3.47	3.41	3.77	3.79	3.53	3.26	3.99	3.48	3.22	3.82	3.31	3.7	3.64
223452_s_at	ATL3	Arsenic (D001151);expression - Arsenic (D001151)	-	Late spermatocytogenesis and meiosis	-	UE	-	-	-	-	leukemia_all;cervix_uteri_squamous_cell_carcinoma;cervix_uteri_squamous_cell_carcinoma_D_yes;kidney_papillary_renal_cell_carcinoma;kidney_papillary_renal_cell_carcinoma_D_no;endometrium_adenocarcinoma_H3_clear_cell_adenocarcinoma;endometrium_adenosquamous_carcinoma_D_yes;leukemia_all_H3_all_b;leukemia_all_H3_all_t;cervix_uteri_H1_cancer;cervix_uteri_H1_cancer_D_yes;cervix_uteri_H1_cancer_D_no;cer…	-	-	-	-	-	-	-	5.7	5.28	5.52	5.65	5.87	5.96	6.26	6.12	5.97	5.94	6.06	6.01	6.31		5.03	5.41	5.58	5.6	5.35	5.46	5.88	5.88	6.23	5.58	6	6.18	7.12	6.72	7	6.79	6.8
211447_s_at	PDE4A	Albuterol (D000420);expression - Albuterol (D000420);cotreatment - Albuterol (D000420);arsenic trioxide (C006632);expression - arsenic trioxide (C006632);L-826_141 (C459562);activity - L-826_141 (C459562);Roflumilast (C424423);activity - Roflumilast (C424423);Rolipram (D020889);expression - Rolipram (D020889);cotreatment - Rolipram (D020889);trequinsin (C035964);activity - trequinsin (C035964);Va…	-	-	-	-	pachytene_spermatocytes;round_spermatids	round_spermatids	pachytene_spermatocytes;round_spermatids;seminiferous_tubule;testis	round_spermatids	-	-	-	-	-	-	-	-	3.71	4.28	4.19	4.08	4.13	4.12	4.48	4.62	4.58	4.51	4.63	4.25	4.93		4.4	3.99	4.06	4.68	3.92	4.22	4.07	4.34	4.39	4.55	4.32	4.44	4.61	4.41	4.32	4.63	4.45
230158_at	DPY19L2	-	-	Late spermatocytogenesis and meiosis	-	IE	-	-	-	-	leukemia_aml;small_intestine_gist;nAll	small_intestine_gist;nAll	-	-	-	-	-	-	5.38	5.94	5.87	6.71	5.77	5.36	5.24	5.26	5.6	5.66	5.69	5.47	5.58		6.51	5.86	5.27	5.41	5.65	5.13	6.19	6.73	5.98	6.54	6.52	6.8	6.49	7.47	7.4	7.35	7.2
219753_at	STAG3	Benzo_a_pyrene (D001564);expression - Benzo_a_pyrene (D001564)	-	Spermatocytogenesis and early meiosis	-	UE	-	-	-	-	-	-	-	-	-	-	-	-	5.62	5.73	5.74	5.48	5.96	6.1	6.62	6.33	6.18	6.18	6.4	6.2	7.03		5.73	5.88	5.67	5.85	5.92	5.82	6.43	6.92	6.28	7.42	7.09	8.06	9.45	9.96	9.6	9.35	9.58
224452_s_at	C7orf70	-	-	Late spermiogenesis	-	UE	-	-	-	-	-	-	-	-	-	-	-	-	9.21	8.94	8.61	8.75	9.15	9.3	9.29	9.2	9.06	8.92	8.99	8.99	9.05		8.38	8.48	8.54	8.56	8.44	8.34	8.73	8.77	8.82	8.46	8.88	8.79	8.99	9.05	9.14	8.97	8.82
241835_at	-	-	-	Unclassified	-	PEHET	-	-	pachytene_spermatocytes;pancreas;round_spermatids;seminiferous_tubule;testis	pachytene_spermatocytes;pancreas;round_spermatids;seminiferous_tubule;testis	lung_neuroendocrine_carcinoma;lung_neuroendocrine_carcinoma_D_yes;nAll	lung_neuroendocrine_carcinoma;lung_neuroendocrine_carcinoma_D_yes;nAll	-	-	-	-	-	-	6.71	6.97	5.43	6.14	7.22	6.45	6.57	5.51	6.65	6.59	6.04	6.44	6.64		4.32	4.68	4.15	4.62	4.41	4.16	5.23	5.41	3.83	4.43	5.55	5.28	5.15	4.99	4.74	5.3	4.93
240316_at	C9orf57	-	-	Early spermiogenesis	-	SEHET	pachytene_spermatocytes;round_spermatids;seminiferous_tubule;testis	pachytene_spermatocytes;round_spermatids;seminiferous_tubule;testis	pachytene_spermatocytes;round_spermatids;seminiferous_tubule;testis	pachytene_spermatocytes;round_spermatids;seminiferous_tubule;testis	-	-	-	-	-	-	-	-	3.17	3.49	3.52	3.65	3.38	3.87	3.57	3.83	3.5	3.26	3.81	3.5	3.87		3.75	3.11	3.48	3.65	3.23	3.62	5	5.59	4.17	4.65	4.9	4.7	3.71	3.88	3.64	3.31	3.41
237319_at	C2orf53	-	-	Late spermiogenesis	-	IE	-	-	-	-	-	-	-	-	-	-	-	-	4.72	4.57	5.25	4.93	5.05	4.86	4.82	4.97	4.85	4.91	5.17	4.71	4.64		4.89	4.58	4.78	4.61	4.87	4.76	4.93	4.67	4.81	4.84	4.87	4.35	4.47	4.67	4.51	4.41	4.83
233184_at	EPHA6	-	-	Early spermiogenesis	-	SEHET	pachytene_spermatocytes;round_spermatids;seminiferous_tubule;testis	pachytene_spermatocytes;round_spermatids;seminiferous_tubule	pachytene_spermatocytes;round_spermatids;seminiferous_tubule;testis	pachytene_spermatocytes;round_spermatids;seminiferous_tubule	-	-	-	-	-	-	-	-	3.33	3.47	3.8	3.63	3.51	3.64	3.41	3.99	3.28	3.4	3.63	3.47	3.39		3.44	3.47	3.83	3.78	3.49	3.54	4.22	3.75	3.58	3.55	4.12	3.8	4.1	3.76	3.91	3.89	3.8
236459_at	PRKCE	Acetaldehyde (D000079);reaction - Acetaldehyde (D000079);transport - Acetaldehyde (D000079);response to chemical - Acetaldehyde (D000079);Calcium (D002118);reaction - Calcium (D002118);abundance - Calcium (D002118);activity - Calcium (D002118);Capsaicin (D002211);reaction - Capsaicin (D002211);abundance - Capsaicin (D002211);activity - Capsaicin (D002211);Curcumin (D003474);reaction - Curcumin (D…	-	Late spermiogenesis	-	SEHET	round_spermatids;seminiferous_tubule	round_spermatids	round_spermatids;seminiferous_tubule	round_spermatids	-	-	-	-	-	-	-	-	4.06	4.22	3.69	4.04	4.17	3.95	4.2	4.09	3.78	4.23	3.95	3.99	4.11		4.44	4.07	4.02	3.94	3.77	4.55	4.96	4.24	4.42	4.19	4.24	4.08	4.47	3.88	3.76	4	3.74
1553329_at	C7orf45	Am 580 (C068073);expression - Am 580 (C068073);rosiglitazone (C089730);expression - rosiglitazone (C089730)	-	Early spermiogenesis	-	SEHET	pachytene_spermatocytes;round_spermatids;seminiferous_tubule;testis	pachytene_spermatocytes;round_spermatids;seminiferous_tubule;testis	pachytene_spermatocytes;round_spermatids;seminiferous_tubule;testis	pachytene_spermatocytes;round_spermatids;seminiferous_tubule;testis	-	-	-	-	-	-	-	-	3.49	3.21	2.99	3.26	3.07	3.52	3.72	3.63	3.46	2.94	3.42	3.34	3.42		3.35	3.13	3.46	3.18	3.47	3.39	3.87	3.9	3.03	3.5	4.2	3.72	3.58	3.84	4.38	3.78	3.97
220050_at	C9orf9	-	-	Late spermiogenesis	-	UE	-	-	-	-	-	-	-	-	-	-	-	-	6.03	5.48	5.87	5.53	6	5.73	6.29	5.97	5.72	5.69	5.28	5.59	5.86		5.78	5.77	5.55	5.78	5.73	5.91	6.17	6.15	5.79	5.88	6.62	5.73	6.32	6.16	6.38	6.17	6.67
236286_at	PROCA1	-	-	Late spermiogenesis	-	UE	-	-	-	-	-	-	-	-	-	-	-	-	5.96	5.92	5.83	5.42	5.72	5.82	5.67	5.92	6.03	5.71	5.88	5.48	5.86		6.38	6.03	5.81	6.26	5.87	5.88	6.2	6.13	5.47	5.87	6.08	6.24	6.13	5.94	6.18	5.97	6.15
212685_s_at	TBL2	Am 580 (C068073);expression - Am 580 (C068073);Chlorodiphenyl _54% Chlorine_ (D020111);expression - Chlorodiphenyl _54% Chlorine_ (D020111);rosiglitazone (C089730);expression - rosiglitazone (C089730);Sodium Selenite (D018038);expression - Sodium Selenite (D018038)	-	Late spermatocytogenesis and meiosis	-	UE	-	-	-	-	-	-	-	-	-	-	-	-	8.98	8.59	8.43	8.24	8.79	8.84	8.8	8.59	8.8	8.63	8.65	8.66	8.6		8.83	8.83	9.07	8.81	8.73	8.96	9.23	9.35	8.73	8.98	9.34	9.37	9.99	10.09	10.2	9.93	9.97
207969_x_at	ACRV1	-	-	Late spermiogenesis	-	UE	-	-	-	-	-	-	-	-	-	-	-	-	4.99	5.11	5.19	5.24	4.87	4.71	4.98	5.12	5.04	5.17	5.24	5.09	5.07		5.02	5.03	4.72	5.04	4.73	4.69	5.22	5.69	5.17	4.83	5.92	5.15	5.01	4.67	5.21	4.77	4.88
223665_at	ARPM1	tobacco tar (C024746);expression - tobacco tar (C024746)	-	Early spermiogenesis	-	PEHET	-	-	pachytene_spermatocytes;round_spermatids;seminiferous_tubule;testis	pachytene_spermatocytes;round_spermatids;seminiferous_tubule;testis	breast_metaplastic_carcinoma;small_intestine_gist;nAll	-	-	-	-	-	-	-	5.4	5.19	5.08	4.7	5.21	5.45	4.94	5.08	5.27	5.63	5.12	5.37	5.37		5	5.23	5.52	5.34	5.24	5.8	6.15	6.02	5.05	5.3	5.98	5.41	5.79	5.33	5.76	5.4	5.31
211955_at	IPO5	Calcitriol (D002117);expression - Calcitriol (D002117);Indomethacin (D007213);expression - Indomethacin (D007213)	-	Early spermiogenesis	-	UE	-	-	-	-	-	-	-	-	-	-	-	-	8.78	8.8	8.73	8.77	9.06	9.07	9.3	9.22	8.87	9.18	8.99	9	9.24		8.7	9.01	9.13	8.76	8.95	9.1	8.94	9.3	9.01	9.32	8.89	9.22	10	9.75	9.79	9.65	9.66
234733_s_at	FANCM	-	-	Late spermiogenesis	-	PEHET	-	-	pachytene_spermatocytes;round_spermatids;seminiferous_tubule;testis	pachytene_spermatocytes;round_spermatids;seminiferous_tubule	leukemia_all;cervix_uteri_squamous_cell_carcinoma;cervix_uteri_squamous_cell_carcinoma_D_yes;cervix_uteri_squamous_cell_carcinoma_D_no;lung_adenosquamous_carcinoma;lung_adenosquamous_carcinoma_D_yes;colon_adenocarcinoma_H3_mucinous_adenocarcinoma_D_no;leukemia_all_H3_all_b;leukemia_all_H3_all_t;cervix_uteri_H1_cancer;cervix_uteri_H1_cancer_D_yes;cervix_uteri_H1_cancer_D_no;cervix_uteri_adenocarci…	-	-	-	-	-	-	-	6.11	6.04	6.32	6.44	5.99	6.26	6.25	5.73	6	6.33	6.29	6.24	6.15		6.49	6.31	6.04	5.99	6.26	6.24	6.47	6.22	6.3	6.16	6.19	6.55	6.75	6.62	6.72	6.67	6.65
207990_x_at	ACRV1	-	-	Late spermiogenesis	-	UE	-	-	-	-	-	-	-	-	-	-	-	-	5.05	5.04	4.94	4.83	5.12	4.94	5.44	5.25	4.81	4.35	4.62	4.81	5.14		5.1	4.38	4.5	5.1	4.73	4.73	5.02	5.3	4.66	4.66	5.64	4.96	4.42	4.92	4.86	4.7	4.59
206647_at	HBZ	Hydralazine (D006830);expression - Hydralazine (D006830);cotreatment - Hydralazine (D006830);Valproic Acid (D014635);expression - Valproic Acid (D014635);cotreatment - Valproic Acid (D014635)	Autosomal dominant inheritance (HP:0000006);Stillbirth (HP:0001624);Metabolism abnormality (HP:0001939);Inheritance (HP:0000005);All (HP:0000001);Abnormality of prenatal development or birth (HP:0001197);Phenotypic abnormality (HP:0000118)	Late spermiogenesis	-	PEHET	-	-	round_spermatids;seminiferous_tubule	round_spermatids	-	-	-	-	-	-	-	-	4.45	4.36	4.54	4.1	4.29	4.21	3.99	5.11	4.55	4.5	4.22	4.01	4.72		4.14	4.1	4.27	4.43	4.27	4.32	4.5	4.48	4.17	4.09	4.34	4.44	4.34	4.3	4.2	4.58	4.56
223636_at	ZMYND12	-	-	Late spermatocytogenesis and meiosis	-	IE	-	-	-	-	-	-	-	-	-	-	-	-	5.7	4.66	5.48	5.36	5.49	5.35	5.1	6.43	6.51	5.14	6.04	5.97	6.33		6.01	5.69	5.9	5.44	5.79	6.06	6.58	6.62	5.92	6.39	6.44	6.75	6.94	7.26	7.26	7.27	7.32
1552266_at	ADAM32	-	-	Early spermiogenesis	-	SEHET	pachytene_spermatocytes;round_spermatids;seminiferous_tubule;testis	pachytene_spermatocytes;round_spermatids;seminiferous_tubule;testis	pachytene_spermatocytes;round_spermatids;seminiferous_tubule;testis	pachytene_spermatocytes;round_spermatids;seminiferous_tubule;testis	-	-	-	-	-	-	-	-	4.73	3.92	4.55	4.6	4.26	4.4	4.56	4.05	4.22	4.4	4.32	4.36	4.36		3.88	4.2	4	3.98	3.84	4.08	4.42	4.37	4.48	4.21	4.78	4.03	4.13	4.57	4.4	4.21	4.23
229888_at	C12orf60	-	-	Early spermiogenesis	-	SEHET	pachytene_spermatocytes;round_spermatids;seminiferous_tubule;testis	pachytene_spermatocytes;round_spermatids;seminiferous_tubule;testis	pachytene_spermatocytes;round_spermatids;seminiferous_tubule;testis	pachytene_spermatocytes;round_spermatids;seminiferous_tubule;testis	-	-	-	-	-	-	-	-	6.71	5.75	5.68	5.55	6.25	6.42	6.77	6.5	6.67	6.32	6.56	6.54	6.55		5.12	5.52	5.69	5.39	5.52	5.52	6.04	6.15	5.86	5.38	6.12	6.18	6.34	5.74	5.89	6.17	5.87
236071_at	LOC494558	-	-	Early spermiogenesis	-	SEHET	pachytene_spermatocytes;round_spermatids;seminiferous_tubule;testis	pachytene_spermatocytes;round_spermatids;seminiferous_tubule;testis	pachytene_spermatocytes;round_spermatids;seminiferous_tubule;testis	pachytene_spermatocytes;round_spermatids;seminiferous_tubule;testis	-	-	-	-	-	-	-	-	4.68	4.25	4.24	4.16	4.23	4.41	4.3	4.19	4.28	4.51	4.41	4.45	4.23		4.12	4.57	4.22	4.5	4.49	4.13	4.78	5.39	4.46	4.42	4.81	4.07	3.93	4.19	3.87	3.96	4.39
231565_at	C4orf22	-	-	Late spermatocytogenesis and meiosis	-	SEHET	pachytene_spermatocytes;round_spermatids;seminiferous_tubule;testis	pachytene_spermatocytes;round_spermatids;seminiferous_tubule;testis	pachytene_spermatocytes;round_spermatids;seminiferous_tubule;testis	pachytene_spermatocytes;round_spermatids;seminiferous_tubule;testis	-	-	-	-	-	-	-	-	3.33	3.22	3.07	3.15	3.64	3.49	3.37	3.34	3.34	3.35	3.49	3.43	3.46		3.29	3.22	3.36	3.39	3.68	3.46	4.4	4.8	3.66	3.95	4.27	3.99	4.21	5.08	5.26	5.19	4.85
236918_s_at	LRRC34	-	-	Late spermatocytogenesis and meiosis	DOWNinHIR	PEHET	-	-	pachytene_spermatocytes;round_spermatids;seminiferous_tubule;testis	pachytene_spermatocytes;round_spermatids;seminiferous_tubule;testis	leukemia_all;endometrium_adenocarcinoma_H3_papillary_serous_adenocarcinoma_D_no;leukemia_all_H3_all_b;leukemia_all_H3_all_t;nAll	-	-	-	-	-	-	-	4.26	4.54	4.19	4.8	5.15	5.62	6.5	5.78	6.17	5.77	6.2	5.38	6.68		4.64	5.06	5.79	5.55	5.13	5.15	5.78	5.59	6.4	5.45	5.55	6.08	7.05	6.71	6.95	6.55	6.94
203145_at	SPAG5	2_3-dimethoxy-1_4-naphthoquinone (C063002);expression - 2_3-dimethoxy-1_4-naphthoquinone (C063002);Azacitidine (D001374);expression - Azacitidine (D001374);cotreatment - Azacitidine (D001374);Fluorouracil (D005472);reaction - Fluorouracil (D005472);expression - Fluorouracil (D005472);Genistein (D019833);expression - Genistein (D019833);Nickel (D009532);expression - Nickel (D009532);Tetrachloroeth…	-	Late spermatocytogenesis and meiosis	-	UE	-	-	-	-	cervix_uteri_squamous_cell_carcinoma;cervix_uteri_squamous_cell_carcinoma_D_yes;cervix_uteri_squamous_cell_carcinoma_D_no;cervix_uteri_H1_cancer;cervix_uteri_H1_cancer_D_yes;cervix_uteri_H1_cancer_D_no;cervix_uteri_adenocarcinoma;cervix_uteri_adenocarcinoma_D_no;nAll	cervix_uteri_squamous_cell_carcinoma;cervix_uteri_squamous_cell_carcinoma_D_yes;cervix_uteri_squamous_cell_carcinoma_D_no;cervix_uteri_H1_cancer;cervix_uteri_H1_cancer_D_yes;cervix_uteri_H1_cancer_D_no;cervix_uteri_adenocarcinoma;cervix_uteri_adenocarcinoma_D_no;nAll	-	-	-	yes	-	-	6.13	6.11	6.4	5.98	6.34	6.43	6.72	6.85	6.76	6.67	6.63	6.45	7.08		6.21	6.35	6.72	6.12	6.49	6.65	7.26	7.3	7.25	7.28	7.36	7.72	8.85	8.67	8.66	8.5	8.47
207523_at	C6orf10	-	-	Late spermiogenesis	-	SEHET	pachytene_spermatocytes;round_spermatids;seminiferous_tubule;testis	pachytene_spermatocytes;round_spermatids;seminiferous_tubule;testis	pachytene_spermatocytes;round_spermatids;seminiferous_tubule;testis	pachytene_spermatocytes;round_spermatids;seminiferous_tubule;testis	-	-	-	-	-	-	-	-	3.41	3.41	3.33	3.39	3.55	3.2	3.59	3.27	3.47	3.05	3.28	3.4	3.63		3.38	3.22	3.5	3.54	3.33	3.27	3.47	4.04	3.41	3.52	4.12	3.22	3.39	3.31	3.37	3.24	3.58
208281_x_at	DAZ1;DAZ3;DAZ2;DAZ4	arsenic trioxide (C006632);expression - arsenic trioxide (C006632)	Male infertility (HP:0003251);Impaired spermatogenesis (HP:0008669);Infertility (HP:0000789);Decreased fertility (HP:0000144);Abnormality of the genital tract (HP:0000078);Genitourinary abnormality (HP:0000119);Phenotypic abnormality (HP:0000118);All (HP:0000001);Abnormality of male internal genitalia (HP:0000022);Abnormal internal genitalia (HP:0000812);Abnormality of the male genitalia (HP:0010…	Spermatocytogenesis and early meiosis	DOWNinHIR	SEHET	pachytene_spermatocytes;round_spermatids;seminiferous_tubule;testis	pachytene_spermatocytes;round_spermatids;seminiferous_tubule;testis	pachytene_spermatocytes;round_spermatids;seminiferous_tubule;testis	pachytene_spermatocytes;round_spermatids;seminiferous_tubule;testis	brain_H1_cancer;brain_astrocytoma;prostate_H1_cancer_D_yes;prostate_adenocarcinoma_D_yes;nAll	-	-	-	-	-	-	-	4.1	5.33	5.3	4.23	4.94	6.05	5.76	5.8	5.24	6.08	6.03	5.26	6.11		4.17	4.48	4.68	4.05	4.03	4.02	4.78	4.57	5.99	6.79	4.79	7.86	9.86	10	10.48	10.05	10.24
223381_at	NUF2	M-VAC protocol (C044361);response to chemical - M-VAC protocol (C044361);Zidovudine (D015215);expression - Zidovudine (D015215);cotreatment - Zidovudine (D015215)	-	Spermatocytogenesis and early meiosis	-	IE	-	-	-	-	breast_medullary_carcinoma_nos;lung_large_cell_carcinoma_D_yes;cervix_uteri_adenosquamous_carcinoma_D_no;cervix_uteri_squamous_cell_carcinoma;cervix_uteri_squamous_cell_carcinoma_D_yes;cervix_uteri_squamous_cell_carcinoma_D_no;colon_H1_cancer;colon_H1_cancer_D_yes;colon_H1_cancer_D_no;lung_adenosquamous_carcinoma;lung_adenosquamous_carcinoma_D_yes;lung_large_cell_carcinoma;esophagus_adenocarcinom…	myometrium_H1_cancer;endometrium_adenocarcinoma_H3_papillary_serous_adenocarcinoma;endometrium_adenocarcinoma_H3_papillary_serous_adenocarcinoma_D_no;breast_medullary_carcinoma_nos;breast_metaplastic_carcinoma_D_yes;cervix_uteri_adenocarcinoma;cervix_uteri_adenocarcinoma_D_no;lung_large_cell_carcinoma_D_yes;lymphoma_b-cell_lymphoma_nos_H3_large_b-cell_lymphoma_nos;myometrium_H1_cancer_D_yes;myome…	-	-	-	-	yes	-	4.07	3.79	4.74	4.41	4.48	5.05	4.89	4.16	4.44	4.67	5.09	4.22	5.37		3.75	3.58	3.83	3.98	3.75	3.92	4.43	5.14	4.69	5.72	5.24	6.47	7.09	7.88	7.96	7.91	7.78
223596_at	SLC12A6	Dimethylnitrosamine (D004128);expression - Dimethylnitrosamine (D004128);Phenol (D019800);expression - Phenol (D019800)	Autosomal recessive inheritance (HP:0000007);High-arched palate (HP:0000156);Brachycephaly (HP:0000248);Long face (HP:0000276);Hypertelorism (HP:0000316);Facial asymmetry (HP:0000324);Hypoplasia of the maxilla (HP:0000327);Narrow forehead (HP:0000341);Large ears (HP:0000400);Broad nasal root (HP:0000424);Ptosis (HP:0000508);Psychosis (HP:0000709);Syndactyly (HP:0001159);Seizures (HP:0001250);Deve…	Late spermatocytogenesis and meiosis	-	PEHET	-	-	pachytene_spermatocytes;round_spermatids;seminiferous_tubule;testis	pachytene_spermatocytes;round_spermatids;seminiferous_tubule;testis	tongue_H1_cancer;tongue_squamous_cell_carcinoma;vulva_H1_cancer_D_no;vulva_squamous_cell_carcinoma_D_no;nAll	-	-	-	-	-	-	-	5.04	4.78	5.45	5.1	4.96	5.72	6.12	5.64	5.7	5.09	5.72	5.54	6.36		4.45	4.49	4.4	4.36	4.68	4.2	4.48	5.54	4.91	4.8	5.23	5.69	6.47	6.16	6.09	6.36	6.3
228107_at	LOC100127983	-	-	Late spermatocytogenesis and meiosis	-	UE	-	-	-	-	-	-	-	-	-	-	-	-	7.68	7.45	7.76	7.94	7.93	7.99	7.49	7.58	8.28	8.23	8.14	8.28	7.94		7.41	8.82	9.29	8.53	9.07	9.51	8.51	8.78	8.28	9.27	8.9	9.12	9.52	9.72	9.85	9.98	9.71
237020_at	TMEM146	-	-	Late spermatocytogenesis and meiosis	-	PEHET	-	-	fallopian_tube;pachytene_spermatocytes;round_spermatids;seminiferous_tubule;testis	fallopian_tube;pachytene_spermatocytes;round_spermatids;seminiferous_tubule;testis	-	-	-	-	-	-	-	-	3.58	3.61	3.45	3.71	3.92	3.76	3.85	3.65	3.83	3.83	3.98	3.2	3.77		3.45	3.58	3.73	3.83	3.62	3.67	3.8	4.39	4.05	4.02	4.37	4.31	4.16	5.23	5.2	4.9	5.13
1555766_a_at	GNG2	Barium (D001464);reaction - Barium (D001464);binding - Barium (D001464);transport - Barium (D001464)	-	Unclassified	-	SEHET	pachytene_spermatocytes;round_spermatids;seminiferous_tubule;testis	pachytene_spermatocytes;round_spermatids;seminiferous_tubule	pachytene_spermatocytes;round_spermatids;seminiferous_tubule;testis	pachytene_spermatocytes;round_spermatids;seminiferous_tubule	leukemia_all_H3_all_t;nAll	-	-	-	-	-	-	-	6.07	6.34	6.88	6.39	6.39	6.57	5.54	5.41	5.87	5.4	6.75	6.02	6.01		3.65	4.51	5.33	5.34	5.59	5.07	4.44	4.58	4.61	4.01	4.4	4.71	4.13	4.58	5.42	5.59	5.22
231081_at	C2orf73	-	-	Early spermiogenesis	-	SEHET	pachytene_spermatocytes;round_spermatids;seminiferous_tubule;testis	pachytene_spermatocytes;round_spermatids;seminiferous_tubule;testis	pachytene_spermatocytes;round_spermatids;seminiferous_tubule;testis	pachytene_spermatocytes;round_spermatids;seminiferous_tubule;testis	-	-	-	-	-	-	-	-	4.79	4.95	5.01	4.91	5.16	5.25	4.76	5.25	4.92	5.05	5.3	4.62	5.39		5.04	4.88	4.84	4.93	5.07	4.87	4.91	5.68	5.13	5.05	5.57	5.57	5.15	5.91	5.21	5.66	5.4
224853_at	SLAIN2	-	-	Late spermatocytogenesis and meiosis	-	PEHET	-	-	pachytene_spermatocytes;round_spermatids;seminiferous_tubule;testis;bladder	pachytene_spermatocytes;round_spermatids;seminiferous_tubule	leukemia_all;leukemia_all_H3_all_b;myometrium_H1_cancer_D_yes;myometrium_sarcoma_D_yes;myometrium_sarcoma_H3_leiomyosarcoma_D_yes;skin_squamous_cell_carcinoma;stomach_gist;tongue_H1_cancer;tongue_squamous_cell_carcinoma;vulva_H1_cancer_D_no;vulva_squamous_cell_carcinoma_D_no;nAll	-	-	-	-	-	-	-	5.44	4.68	4.99	4.65	5.03	5.07	4.77	4.57	5	4.93	5.24	5.11	5.38		4.44	5.16	5.18	4.8	5.31	5.42	4.27	5.15	5.22	4.97	4.81	5.25	6.51	6.17	6.01	5.84	6.22
230273_at	C6orf165	-	-	Early spermiogenesis	-	UE	-	-	-	-	-	-	-	-	-	-	-	-	5.85	5.91	5.94	5.63	6.33	6.44	6.54	6.66	6.52	6.48	6.4	6.34	6.59		5.91	6.06	5.79	6.28	5.86	6.28	6.78	6.7	6.36	6.46	6.7	6.9	7.43	7.05	6.61	7.02	6.66
1556262_at	-	-	-	Late spermiogenesis	-	SEHET	round_spermatids;testis	round_spermatids	pachytene_spermatocytes;round_spermatids;seminiferous_tubule;testis	round_spermatids;seminiferous_tubule	ovary_sex_cord-gonadal_stromal_tumor_D_yes;ovary_sex_cord-gonadal_stromal_tumor_H3_granulosa_cell_tumor;ovary_sex_cord-gonadal_stromal_tumor_H3_granulosa_cell_tumor_D_yes;nAll	ovary_sex_cord-gonadal_stromal_tumor_D_yes;ovary_sex_cord-gonadal_stromal_tumor_H3_granulosa_cell_tumor_D_yes;nAll	-	-	-	-	-	-	4.23	4.14	4.97	5.54	4.12	4.13	4.04	4.55	4.05	4.07	4	4.08	4.13		3.92	4.76	5.18	4.19	5.19	4.79	4.25	4.53	4.25	5.45	4.61	5.41	5.15	4.55	4.61	4.9	4.61
1569646_a_at	-	-	-	Late spermiogenesis	-	SEHET	pachytene_spermatocytes;round_spermatids;seminiferous_tubule;testis	pachytene_spermatocytes;round_spermatids	pachytene_spermatocytes;round_spermatids;seminiferous_tubule;testis	pachytene_spermatocytes;round_spermatids	-	-	-	-	-	-	-	-	3.4	3.38	3.38	3.31	3.48	3.55	3.29	3.74	3.3	3.41	3.66	3.2	3.44		3.31	3.07	3.33	3.19	3.19	3.3	3.72	3.64	3.09	2.97	3.82	3.21	3.21	3.4	3.2	3.19	3.22
1554196_at	IZUMO1	-	-	Late spermiogenesis	-	SEHET	pachytene_spermatocytes;round_spermatids;seminiferous_tubule;testis	pachytene_spermatocytes;round_spermatids;seminiferous_tubule	pachytene_spermatocytes;round_spermatids;seminiferous_tubule;testis	pachytene_spermatocytes;round_spermatids;seminiferous_tubule	-	-	-	-	-	-	-	-	3.71	3.59	3.35	3.37	3.76	3.79	3.46	3.49	3.35	3.61	3.72	3.57	3.35		3.67	3.79	3.87	3.61	3.8	3.9	3.53	3.66	3.66	3.92	4.15	3.74	3.54	3.71	3.62	3.32	3.65
1556671_s_at	-	-	-	Late spermiogenesis	-	PEHET	-	-	pachytene_spermatocytes;round_spermatids;seminiferous_tubule;testis	pachytene_spermatocytes;round_spermatids;seminiferous_tubule;testis	-	-	-	-	-	-	-	-	4.11	4.5	4.55	4.49	4.55	4.65	4.88	4.13	4.24	4.88	4.71	4.74	4.46		4.91	4.59	4.64	4.57	4.56	4.52	4.99	4.77	4.57	4.44	5.19	4.68	4.39	4.52	4.31	4.31	4.66
1554141_s_at	WDR78	-	-	Early spermiogenesis	-	PEHET	-	-	fallopian_tube;pachytene_spermatocytes;round_spermatids;seminiferous_tubule;testis	pachytene_spermatocytes;round_spermatids;seminiferous_tubule;testis	-	-	-	-	-	-	-	-	4.17	3.86	4.01	3.69	3.82	4.32	4.08	4.18	4.41	4.24	4.11	3.96	4.32		4.84	4.68	4.56	4.37	4.33	4.42	4.75	5.5	4.65	4.79	5.48	4.88	4.96	5.48	5.84	5.53	5.32
211580_s_at	PIK3R3	Arsenic (D001151);response to chemical - Arsenic (D001151);tert-Butylhydroperoxide (D020122);expression - tert-Butylhydroperoxide (D020122);Carmustine (D002330);expression - Carmustine (D002330);daidzein (C004742);expression - daidzein (C004742);equol (C007610);expression - equol (C007610);Genistein (D019833);expression - Genistein (D019833)	-	Late spermatocytogenesis and meiosis	-	IE	-	-	-	-	endometrium_adenosquamous_carcinoma;endometrium_adenosquamous_carcinoma_D_no;ovary_adenocarcinoma_H3_adenocarcinoma_with_mixed_subtypes;ovary_adenocarcinoma_H3_adenocarcinoma_with_mixed_subtypes_D_yes;nAll	-	-	-	-	-	-	-	3.94	4.35	4.78	4.42	4.82	5.19	5.68	5.49	5.37	5.04	5.69	4.99	5.85		4.38	4.95	5.04	4.98	5.1	4.87	5.25	5.81	5.5	5.39	5.29	5.59	7.17	6.39	6.5	6.64	6.9
211207_s_at	ACSL6	-	-	Late spermatocytogenesis and meiosis	-	PEHET	-	-	bone_marrow;pachytene_spermatocytes;round_spermatids;seminiferous_tubule;testis	bone_marrow;pachytene_spermatocytes;seminiferous_tubule;testis	-	-	-	-	-	-	-	yes	3.23	3.09	3.49	3.51	3.22	3.4	3.64	3.32	3.37	3.39	3.44	3.45	3.59		3.87	5.61	5.73	4.78	5.15	6.15	5.95	6.08	4.7	5.5	5.67	6.15	5.19	4.31	4.94	4.86	4.57
239870_at	SPATS1;TMEM151B	Indomethacin (D007213);expression - Indomethacin (D007213)	-	Early spermiogenesis	-	PEHET	-	-	pachytene_spermatocytes;round_spermatids;seminiferous_tubule;testis	pachytene_spermatocytes;round_spermatids;seminiferous_tubule;testis	-	-	-	-	-	-	-	-	4.56	4.58	4.8	4.97	4.53	4.39	4.46	4.83	5.03	4.88	4.73	4.99	4.58		4.74	4.73	4.72	4.64	4.83	4.56	4.95	4.75	4.93	4.51	5.33	4.5	4.72	4.89	4.74	4.88	4.96
231339_at	TSPYL6	-	-	Ad spermatogonia	DOWNinHIR	SEHET	pachytene_spermatocytes;round_spermatids;seminiferous_tubule;testis	pachytene_spermatocytes;seminiferous_tubule;testis	pachytene_spermatocytes;round_spermatids;seminiferous_tubule;testis	pachytene_spermatocytes;seminiferous_tubule;testis	-	-	-	-	-	-	-	-	3.88	3.64	4.68	3.55	5.94	6.42	6.7	6.72	6.52	6.4	5.78	6.4	7.74		3.83	3.57	3.73	3.61	3.27	3.7	4.09	4.09	5.34	5.4	5.18	6.35	7.93	8.09	8.07	8.16	8.15
1554489_a_at	CEP70	arsenic trioxide (C006632);expression - arsenic trioxide (C006632);Clorgyline (D003010);expression - Clorgyline (D003010)	-	Late spermatocytogenesis and meiosis	-	IE	-	-	-	-	breast_medullary_carcinoma_nos;leukemia_H1_cancer;leukemia_all;lung_large_cell_carcinoma;leukemia_all_H3_all_b;leukemia_all_H3_all_t;leukemia_aml;cervix_uteri_H1_cancer_D_no;cervix_uteri_adenocarcinoma;cervix_uteri_adenocarcinoma_D_no;lung_large_cell_carcinoma_D_no;myometrium_H1_cancer;myometrium_H1_cancer_D_yes;myometrium_sarcoma;myometrium_sarcoma_D_yes;myometrium_sarcoma_H3_leiomyosarcoma;myom…	leukemia_all;leukemia_all_H3_all_t;ovary_adenocarcinoma_H3_adenocarcinoma_with_mixed_subtypes_D_no;nAll	-	-	-	yes	-	-	6.03	5.77	5.52	5.58	5.83	6.04	6	5.45	5.7	5.68	6.12	5.74	5.91		5.89	5.79	5.89	5.35	5.75	5.5	5.73	6.29	5.94	6.23	5.97	6.61	7.16	7.65	7.72	7.46	7.55
240559_at	IZUMO2	-	-	Late spermiogenesis	-	PEHET	-	-	pachytene_spermatocytes;round_spermatids;seminiferous_tubule;testis	pachytene_spermatocytes;round_spermatids;seminiferous_tubule;testis	-	-	-	-	-	-	-	-	4.9	4.69	4.7	4.72	4.78	4.72	5.38	4.86	4.85	5.01	4.2	4.87	4.76		4.67	4.88	4.71	5.18	4.82	4.85	5.55	5.71	4.53	4.86	5.82	4.73	5.07	4.45	4.7	4.85	4.87
209577_at	PCYT2	decitabine (C014347);expression - decitabine (C014347)	-	Early spermiogenesis	-	UE	-	-	-	-	-	-	-	-	-	-	-	-	5.97	6.16	5.76	5.72	5.96	5.85	6.22	6.01	6.05	5.97	6	5.9	6.08		6.39	5.83	5.92	5.85	5.59	5.62	5.84	6.44	5.69	5.68	6.33	6.28	5.98	6.14	6.14	6.1	6.18
237344_at	-	-	-	Late spermiogenesis	-	PEHET	-	-	pachytene_spermatocytes;round_spermatids;seminiferous_tubule;testis	pachytene_spermatocytes;round_spermatids;seminiferous_tubule;testis	-	-	-	-	-	-	-	-	4.5	4.83	4.59	4.44	4.71	4.88	4.66	4.72	4.51	4.13	4.95	4.45	3.77		4.27	4.7	4.57	4.71	4.57	4.18	4.81	5.35	4.13	4.47	4.73	4.52	4.69	4.96	4.73	4.66	4.52
214397_at	MBD2	bicalutamide (C053541);expression - bicalutamide (C053541);decitabine (C014347);reaction - decitabine (C014347);cotreatment - decitabine (C014347);binding - decitabine (C014347);activity - decitabine (C014347);Folic Acid (D005492);expression - Folic Acid (D005492);Genistein (D019833);activity - Genistein (D019833);trichostatin A (C012589);reaction - trichostatin A (C012589);cotreatment - trichost…	-	Ad spermatogonia	DOWNinHIR	SEHET	pachytene_spermatocytes;round_spermatids;seminiferous_tubule;testis	pachytene_spermatocytes;round_spermatids;seminiferous_tubule;testis	pachytene_spermatocytes;round_spermatids;seminiferous_tubule;testis	pachytene_spermatocytes;round_spermatids;seminiferous_tubule;testis	ovary_germ_cell_and_embryonal_tumor_H3_dysgerminoma;nAll	-	-	-	-	-	-	-	3.79	4.11	5.11	3.43	6.64	6.81	7.14	7.46	6.98	7	7.06	6.63	7.79		3.77	3.61	3.53	3.4	3.51	3.94	4.11	5.09	6.57	5.9	5.52	6.75	8.02	7.78	8.13	7.88	8.13
1552870_s_at	C1orf125	Calcitriol (D002117);expression - Calcitriol (D002117)	-	Early spermiogenesis	-	SEHET	pachytene_spermatocytes;round_spermatids;seminiferous_tubule;testis	pachytene_spermatocytes;round_spermatids;seminiferous_tubule;testis	pachytene_spermatocytes;round_spermatids;seminiferous_tubule;testis	pachytene_spermatocytes;round_spermatids;seminiferous_tubule;testis	-	-	-	-	-	-	-	-	3.57	3.21	3.59	3.29	3.35	3.4	3.45	3.59	3.38	3.66	3.81	3.28	4.3		3.34	3.32	3.65	3.54	3.34	3.68	4.01	4.19	3.73	3.88	3.78	3.82	4.23	5.29	4.26	4.84	4.83
1565849_a_at	SRRM5	-	-	Late spermiogenesis	-	SEHET	pachytene_spermatocytes;round_spermatids;seminiferous_tubule;testis	pachytene_spermatocytes;round_spermatids;seminiferous_tubule;testis	pachytene_spermatocytes;round_spermatids;seminiferous_tubule;testis	pachytene_spermatocytes;round_spermatids;seminiferous_tubule;testis	-	-	-	-	-	-	-	-	4.61	4.3	4.88	4.76	3.99	4.55	4.75	4.75	4.46	4.64	4.27	4.77	4.46		4.81	4.59	4.84	4.66	4.54	4.76	4.62	4.76	4.4	4.27	5.32	4.59	4.62	4.38	4.43	4.54	4.4
231652_at	-	-	-	Early spermiogenesis	-	UE	-	-	-	-	-	-	-	-	-	-	-	-	5.1	5.22	5.44	5.14	4.96	5.04	5.25	5.48	4.77	4.77	5.07	5.1	4.96		4.93	5.01	4.95	5.12	4.95	5.29	5.21	5.37	4.98	4.89	5.89	5.04	5.17	4.84	5.48	4.86	5.2
228293_at	DEPDC7	-	-	Late spermatocytogenesis and meiosis	DOWNinHIR	PEHET	-	-	liver;pachytene_spermatocytes;round_spermatids;seminiferous_tubule;testis;bladder	liver;pachytene_spermatocytes;round_spermatids;seminiferous_tubule;testis;bladder	fallopian_tube_H1_cancer;fallopian_tube_adenocarcinoma;endometrium_adenocarcinoma_H3_malignant_mixed_mullerian_tumor;endometrium_adenocarcinoma_H3_malignant_mixed_mullerian_tumor_D_no;myometrium_sarcoma_H3_leiomyosarcoma;skin_squamous_cell_carcinoma;skin_squamous_cell_carcinoma_D_yes;tongue_H1_cancer;tongue_squamous_cell_carcinoma;vulva_H1_cancer;vulva_H1_cancer_D_yes;vulva_H1_cancer_D_no;vulva_s…	skin_squamous_cell_carcinoma_D_yes;vulva_H1_cancer_D_no;vulva_squamous_cell_carcinoma_D_no;nAll	-	-	-	-	-	-	3.74	4.02	4.32	4.45	5.23	5.46	6.08	5.63	5.61	5.4	5.49	5.15	6.34		3.87	4.63	3.87	3.92	4.25	3.92	4.62	6.02	5.64	5.47	5.77	6.2	7.26	6.53	6.66	6.5	6.45
1559672_a_at	C9orf93	-	-	Late spermatocytogenesis and meiosis	-	SEHET	pachytene_spermatocytes;round_spermatids;seminiferous_tubule	pachytene_spermatocytes;round_spermatids;seminiferous_tubule	pachytene_spermatocytes;round_spermatids;seminiferous_tubule;testis	pachytene_spermatocytes;round_spermatids;seminiferous_tubule	-	-	-	-	-	-	-	-	4.31	4.36	4.61	4.32	4.8	4.85	4.16	4.7	4.73	4.21	4.94	4.24	4.95		4.2	4.03	4.09	4.54	4.25	4.05	4.14	4.37	4.56	4.23	4.25	4.62	5.26	5.86	5.54	5.79	5.71
231469_at	LOC283738	-	-	Late spermiogenesis	-	PEHET	-	-	pachytene_spermatocytes;round_spermatids;seminiferous_tubule;testis	pachytene_spermatocytes;round_spermatids;seminiferous_tubule;testis	-	-	-	-	-	-	-	-	4.98	4.43	4.59	4.43	4.6	4.65	4.31	4.57	4.48	4.55	4.61	4.67	4.48		4.65	4.55	4.85	4.81	4.76	4.82	4.87	4.55	4.65	4.66	5.28	4.79	4.19	4.55	4.37	4.61	4.44
229976_at	MORN5	-	-	Early spermiogenesis	-	IE	-	-	-	-	-	-	-	-	-	-	-	-	4.89	4.68	4.66	4.37	4.73	4.59	4.74	5	4.68	4.92	5	4.76	4.61		4.55	4.8	4.81	4.67	4.42	4.52	5.1	5.23	4.8	4.94	5.52	5.24	5.05	5.31	5.07	5.19	5.45
1560734_at	OR4N4;LOC727924	Asbestos_ Crocidolite (D017638);expression - Asbestos_ Crocidolite (D017638)	-	Late spermiogenesis	-	SEHET	pachytene_spermatocytes;round_spermatids;seminiferous_tubule;testis	round_spermatids	pachytene_spermatocytes;round_spermatids;seminiferous_tubule;testis	round_spermatids	-	-	-	-	-	-	-	-	3.63	3.61	3.7	3.42	3.29	3.47	4.43	3.72	4.24	3.85	3.77	3.71	4.31		3.56	3.55	3.46	3.46	3.36	3.4	3.25	3.66	3.72	3.66	3.68	3.95	4.19	4.26	3.98	4.3	4.14
1554295_x_at	TTBK2	Amiodarone (D000638);expression - Amiodarone (D000638);decitabine (C014347);expression - decitabine (C014347)	Autosomal dominant inheritance (HP:0000006);Nystagmus (HP:0000639);Dysarthria (HP:0001260);Cerebellar atrophy (HP:0001272);Hyperreflexia (HP:0001347);Progressive cerebellar ataxia (HP:0002073);Inheritance (HP:0000005);All (HP:0000001);Abnormality of eye movement (HP:0000496);Abnormality of the eyes (HP:0000478);Phenotypic abnormality (HP:0000118);Abnormality of movement (HP:0100022);Neurological …	Late spermatocytogenesis and meiosis	-	SEHET	pachytene_spermatocytes;round_spermatids;seminiferous_tubule;testis	pachytene_spermatocytes;round_spermatids;seminiferous_tubule	pachytene_spermatocytes;round_spermatids;seminiferous_tubule;testis	pachytene_spermatocytes;round_spermatids;seminiferous_tubule	-	-	-	-	-	-	-	-	3.86	3.68	3.87	3.78	4.07	3.89	4.11	4.2	3.9	4.14	3.96	3.98	4.27		4.08	3.75	4.38	4.17	3.86	3.55	4.01	4.22	4.25	3.99	4.01	4.48	5.92	5.96	6.1	6	5.63
244120_at	LOC340178	-	-	Late spermiogenesis	-	SEHET	pachytene_spermatocytes;round_spermatids;seminiferous_tubule	pachytene_spermatocytes;round_spermatids;seminiferous_tubule	pachytene_spermatocytes;round_spermatids;seminiferous_tubule;testis	pachytene_spermatocytes;round_spermatids;seminiferous_tubule	endometrium_adenocarcinoma_H3_papillary_serous_adenocarcinoma_D_no;nAll	-	-	-	-	-	-	-	4.18	4.32	4.21	3.96	4.08	3.92	4.19	4.57	4.21	4.29	4.06	4.17	4.28		4.49	4.1	3.94	4.38	4.57	3.89	4.34	4.26	4.33	4.34	4.35	3.98	4.06	4.14	3.95	4.17	4.08
239854_at	C22orf41	-	-	Spermatocytogenesis and early meiosis	-	SEHET	pachytene_spermatocytes;round_spermatids;seminiferous_tubule;testis	pachytene_spermatocytes;round_spermatids;seminiferous_tubule;testis	pachytene_spermatocytes;round_spermatids;seminiferous_tubule;testis	pachytene_spermatocytes;round_spermatids;seminiferous_tubule;testis	-	-	-	-	-	-	-	-	4.22	4.31	4.53	4.43	4.27	4.47	5.21	4.99	4.67	4.73	5.08	4.92	5.15		3.86	4.19	3.96	4.3	4.42	4.47	5.05	5.24	4.73	5.6	5.27	5.52	7.1	7.01	7.22	6.94	7.15
1552325_at	CCDC11	-	-	Late spermatocytogenesis and meiosis	-	SEHET	pachytene_spermatocytes;round_spermatids;seminiferous_tubule	pachytene_spermatocytes;round_spermatids;seminiferous_tubule	pachytene_spermatocytes;round_spermatids;seminiferous_tubule	pachytene_spermatocytes;round_spermatids;seminiferous_tubule	-	-	-	-	-	-	-	-	3.25	3.3	3.18	3.13	3.28	3.4	3.3	3.14	3.19	3.24	3.33	3.24	3.26		3.23	3.13	3.27	3.24	3.2	2.97	3.71	3.41	3.23	3.47	3.43	3.44	3.97	4.01	4.44	4.95	4.49
201825_s_at	SCCPDH	acyline (C109238);expression - acyline (C109238);Arbutin (D001104);expression - Arbutin (D001104);Fluorouracil (D005472);expression - Fluorouracil (D005472)	-	Early spermiogenesis	-	UE	-	-	-	-	-	-	-	-	-	-	-	-	8.41	8.32	8.25	8.16	8.16	8.34	8.49	8.44	8.42	8.45	8.36	8.35	8.4		7.61	8.4	8.87	8.61	8.58	8.75	8.84	8.82	8.6	8.77	8.71	8.42	8.79	9.07	9.05	8.83	9.02
[truncated: 6,638 more rows]
[truncated: 273 more columns]

## Sheet: CTDatabase reference genes
GeneName	Chemicals	Human_Pheno	GroupName	Cryptorchidism	Expression in Testis
SPANXB2;SPANXF1;SPANXA1;SPANXC;SPANXB1;SPANXA2	tobacco tar (C024746);expression - tobacco tar (C024746);Fluorouracil (D005472);response to chemical - Fluorouracil (D005472);Indomethacin (D007213);expression - Indomethacin (D007213)	-	Early spermiogenesis	-	SEHET
TPTE	-	-	Spermatocytogenesis and early meiosis	DOWNinHIR	SEHET
LEMD1	Genistein (D019833);expression - Genistein (D019833)	-	Late spermiogenesis	-	SEHET
CXorf61	-	-	Early spermiogenesis	-	SEHET
HORMAD1	-	-	Spermatocytogenesis and early meiosis	-	SEHET
[truncated: 25 more rows]

## Sheet: DCAF4L1
GeneName	Chemicals	Human_Pheno	GroupName	Cryptorchidism	Expression in Testis	SE	SEHE	PE	PEHE	UCNDH	UHECNDH	TF	coTF	Testicular markers	Cell Cycle Regulated	CTPedia	CancerCensusGenes	HIR_1	HIR_2	HIR_3	HIR_4	IIR_1	IIR_2	IIR_3	IIR_4	LIR_1	LIR_2	LIR_3	LIR_5	LIR_4		JS1_1	JS2_2	JS2_3	JS2_6	JS2_7	JS2_8	JS2_4	JS2_1	JS3_2	JS3_1	JS3_3	JS5_2	JS5_4	JS5_5	JS5_7	JS5_8	JS5_9	JS5_1
[truncated: 1 more rows]
[truncated: 272 more columns]

[truncated: 8 more sheets: DMRT1, TMEM217 , NLRP7, SYCP2, SPESP1, GALNTL5, PDCL2, C11orf42]
