# Supplementary material for: Combined RNA/tissue profiling identifies novel Cancer/testis genes
Source: Mol Oncol. 2021 Jun 23;15(11):3003–23. doi: 10.1002/1878-0261.12900 (PMC8564638; doi:10.1002/1878-0261.12900)
Supplement: Supplementary file 9 — Supplemental File S2. Core CT gene annotation, cancer prognosis and RNA‐Sequencing data. [file MOL2-15-3003-s003.xlsx]

## Sheet: Annotation
ENSG	Gene	Gene.description	Uniprot	Chromosome	Protein.class	Biological.process	Molecular.function	Disease.involvement	Pathology.prognostics...Breast.cancer	Pathology.prognostics...Cervical.cancer	Pathology.prognostics...Colorectal.cancer	Pathology.prognostics...Endometrial.cancer	Pathology.prognostics...Glioma	Pathology.prognostics...Head.and.neck.cancer	Pathology.prognostics...Liver.cancer	Pathology.prognostics...Lung.cancer	Pathology.prognostics...Melanoma	Pathology.prognostics...Ovarian.cancer	Pathology.prognostics...Pancreatic.cancer	Pathology.prognostics...Prostate.cancer	Pathology.prognostics...Renal.cancer	Pathology.prognostics...Stomach.cancer	Pathology.prognostics...Testis.cancer	Pathology.prognostics...Thyroid.cancer	Pathology.prognostics...Urothelial.cancer
ENSG00000001631	KRIT1	KRIT1, ankyrin repeat containing	O00522	7	Disease related genes, Predicted intracellular proteins	Angiogenesis		Disease mutation	unprognostic (8.12e-2)	unprognostic (1.11e-2)	unprognostic (1.83e-2)	unprognostic (3.75e-2)	unprognostic (1.94e-1)	unprognostic (8.93e-2)	unprognostic (4.10e-3)	unprognostic (1.06e-2)	unprognostic (2.30e-3)	unprognostic (2.18e-1)	unprognostic (7.24e-2)	unprognostic (1.04e-1)	unprognostic (1.19e-1)	unprognostic (2.82e-1)	unprognostic (2.61e-1)	unprognostic (6.18e-2)	unprognostic (1.04e-1)
ENSG00000041353	RAB27B	RAB27B, member RAS oncogene family	O00194	18	Plasma proteins, Predicted intracellular proteins		Hydrolase		unprognostic (1.59e-1)	unprognostic (5.20e-2)	unprognostic (9.89e-3)	unprognostic (7.51e-2)	unprognostic (8.89e-2)	unprognostic (1.84e-2)	unprognostic (1.52e-1)	unprognostic (2.73e-3)	unprognostic (6.82e-2)	unprognostic (8.12e-2)	prognostic unfavourable (2.13e-4)	unprognostic (1.39e-2)	unprognostic (1.20e-3)	unprognostic (1.42e-1)	unprognostic (1.84e-2)	unprognostic (5.75e-1)	unprognostic (1.29e-1)
ENSG00000089505	CMTM1	CKLF like MARVEL transmembrane domain containing 1	Q8IZ96	16	Predicted intracellular proteins, Predicted membrane proteins, Transporters	Chemotaxis	Cytokine		unprognostic (2.37e-2)	unprognostic (7.48e-2)	unprognostic (3.10e-1)	unprognostic (2.30e-1)	unprognostic (3.81e-1)	unprognostic (5.32e-2)	unprognostic (2.97e-3)	unprognostic (5.12e-3)	unprognostic (1.25e-1)	unprognostic (1.76e-1)	prognostic unfavourable (5.68e-5)	unprognostic (2.47e-2)	unprognostic (1.56e-4)	unprognostic (1.06e-1)	unprognostic (1.22e-1)	unprognostic (3.41e-1)	unprognostic (3.49e-1)
ENSG00000092345	DAZL	Deleted in azoospermia like	Q92904	3	Predicted intracellular proteins	Differentiation, Spermatogenesis, Translation regulation	Developmental protein, RNA-binding		unprognostic (5.61e-2)	unprognostic (5.27e-3)	unprognostic (2.80e-1)			unprognostic (5.85e-2)		unprognostic (2.32e-3)	unprognostic (2.60e-2)	unprognostic (6.34e-2)	unprognostic (4.91e-2)	unprognostic (9.69e-2)		unprognostic (7.79e-2)	unprognostic (2.04e-1)		unprognostic (3.47e-1)
ENSG00000094916	CBX5	Chromobox 5	P45973	12	Predicted intracellular proteins	Host-virus interaction			unprognostic (1.58e-2)	unprognostic (7.99e-2)	unprognostic (1.15e-2)	unprognostic (5.05e-3)	unprognostic (3.80e-1)	unprognostic (4.59e-3)	unprognostic (2.97e-3)	unprognostic (6.39e-3)	unprognostic (2.57e-2)	unprognostic (1.41e-1)	unprognostic (4.47e-2)	unprognostic (1.96e-1)	unprognostic (2.34e-1)	unprognostic (1.70e-1)	unprognostic (1.08e-1)	unprognostic (6.26e-2)	unprognostic (8.64e-2)
ENSG00000099399	MAGEB2	MAGE family member B2	O15479	X	Predicted intracellular proteins	Ubl conjugation pathway	Tumor antigen						unprognostic (4.52e-1)	unprognostic (2.55e-2)		unprognostic (6.39e-2)	unprognostic (5.02e-1)					unprognostic (6.57e-2)	unprognostic (1.79e-2)		unprognostic (1.00e-1)
ENSG00000105143	SLC1A6	Solute carrier family 1 member 6	P48664	19	Predicted intracellular proteins, Predicted membrane proteins, Transporters	Amino-acid transport, Symport, Transport			unprognostic (3.62e-2)	unprognostic (1.35e-1)		unprognostic (4.41e-2)	unprognostic (1.52e-1)	unprognostic (1.12e-1)		unprognostic (5.94e-3)	unprognostic (8.90e-2)	unprognostic (6.52e-4)	unprognostic (1.55e-1)	unprognostic (5.40e-3)	unprognostic (1.11e-2)	unprognostic (9.92e-2)	unprognostic (1.35e-1)	unprognostic (5.57e-2)	prognostic unfavourable (6.88e-6)
ENSG00000105737	GRIK5	Glutamate ionotropic receptor kainate type subunit 5	Q16478	19	Predicted membrane proteins	Ion transport, Transport	Ion channel, Ligand-gated ion channel, Receptor		unprognostic (4.99e-2)	unprognostic (3.40e-1)	unprognostic (1.30e-3)	unprognostic (6.68e-3)	unprognostic (4.28e-2)	unprognostic (3.86e-1)	unprognostic (5.82e-1)	unprognostic (2.23e-1)	unprognostic (3.89e-2)	unprognostic (1.73e-2)	prognostic favourable (7.23e-4)	unprognostic (8.43e-2)	prognostic unfavourable (9.32e-4)	unprognostic (6.47e-3)	unprognostic (5.77e-2)	unprognostic (4.57e-2)	unprognostic (6.12e-2)
ENSG00000106648	GALNTL5	Polypeptide N-acetylgalactosaminyltransferase like 5	Q7Z4T8	7	Disease related genes, Predicted membrane proteins	Differentiation, Spermatogenesis							unprognostic (2.33e-2)									unprognostic (2.09e-1)	unprognostic (1.55e-1)
ENSG00000107077	KDM4C	Lysine demethylase 4C	Q9H3R0	9	Plasma proteins, Predicted intracellular proteins	Transcription, Transcription regulation	Chromatin regulator, Dioxygenase, Oxidoreductase		unprognostic (1.56e-2)	unprognostic (1.91e-2)	unprognostic (4.38e-2)	unprognostic (1.38e-1)	unprognostic (3.52e-1)	unprognostic (4.36e-2)	unprognostic (2.50e-2)	unprognostic (6.89e-3)	unprognostic (2.37e-1)	unprognostic (2.34e-2)	unprognostic (3.65e-2)	unprognostic (2.03e-2)	unprognostic (1.92e-1)	unprognostic (7.87e-3)	unprognostic (1.21e-1)	unprognostic (2.23e-2)	unprognostic (1.64e-3)
ENSG00000109265	KIAA1211	KIAA1211	Q6ZU35	4	Predicted intracellular proteins				unprognostic (1.65e-1)	unprognostic (1.98e-1)	unprognostic (7.74e-3)	unprognostic (1.31e-1)	unprognostic (6.04e-1)	unprognostic (6.44e-2)	unprognostic (1.98e-2)	unprognostic (3.24e-2)	unprognostic (1.34e-1)	unprognostic (3.12e-2)	unprognostic (1.11e-1)	unprognostic (1.09e-1)	unprognostic (8.05e-6)	unprognostic (1.02e-1)	unprognostic (6.54e-2)	unprognostic (2.79e-2)	unprognostic (2.93e-1)
ENSG00000110090	CPT1A	Carnitine palmitoyltransferase 1A	P50416	11	Disease related genes, Enzymes, FDA approved drug targets, Plasma proteins, Predicted intracellular proteins, Predicted membrane proteins, Transporters	Fatty acid metabolism, Lipid metabolism, Transport	Acyltransferase, Transferase	Disease mutation, FDA approved drug targets	prognostic unfavourable (3.84e-4)	unprognostic (1.38e-3)	unprognostic (3.04e-3)	unprognostic (2.46e-2)	unprognostic (1.45e-1)	unprognostic (7.25e-2)	unprognostic (2.17e-1)	unprognostic (4.99e-2)	unprognostic (2.72e-1)	unprognostic (1.47e-2)	unprognostic (2.92e-2)	unprognostic (2.34e-1)	prognostic favourable (2.67e-7)	unprognostic (9.76e-2)	unprognostic (1.06e-1)	unprognostic (1.49e-1)	unprognostic (2.46e-3)
ENSG00000112282	MED23	Mediator complex subunit 23	Q9ULK4	6	Cancer-related genes, Disease related genes, Predicted intracellular proteins, Predicted membrane proteins	Transcription, Transcription regulation	Activator	Cancer-related genes, Disease mutation, Mental retardation	unprognostic (1.11e-2)	unprognostic (4.66e-2)	unprognostic (5.51e-3)	unprognostic (1.80e-1)	unprognostic (3.06e-2)	unprognostic (1.14e-2)	unprognostic (6.62e-3)	unprognostic (4.47e-1)	unprognostic (1.64e-1)	unprognostic (6.81e-3)	unprognostic (1.44e-2)	unprognostic (3.59e-1)	unprognostic (1.64e-1)	unprognostic (1.82e-2)	unprognostic (2.21e-1)	unprognostic (2.44e-2)	unprognostic (2.53e-2)
ENSG00000112852	PCDHB2	Protocadherin beta 2	Q9Y5E7	5	Plasma proteins, Predicted intracellular proteins, Predicted membrane proteins	Cell adhesion			unprognostic (2.94e-3)	unprognostic (5.77e-2)	unprognostic (4.57e-4)	unprognostic (1.31e-1)	unprognostic (3.03e-3)	unprognostic (7.01e-2)	unprognostic (5.52e-2)	unprognostic (2.24e-1)	unprognostic (3.99e-1)	unprognostic (2.19e-2)	unprognostic (1.16e-1)	unprognostic (2.31e-1)	prognostic unfavourable (6.99e-4)	unprognostic (2.13e-3)	unprognostic (6.70e-2)	unprognostic (1.37e-1)	prognostic unfavourable (4.84e-4)
ENSG00000113211	PCDHB6	Protocadherin beta 6	Q9Y5E3	5	Predicted membrane proteins	Cell adhesion			unprognostic (3.25e-2)	unprognostic (1.54e-2)	unprognostic (1.81e-1)	unprognostic (8.05e-2)	unprognostic (7.65e-3)	unprognostic (2.82e-1)	unprognostic (1.73e-3)	unprognostic (9.64e-3)	unprognostic (8.62e-2)	unprognostic (1.54e-3)	unprognostic (2.28e-2)	unprognostic (6.33e-2)	prognostic unfavourable (5.52e-4)	unprognostic (8.60e-4)	unprognostic (2.31e-2)	unprognostic (7.08e-3)	unprognostic (6.52e-2)
ENSG00000115252	PDE1A	Phosphodiesterase 1A	P54750	2	Enzymes, FDA approved drug targets, Predicted intracellular proteins		Calmodulin-binding, Hydrolase	FDA approved drug targets	unprognostic (3.63e-1)	unprognostic (7.21e-2)	unprognostic (1.32e-1)	unprognostic (8.61e-2)	unprognostic (1.58e-1)	unprognostic (3.02e-1)	unprognostic (3.84e-1)	unprognostic (3.82e-1)	unprognostic (1.02e-1)	unprognostic (5.38e-2)	unprognostic (2.78e-1)	unprognostic (2.86e-1)	unprognostic (5.55e-3)	unprognostic (2.50e-3)	unprognostic (5.96e-2)	unprognostic (1.37e-1)	unprognostic (1.40e-3)
ENSG00000116191	RALGPS2	Ral GEF with PH domain and SH3 binding motif 2	Q86X27	1	Disease related genes, Predicted intracellular proteins		Guanine-nucleotide releasing factor	Alzheimer disease	unprognostic (8.13e-2)	unprognostic (1.46e-2)	unprognostic (4.06e-3)	unprognostic (2.71e-1)	unprognostic (1.23e-1)	unprognostic (1.50e-1)	unprognostic (5.72e-2)	unprognostic (6.63e-3)	unprognostic (4.07e-2)	unprognostic (1.33e-1)	unprognostic (2.82e-2)	unprognostic (7.77e-2)	unprognostic (1.55e-1)	unprognostic (3.45e-1)	unprognostic (6.35e-2)	unprognostic (4.37e-2)	unprognostic (8.97e-2)
ENSG00000117569	PTBP2	Polypyrimidine tract binding protein 2	Q9UKA9	1	Plasma proteins, Predicted intracellular proteins	mRNA processing, mRNA splicing	RNA-binding		unprognostic (2.14e-2)	unprognostic (3.01e-2)	unprognostic (1.27e-1)	prognostic unfavourable (7.80e-4)	unprognostic (1.70e-2)	unprognostic (1.25e-2)	unprognostic (2.41e-5)	unprognostic (2.26e-3)	unprognostic (1.50e-2)	unprognostic (6.83e-3)	unprognostic (1.70e-2)	unprognostic (3.31e-2)	unprognostic (5.48e-3)	unprognostic (3.01e-2)	unprognostic (1.75e-1)	unprognostic (5.24e-2)	unprognostic (1.27e-2)
ENSG00000120669	SOHLH2	Spermatogenesis and oogenesis specific basic helix-loop-helix 2	Q9NX45	13	Predicted intracellular proteins, Transcription factors	Differentiation, Oogenesis, Spermatogenesis, Transcription, Transcription regulation	Developmental protein, DNA-binding		unprognostic (1.00e-1)	unprognostic (1.65e-1)		unprognostic (1.99e-1)	unprognostic (2.99e-2)	unprognostic (2.54e-2)		unprognostic (3.01e-2)	unprognostic (2.95e-1)	unprognostic (7.88e-2)	unprognostic (2.12e-1)	unprognostic (1.39e-1)	unprognostic (5.53e-3)	unprognostic (2.10e-1)	unprognostic (8.56e-2)	unprognostic (7.44e-2)	unprognostic (5.93e-2)
ENSG00000124092	CTCFL	CCCTC-binding factor like	Q8NI51	20	Predicted intracellular proteins, Predicted membrane proteins, Transcription factors	Cell cycle, Transcription, Transcription regulation	Activator, Chromatin regulator, DNA-binding, Repressor		unprognostic (2.50e-1)	unprognostic (4.01e-2)	unprognostic (7.70e-2)	unprognostic (1.85e-5)	unprognostic (9.58e-2)	unprognostic (2.89e-1)	unprognostic (6.44e-2)	unprognostic (5.26e-3)	unprognostic (3.60e-1)	unprognostic (2.20e-1)	unprognostic (9.00e-2)	unprognostic (4.16e-2)	unprognostic (4.75e-4)	unprognostic (2.03e-1)	unprognostic (2.20e-1)	unprognostic (4.84e-2)
ENSG00000124260	MAGEA10	MAGE family member A10	P43363	X	Predicted intracellular proteins		Tumor antigen			unprognostic (1.92e-1)				unprognostic (1.06e-1)		unprognostic (2.02e-1)	unprognostic (6.95e-2)	unprognostic (9.91e-2)				unprognostic (5.97e-3)	unprognostic (1.11e-1)		unprognostic (1.25e-1)
ENSG00000125207	PIWIL1	Piwi like RNA-mediated gene silencing 1	Q96J94	12	Disease related genes, Predicted intracellular proteins	Differentiation, Meiosis, RNA-mediated gene silencing, Spermatogenesis, Translation regulation	Developmental protein, Endonuclease, Hydrolase, Nuclease, RNA-binding	Disease mutation	unprognostic (1.00e-2)	unprognostic (1.46e-2)	unprognostic (8.28e-2)	unprognostic (2.22e-1)		unprognostic (1.48e-1)	unprognostic (3.01e-2)	unprognostic (2.14e-1)	unprognostic (8.81e-2)	unprognostic (3.95e-1)	unprognostic (1.86e-1)	unprognostic (9.36e-2)	unprognostic (9.85e-6)	unprognostic (3.83e-2)	unprognostic (2.70e-1)	unprognostic (2.43e-2)	unprognostic (3.60e-2)
ENSG00000128059	PPAT	Phosphoribosyl pyrophosphate amidotransferase	Q06203	4	Enzymes, Predicted intracellular proteins	Purine biosynthesis	Allosteric enzyme, Glycosyltransferase, Transferase		unprognostic (5.11e-2)	unprognostic (5.13e-2)	unprognostic (1.39e-2)	prognostic unfavourable (5.15e-5)	unprognostic (1.38e-1)	unprognostic (4.37e-3)	prognostic unfavourable (1.14e-8)	unprognostic (6.74e-3)	unprognostic (2.95e-2)	unprognostic (3.79e-2)	unprognostic (2.88e-3)	unprognostic (1.51e-1)	prognostic unfavourable (8.34e-4)	unprognostic (1.41e-1)	unprognostic (3.01e-1)	prognostic unfavourable (1.95e-4)	unprognostic (1.09e-1)
ENSG00000131773	KHDRBS3	KH RNA binding domain containing, signal transduction associated 3	O75525	8	Predicted intracellular proteins	Host-virus interaction, mRNA processing, Transcription, Transcription regulation	RNA-binding		unprognostic (1.36e-1)	unprognostic (1.61e-1)	unprognostic (1.98e-1)	unprognostic (6.55e-3)	unprognostic (2.75e-1)	unprognostic (2.43e-1)	unprognostic (1.31e-3)	unprognostic (9.36e-2)	unprognostic (2.00e-2)	unprognostic (2.66e-1)	unprognostic (1.91e-2)	unprognostic (1.21e-1)	prognostic favourable (7.16e-6)	unprognostic (6.63e-2)	unprognostic (7.85e-2)	unprognostic (1.07e-1)	unprognostic (1.33e-3)
ENSG00000132122	SPATA6	Spermatogenesis associated 6	Q9NWH7	1	Cancer-related genes, Predicted intracellular proteins	Differentiation, Spermatogenesis	Developmental protein	Cancer-related genes	unprognostic (1.36e-2)	unprognostic (2.96e-2)	unprognostic (3.38e-2)	unprognostic (2.87e-2)	unprognostic (3.22e-1)	unprognostic (1.68e-1)	unprognostic (1.77e-2)	unprognostic (4.69e-3)	unprognostic (2.40e-2)	unprognostic (2.61e-2)	unprognostic (8.41e-2)	unprognostic (6.50e-2)	unprognostic (3.41e-3)	unprognostic (1.15e-1)	unprognostic (1.01e-1)	unprognostic (7.89e-2)	unprognostic (5.71e-3)
ENSG00000132932	ATP8A2	ATPase phospholipid transporting 8A2	Q9NTI2	13	Disease related genes, Enzymes, Potential drug targets, Predicted membrane proteins	Lipid transport, Transport		Disease mutation, Mental retardation	unprognostic (3.79e-2)	unprognostic (4.28e-2)	unprognostic (3.32e-2)	unprognostic (1.95e-4)	unprognostic (3.57e-2)	unprognostic (1.89e-1)	unprognostic (1.31e-2)	unprognostic (2.97e-3)	unprognostic (2.77e-1)	unprognostic (3.66e-1)	unprognostic (4.96e-4)	unprognostic (1.24e-1)	unprognostic (1.18e-2)	unprognostic (4.20e-5)	unprognostic (9.10e-2)	unprognostic (2.95e-1)	unprognostic (7.22e-2)
ENSG00000133962	CATSPERB	Cation channel sperm associated auxiliary subunit beta	Q9H7T0	14	Predicted intracellular proteins, Predicted membrane proteins, Transporters	Differentiation, Spermatogenesis	Developmental protein		unprognostic (2.69e-2)	unprognostic (1.95e-1)	unprognostic (1.16e-3)	unprognostic (1.93e-1)	unprognostic (7.04e-3)	unprognostic (2.72e-5)	unprognostic (1.81e-1)	unprognostic (5.01e-3)	unprognostic (1.81e-3)	unprognostic (3.52e-3)	unprognostic (2.30e-2)	unprognostic (4.34e-1)	unprognostic (8.99e-3)	unprognostic (6.85e-2)	unprognostic (8.31e-2)	unprognostic (8.88e-2)	unprognostic (2.71e-3)
ENSG00000134046	MBD2	Methyl-CpG binding domain protein 2	Q9UBB5	18	Cancer-related genes, Predicted intracellular proteins	Transcription, Transcription regulation	DNA-binding	Cancer-related genes	unprognostic (4.86e-2)	unprognostic (7.21e-2)	prognostic favourable (6.49e-4)	unprognostic (1.19e-1)	unprognostic (3.36e-2)	unprognostic (2.47e-1)	unprognostic (2.38e-3)	unprognostic (2.35e-2)	unprognostic (2.71e-2)	unprognostic (2.36e-3)	unprognostic (8.04e-3)	unprognostic (1.10e-2)	unprognostic (1.08e-1)	unprognostic (8.70e-2)	unprognostic (1.67e-1)	unprognostic (2.51e-3)	unprognostic (5.19e-2)
ENSG00000135314	KHDC1	KH domain containing 1	Q4VXA5	6	Predicted intracellular proteins, Predicted membrane proteins		RNA-binding		unprognostic (3.46e-1)	unprognostic (2.20e-2)	unprognostic (1.74e-1)	unprognostic (2.73e-4)	unprognostic (1.95e-1)	unprognostic (2.18e-1)	unprognostic (1.20e-1)	unprognostic (7.54e-2)	unprognostic (5.76e-2)	unprognostic (6.27e-2)	unprognostic (1.16e-1)	unprognostic (4.97e-3)	unprognostic (1.83e-4)	unprognostic (8.18e-2)	unprognostic (2.97e-1)	unprognostic (2.14e-1)	unprognostic (5.17e-3)
ENSG00000136014	USP44	Ubiquitin specific peptidase 44	Q9H0E7	12	Enzymes, Predicted intracellular proteins	Cell cycle, Cell division, Mitosis, Ubl conjugation pathway	Hydrolase, Protease, Thiol protease		unprognostic (2.12e-2)	unprognostic (1.14e-1)	unprognostic (4.68e-2)	unprognostic (1.01e-3)	unprognostic (1.83e-4)	unprognostic (7.18e-4)	unprognostic (5.55e-2)	unprognostic (1.85e-2)	unprognostic (2.16e-1)	unprognostic (3.73e-2)	unprognostic (6.88e-2)	unprognostic (2.97e-2)	unprognostic (8.12e-2)	unprognostic (1.41e-2)	unprognostic (1.08e-1)	unprognostic (7.41e-2)	unprognostic (7.07e-2)
ENSG00000137090	DMRT1	Doublesex and mab-3 related transcription factor 1	Q9Y5R6	9	Disease related genes, Predicted intracellular proteins, Transcription factors	Differentiation, Sexual differentiation, Transcription, Transcription regulation	Developmental protein, DNA-binding		unprognostic (3.23e-1)	unprognostic (1.91e-1)		unprognostic (9.75e-4)	unprognostic (1.34e-1)	unprognostic (2.50e-1)		unprognostic (3.08e-1)		unprognostic (1.45e-1)			unprognostic (1.78e-2)	unprognostic (1.03e-1)	unprognostic (5.60e-2)	unprognostic (3.06e-2)	unprognostic (1.02e-2)
ENSG00000138688	KIAA1109	KIAA1109	Q2LD37	4	Cancer-related genes, Plasma proteins, Predicted intracellular proteins, Predicted membrane proteins			Cancer-related genes, Disease mutation	unprognostic (2.53e-1)	unprognostic (2.04e-2)	unprognostic (3.52e-2)	unprognostic (1.09e-1)	unprognostic (1.63e-1)	unprognostic (2.63e-3)	unprognostic (1.04e-1)	unprognostic (6.62e-2)	unprognostic (7.61e-2)	unprognostic (3.65e-2)	unprognostic (2.38e-1)	unprognostic (7.97e-2)	prognostic favourable (4.33e-8)	unprognostic (2.04e-1)	unprognostic (3.55e-1)	unprognostic (2.28e-2)	unprognostic (2.29e-2)
ENSG00000139734	DIAPH3	Diaphanous related formin 3	Q9NSV4	13	Cancer-related genes, Disease related genes, Plasma proteins, Predicted intracellular proteins			Cancer-related genes, Deafness, Neuropathy, Non-syndromic deafness	unprognostic (3.78e-2)	unprognostic (1.28e-2)	prognostic favourable (9.04e-4)	prognostic unfavourable (4.18e-4)	unprognostic (2.78e-1)	unprognostic (4.69e-2)	unprognostic (1.27e-4)	prognostic unfavourable (3.72e-4)	unprognostic (1.74e-2)	unprognostic (2.19e-1)	unprognostic (5.22e-5)	unprognostic (3.59e-3)	unprognostic (5.31e-5)	unprognostic (4.30e-2)	unprognostic (2.37e-1)	unprognostic (4.07e-1)	unprognostic (2.74e-3)
ENSG00000141219	C17orf80	Chromosome 17 open reading frame 80	Q9BSJ5	17	Predicted intracellular proteins, Predicted membrane proteins				unprognostic (9.22e-2)	unprognostic (1.62e-1)	prognostic favourable (1.43e-4)	unprognostic (5.55e-3)	unprognostic (8.58e-2)	unprognostic (2.66e-1)	prognostic unfavourable (9.02e-6)	unprognostic (1.08e-1)	unprognostic (1.00e-3)	unprognostic (1.84e-2)	unprognostic (1.20e-3)	unprognostic (6.09e-2)	unprognostic (1.21e-2)	unprognostic (1.45e-1)	unprognostic (1.52e-1)	unprognostic (2.36e-3)	unprognostic (1.37e-1)
ENSG00000143452	HORMAD1	HORMA domain containing 1	Q86X24	1	Predicted intracellular proteins	Differentiation, Meiosis, Oogenesis, Spermatogenesis			unprognostic (7.21e-2)	unprognostic (7.88e-2)	unprognostic (1.05e-1)	unprognostic (8.15e-2)	unprognostic (9.06e-2)	unprognostic (3.91e-3)	unprognostic (4.08e-2)	unprognostic (1.76e-1)	unprognostic (1.50e-1)	unprognostic (1.72e-1)	unprognostic (1.56e-2)	unprognostic (5.17e-3)	unprognostic (3.79e-9)	unprognostic (3.32e-2)	unprognostic (1.18e-1)	unprognostic (1.27e-1)	unprognostic (3.49e-2)
ENSG00000144395	CCDC150	Coiled-coil domain containing 150	Q8NCX0	2	Predicted intracellular proteins				unprognostic (1.92e-1)	unprognostic (3.75e-1)	unprognostic (2.95e-1)	unprognostic (2.58e-4)	unprognostic (9.88e-2)	unprognostic (1.42e-3)	unprognostic (1.59e-2)	unprognostic (1.62e-1)	unprognostic (5.91e-4)	unprognostic (2.01e-2)	unprognostic (3.16e-2)	unprognostic (9.17e-3)	unprognostic (5.66e-4)	unprognostic (7.29e-2)	unprognostic (1.99e-2)	unprognostic (4.35e-2)	unprognostic (2.69e-5)
ENSG00000144619	CNTN4	Contactin 4	Q8IWV2	3	Disease related genes, Plasma proteins, Predicted intracellular proteins	Cell adhesion			unprognostic (1.64e-1)	unprognostic (7.17e-3)	unprognostic (9.85e-2)	unprognostic (5.75e-2)	unprognostic (9.94e-2)	unprognostic (1.33e-1)	unprognostic (3.85e-1)	unprognostic (1.08e-1)	unprognostic (2.21e-1)	unprognostic (2.60e-2)	unprognostic (7.38e-3)	unprognostic (2.41e-2)	prognostic favourable (1.00e-4)	unprognostic (1.22e-2)	unprognostic (2.88e-2)	unprognostic (2.10e-1)	unprognostic (2.13e-1)
ENSG00000145743	FBXL17	F-box and leucine rich repeat protein 17	Q9UF56	5	Predicted intracellular proteins, Predicted membrane proteins	Neurogenesis, Ubl conjugation pathway			unprognostic (8.15e-2)	unprognostic (3.77e-2)	unprognostic (2.18e-2)	unprognostic (1.21e-1)	unprognostic (4.58e-2)	unprognostic (2.72e-2)	unprognostic (2.08e-2)	unprognostic (2.65e-1)	unprognostic (6.67e-2)	unprognostic (3.08e-2)	unprognostic (5.98e-2)	unprognostic (6.30e-2)	prognostic favourable (4.60e-8)	unprognostic (1.86e-1)	unprognostic (3.34e-1)	prognostic unfavourable (3.27e-4)	unprognostic (3.35e-2)
ENSG00000147180	ZNF711	Zinc finger protein 711	Q9Y462	X	Disease related genes, Predicted intracellular proteins, Transcription factors	Transcription, Transcription regulation	DNA-binding	Mental retardation	unprognostic (2.04e-2)	unprognostic (1.59e-1)	unprognostic (8.07e-2)	unprognostic (5.51e-3)	unprognostic (1.75e-2)	unprognostic (9.11e-3)	unprognostic (7.40e-3)	unprognostic (1.37e-2)	unprognostic (2.96e-1)	unprognostic (2.50e-3)	unprognostic (3.25e-3)	unprognostic (1.53e-1)	unprognostic (1.86e-1)	unprognostic (1.22e-1)	unprognostic (1.28e-1)	unprognostic (5.72e-2)	unprognostic (6.62e-3)
ENSG00000147381	MAGEA4	MAGE family member A4	P43358	X	Cancer-related genes, Predicted intracellular proteins, Predicted membrane proteins		Tumor antigen	Cancer-related genes						unprognostic (7.90e-3)		unprognostic (6.66e-3)	unprognostic (5.39e-1)	unprognostic (1.36e-1)				unprognostic (5.81e-2)	unprognostic (2.94e-2)		unprognostic (4.10e-1)
ENSG00000149548	CCDC15	Coiled-coil domain containing 15	Q0P6D6	11	Predicted intracellular proteins				unprognostic (2.38e-1)	unprognostic (3.93e-2)	unprognostic (8.81e-2)	unprognostic (1.85e-1)	unprognostic (2.50e-1)	unprognostic (4.59e-4)	unprognostic (2.12e-3)	unprognostic (1.43e-1)	unprognostic (1.46e-2)	unprognostic (2.04e-2)	unprognostic (9.05e-3)	unprognostic (3.25e-2)	unprognostic (9.38e-3)	unprognostic (1.33e-2)	unprognostic (3.14e-1)	unprognostic (5.04e-2)	unprognostic (1.66e-1)
ENSG00000151247	EIF4E	Eukaryotic translation initiation factor 4E	P06730	4	Cancer-related genes, Disease related genes, Plasma proteins, Predicted intracellular proteins	Host-virus interaction, Protein biosynthesis, Translation regulation	Initiation factor, RNA-binding	Autism, Autism spectrum disorder, Cancer-related genes	unprognostic (3.07e-3)	unprognostic (1.43e-1)	unprognostic (6.53e-3)	unprognostic (7.52e-2)	unprognostic (1.41e-1)	unprognostic (2.43e-3)	unprognostic (2.03e-5)	unprognostic (6.55e-3)	unprognostic (1.09e-2)	unprognostic (1.33e-1)	unprognostic (1.28e-1)	unprognostic (1.63e-1)	unprognostic (1.10e-3)	unprognostic (5.40e-2)	unprognostic (1.43e-1)	unprognostic (2.31e-2)	unprognostic (1.28e-1)
ENSG00000151575	TEX9	Testis expressed 9	Q8N6V9	15	Predicted intracellular proteins				unprognostic (3.27e-1)	unprognostic (2.77e-2)	unprognostic (2.25e-1)	unprognostic (4.71e-3)	unprognostic (2.34e-1)	unprognostic (5.13e-2)	unprognostic (1.54e-2)	unprognostic (1.22e-1)	unprognostic (3.75e-2)	unprognostic (8.85e-2)	unprognostic (6.91e-3)	unprognostic (2.00e-2)	unprognostic (1.24e-2)	unprognostic (8.00e-2)	unprognostic (1.15e-1)	unprognostic (1.06e-1)	unprognostic (1.24e-1)
ENSG00000158402	CDC25C	Cell division cycle 25C	P30307	5	Cancer-related genes, Enzymes, Predicted intracellular proteins	Cell cycle, Cell division, Host-virus interaction, Mitosis	Hydrolase, Protein phosphatase	Cancer-related genes	unprognostic (2.45e-3)	unprognostic (5.89e-3)	prognostic favourable (2.49e-4)	unprognostic (9.72e-3)	unprognostic (2.17e-1)	unprognostic (1.53e-1)	prognostic unfavourable (3.03e-6)	prognostic unfavourable (4.38e-4)	unprognostic (5.56e-2)	unprognostic (2.08e-1)	unprognostic (1.70e-3)	unprognostic (1.00e-1)	unprognostic (0.00e+0)	unprognostic (5.04e-2)	unprognostic (1.43e-1)	unprognostic (2.59e-1)	unprognostic (3.06e-1)
ENSG00000163006	CCDC138	Coiled-coil domain containing 138	Q96M89	2	Predicted intracellular proteins				unprognostic (2.34e-1)	unprognostic (3.74e-2)	unprognostic (3.22e-2)	unprognostic (3.04e-1)	unprognostic (2.83e-2)	unprognostic (1.64e-2)	unprognostic (2.24e-5)	unprognostic (2.89e-1)	unprognostic (1.01e-4)	unprognostic (2.56e-1)	unprognostic (1.64e-1)	unprognostic (5.77e-2)	unprognostic (7.06e-4)	unprognostic (7.88e-2)	unprognostic (4.73e-2)	unprognostic (2.69e-1)	unprognostic (8.93e-2)
ENSG00000163527	STT3B	STT3B, catalytic subunit of the oligosaccharyltransferase complex	Q8TCJ2	3	Disease related genes, Enzymes, Potential drug targets, Predicted membrane proteins		Glycosyltransferase, Transferase	Congenital disorder of glycosylation	unprognostic (2.17e-2)	unprognostic (2.23e-1)	prognostic favourable (7.91e-5)	unprognostic (1.60e-1)	unprognostic (3.11e-1)	unprognostic (2.74e-2)	unprognostic (2.02e-2)	unprognostic (1.44e-1)	unprognostic (1.04e-1)	unprognostic (2.60e-1)	unprognostic (3.26e-3)	unprognostic (3.68e-2)	unprognostic (3.86e-2)	unprognostic (9.18e-2)	unprognostic (1.42e-1)	unprognostic (6.71e-3)	unprognostic (1.02e-1)
ENSG00000164675	IQUB	IQ motif and ubiquitin domain containing	Q8NA54	7	Predicted intracellular proteins	Cilium biogenesis/degradation			unprognostic (8.71e-2)	unprognostic (1.25e-2)	unprognostic (1.98e-1)	unprognostic (6.42e-4)	unprognostic (1.91e-1)	unprognostic (1.44e-2)	unprognostic (6.23e-2)	unprognostic (7.97e-2)	unprognostic (1.46e-1)	unprognostic (1.73e-1)	unprognostic (2.40e-2)	unprognostic (3.76e-1)	unprognostic (5.44e-6)	unprognostic (2.79e-1)	unprognostic (9.78e-3)	unprognostic (2.14e-1)	unprognostic (7.30e-2)
ENSG00000164975	SNAPC3	Small nuclear RNA activating complex polypeptide 3	Q92966	9	Plasma proteins, Predicted intracellular proteins	Transcription, Transcription regulation	DNA-binding		unprognostic (2.62e-1)	unprognostic (4.26e-1)	unprognostic (5.42e-3)	unprognostic (2.09e-1)	unprognostic (4.93e-3)	unprognostic (6.08e-2)	unprognostic (5.60e-3)	unprognostic (4.15e-2)	unprognostic (1.68e-2)	unprognostic (1.67e-2)	unprognostic (1.12e-2)	unprognostic (2.64e-2)	unprognostic (1.36e-3)	unprognostic (3.07e-1)	unprognostic (2.63e-1)	unprognostic (4.38e-2)	unprognostic (2.09e-2)
ENSG00000165584	SSX3	SSX family member 3	Q99909	X	Predicted intracellular proteins	Transcription, Transcription regulation																	unprognostic (1.86e-1)	unprognostic (2.13e-2)
ENSG00000165863	C10orf82	Chromosome 10 open reading frame 82	Q8WW14	10	Predicted intracellular proteins				unprognostic (9.98e-2)	unprognostic (2.09e-2)	unprognostic (8.41e-2)	unprognostic (2.11e-1)	unprognostic (1.63e-2)	unprognostic (9.52e-2)		unprognostic (3.46e-3)	unprognostic (3.48e-1)	unprognostic (6.15e-2)	unprognostic (1.50e-2)	unprognostic (8.00e-2)	unprognostic (1.47e-3)	unprognostic (2.61e-2)	unprognostic (1.94e-2)	unprognostic (1.73e-1)	unprognostic (1.07e-1)
ENSG00000167554	ZNF610	Zinc finger protein 610	Q8N9Z0	19	Predicted intracellular proteins, Transcription factors	Transcription, Transcription regulation	DNA-binding		unprognostic (1.13e-1)	unprognostic (5.48e-3)	unprognostic (1.52e-1)	unprognostic (8.75e-2)	unprognostic (3.65e-2)	unprognostic (1.27e-1)	unprognostic (3.34e-1)	unprognostic (2.84e-1)	unprognostic (1.83e-1)	prognostic favourable (3.38e-4)	unprognostic (5.54e-2)	unprognostic (1.14e-2)	prognostic favourable (1.05e-7)	unprognostic (2.46e-2)	unprognostic (1.11e-2)	unprognostic (1.88e-2)	unprognostic (5.73e-3)
ENSG00000167634	NLRP7	NLR family pyrin domain containing 7	Q8WX94	19	Disease related genes, Predicted intracellular proteins			Disease mutation	unprognostic (2.15e-2)	unprognostic (2.40e-2)	unprognostic (1.68e-3)	unprognostic (1.24e-2)	unprognostic (5.29e-3)	unprognostic (5.46e-2)	unprognostic (1.13e-1)	unprognostic (1.15e-1)	unprognostic (5.01e-1)	unprognostic (5.81e-2)	unprognostic (1.27e-1)	unprognostic (1.34e-1)	unprognostic (3.25e-8)	unprognostic (1.84e-1)	unprognostic (1.18e-1)	unprognostic (7.31e-3)	unprognostic (4.45e-1)
ENSG00000168038	ULK4	Unc-51 like kinase 4	Q96C45	3	Disease related genes, Enzymes, Potential drug targets, Predicted intracellular proteins, Predicted membrane proteins		Kinase, Serine/threonine-protein kinase, Transferase		unprognostic (3.16e-2)	unprognostic (2.98e-3)	unprognostic (9.72e-3)	unprognostic (3.46e-2)	unprognostic (2.58e-1)	unprognostic (8.68e-2)	unprognostic (1.87e-1)	unprognostic (3.50e-2)	unprognostic (1.80e-1)	unprognostic (1.41e-1)	unprognostic (3.75e-3)	unprognostic (3.43e-1)	unprognostic (1.91e-2)	unprognostic (5.46e-2)	unprognostic (1.61e-1)	unprognostic (2.53e-1)	unprognostic (6.12e-2)
ENSG00000168263	KCNV2	Potassium voltage-gated channel modifier subfamily V member 2	Q8TDN2	9	Disease related genes, Potential drug targets, Predicted membrane proteins, Transporters, Voltage-gated ion channels	Ion transport, Potassium transport, Transport	Ion channel, Potassium channel, Voltage-gated channel	Cone-rod dystrophy, Disease mutation	unprognostic (5.06e-2)	unprognostic (1.47e-3)	unprognostic (3.45e-3)	unprognostic (6.41e-2)	unprognostic (1.31e-1)	unprognostic (2.28e-2)	unprognostic (1.12e-3)	unprognostic (5.38e-2)	unprognostic (1.39e-2)	unprognostic (1.69e-1)	unprognostic (5.21e-2)	unprognostic (2.35e-1)	unprognostic (7.96e-8)	unprognostic (3.01e-1)	unprognostic (4.90e-2)	unprognostic (9.90e-2)	unprognostic (1.06e-2)
ENSG00000170264	FAM161A	Family with sequence similarity 161 member A	Q3B820	2	Disease related genes, Predicted intracellular proteins	Cilium biogenesis/degradation, Sensory transduction, Vision		Ciliopathy, Retinitis pigmentosa	unprognostic (1.14e-1)	unprognostic (1.36e-1)	unprognostic (4.23e-2)	prognostic unfavourable (9.02e-4)	unprognostic (1.73e-1)	unprognostic (2.16e-1)	unprognostic (1.56e-5)	unprognostic (7.62e-2)	unprognostic (1.72e-1)	unprognostic (2.14e-2)	unprognostic (4.35e-2)	unprognostic (2.00e-2)	unprognostic (1.66e-1)	unprognostic (5.33e-2)	unprognostic (3.93e-1)	unprognostic (8.08e-3)	unprognostic (7.04e-2)
ENSG00000172738	TMEM217	Transmembrane protein 217	Q8N7C4	6	Predicted membrane proteins				unprognostic (7.78e-2)	unprognostic (5.49e-2)	unprognostic (2.22e-2)	unprognostic (1.29e-2)	unprognostic (7.79e-2)	unprognostic (2.02e-1)	unprognostic (6.77e-3)	unprognostic (1.40e-2)	unprognostic (3.51e-2)	unprognostic (4.23e-4)	unprognostic (8.22e-2)	unprognostic (2.18e-1)	unprognostic (5.62e-2)	unprognostic (7.26e-2)	unprognostic (1.33e-2)	unprognostic (6.99e-2)	unprognostic (1.59e-1)
ENSG00000174446	SNAPC5	Small nuclear RNA activating complex polypeptide 5	O75971	15	Predicted intracellular proteins	Transcription, Transcription regulation			unprognostic (4.43e-2)	unprognostic (1.53e-3)	unprognostic (4.39e-3)	unprognostic (4.56e-2)	unprognostic (3.49e-2)	unprognostic (2.31e-1)	unprognostic (1.06e-1)	unprognostic (8.07e-2)	unprognostic (1.12e-2)	unprognostic (3.39e-2)	unprognostic (3.13e-1)	unprognostic (6.28e-2)	unprognostic (1.64e-2)	unprognostic (1.25e-1)	unprognostic (2.21e-1)	unprognostic (9.40e-2)	unprognostic (5.69e-2)
ENSG00000175175	PPM1E	Protein phosphatase, Mg2+/Mn2+ dependent 1E	Q8WY54	17	Enzymes, Predicted intracellular proteins		Hydrolase, Protein phosphatase		unprognostic (2.50e-2)	unprognostic (5.75e-2)	unprognostic (8.12e-2)	unprognostic (2.99e-2)	unprognostic (5.30e-1)	unprognostic (8.19e-2)	unprognostic (3.96e-1)	unprognostic (1.52e-1)	unprognostic (3.22e-2)	unprognostic (5.24e-2)	unprognostic (8.80e-5)	unprognostic (4.97e-2)	unprognostic (1.23e-7)	unprognostic (1.05e-4)	unprognostic (1.64e-2)	unprognostic (1.27e-1)	unprognostic (9.12e-2)
ENSG00000175764	TTLL11	Tubulin tyrosine ligase like 11	Q8NHH1	9	Predicted intracellular proteins		Ligase		unprognostic (2.34e-2)	unprognostic (1.43e-1)	unprognostic (1.32e-1)	unprognostic (5.56e-3)	unprognostic (7.72e-2)	unprognostic (1.92e-1)	unprognostic (1.59e-3)	unprognostic (2.30e-1)	unprognostic (1.10e-1)	unprognostic (3.71e-2)	unprognostic (5.27e-3)	unprognostic (3.88e-2)	unprognostic (3.61e-6)	unprognostic (1.32e-1)	unprognostic (2.48e-1)	unprognostic (5.62e-2)	unprognostic (3.53e-2)
ENSG00000176566	DCAF4L2	DDB1 and CUL4 associated factor 4 like 2	Q8NA75	8	Predicted intracellular proteins								unprognostic (4.25e-1)		unprognostic (4.81e-2)		unprognostic (1.90e-1)						unprognostic (1.37e-1)
ENSG00000178502	KLHL11	Kelch like family member 11	Q9NVR0	17	Predicted intracellular proteins	Ubl conjugation pathway			unprognostic (9.90e-2)	unprognostic (2.00e-2)	unprognostic (1.00e-1)	unprognostic (3.82e-1)	unprognostic (2.07e-1)	unprognostic (1.84e-2)	unprognostic (1.32e-1)	unprognostic (3.11e-2)	unprognostic (1.50e-1)	unprognostic (1.83e-2)	unprognostic (3.25e-1)	unprognostic (1.38e-1)	unprognostic (2.21e-3)	unprognostic (4.05e-1)	unprognostic (2.79e-1)	unprognostic (3.09e-2)	unprognostic (5.07e-2)
ENSG00000179008	C14orf39	Chromosome 14 open reading frame 39	Q8N1H7	14	Plasma proteins, Predicted intracellular proteins	DNA recombination, Meiosis	Developmental protein		unprognostic (6.17e-2)	unprognostic (1.73e-3)		unprognostic (3.00e-6)	unprognostic (2.78e-1)	unprognostic (6.97e-2)		unprognostic (7.55e-4)	unprognostic (2.12e-1)	unprognostic (1.71e-1)	unprognostic (2.17e-1)	unprognostic (1.78e-1)		unprognostic (7.46e-2)	unprognostic (4.35e-1)	unprognostic (1.50e-1)	unprognostic (2.09e-1)
ENSG00000179363	TMEM31	Transmembrane protein 31	Q5JXX7	X	Predicted membrane proteins				unprognostic (9.42e-5)	unprognostic (1.46e-2)	unprognostic (1.18e-1)	unprognostic (7.51e-2)	unprognostic (7.75e-3)	unprognostic (1.22e-2)	unprognostic (2.43e-1)	unprognostic (4.50e-2)	unprognostic (1.06e-2)	unprognostic (1.59e-1)	unprognostic (1.39e-2)	unprognostic (3.77e-1)	unprognostic (5.91e-5)	unprognostic (1.75e-2)	unprognostic (1.12e-1)	unprognostic (2.72e-1)	unprognostic (4.68e-2)
ENSG00000180113	TDRD6	Tudor domain containing 6	O60522	6	Cancer-related genes, Plasma proteins, Predicted intracellular proteins	Differentiation, Spermatogenesis	Developmental protein	Cancer-related genes	unprognostic (2.01e-1)	unprognostic (7.41e-3)	unprognostic (7.25e-3)	unprognostic (3.88e-2)	unprognostic (3.54e-1)	unprognostic (4.10e-2)	unprognostic (1.03e-1)	unprognostic (4.32e-2)	unprognostic (7.97e-2)	unprognostic (2.50e-1)	unprognostic (2.20e-3)	unprognostic (2.20e-1)	unprognostic (2.79e-1)	unprognostic (2.86e-1)	unprognostic (2.00e-1)	unprognostic (2.16e-2)	unprognostic (4.38e-3)
ENSG00000182134	TDRKH	Tudor and KH domain containing	Q9Y2W6	1	Plasma proteins, Predicted intracellular proteins, Predicted membrane proteins	Differentiation, RNA-mediated gene silencing, Spermatogenesis	RNA-binding		unprognostic (2.27e-3)	unprognostic (2.89e-1)	unprognostic (8.60e-2)	prognostic unfavourable (1.66e-4)	unprognostic (1.29e-1)	unprognostic (1.10e-1)	unprognostic (1.44e-2)	unprognostic (2.63e-1)	unprognostic (2.91e-1)	unprognostic (2.06e-1)	unprognostic (3.06e-2)	unprognostic (1.10e-1)	unprognostic (5.63e-2)	unprognostic (8.70e-2)	unprognostic (1.67e-1)	unprognostic (1.59e-3)	unprognostic (1.14e-1)
ENSG00000182308	DCAF4L1	DDB1 and CUL4 associated factor 4 like 1	Q3SXM0	4	Predicted intracellular proteins				unprognostic (6.24e-2)	unprognostic (7.52e-3)	unprognostic (8.11e-3)	unprognostic (1.38e-1)	unprognostic (1.33e-1)	unprognostic (9.63e-3)	unprognostic (4.64e-4)	unprognostic (1.62e-1)	unprognostic (1.42e-2)	unprognostic (3.11e-2)	unprognostic (2.83e-2)	unprognostic (4.03e-1)	unprognostic (3.76e-3)	unprognostic (4.17e-2)	unprognostic (2.22e-1)	unprognostic (1.49e-2)	unprognostic (1.36e-4)
ENSG00000182890	GLUD2	Glutamate dehydrogenase 2	P49448	X	Enzymes, Predicted intracellular proteins		Oxidoreductase		unprognostic (1.44e-1)	unprognostic (5.49e-2)	unprognostic (1.90e-2)	unprognostic (1.39e-2)	unprognostic (1.27e-3)	unprognostic (1.29e-1)	unprognostic (1.77e-2)	unprognostic (1.24e-1)	unprognostic (2.23e-1)	unprognostic (2.42e-1)	unprognostic (2.61e-1)	unprognostic (2.35e-1)	prognostic favourable (1.98e-4)	unprognostic (1.04e-2)	unprognostic (1.49e-2)	unprognostic (4.77e-3)	unprognostic (5.96e-2)
ENSG00000183305	MAGEA2B	MAGE family member A2B	P43356	X	Predicted intracellular proteins	Transcription, Transcription regulation, Ubl conjugation pathway	Tumor antigen										unprognostic (1.20e-1)
ENSG00000184033	CTAG1B	Cancer/testis antigen 1B	P78358	X	Cancer-related genes, Predicted intracellular proteins			Cancer-related genes
ENSG00000185247	MAGEA11	MAGE family member A11	P43364	X	Predicted intracellular proteins		Tumor antigen		unprognostic (4.06e-3)	unprognostic (2.05e-1)	unprognostic (7.21e-2)	unprognostic (1.09e-2)		unprognostic (9.64e-2)		unprognostic (1.32e-1)	unprognostic (6.13e-2)	unprognostic (1.16e-1)				unprognostic (6.67e-4)	unprognostic (1.14e-1)		unprognostic (1.33e-1)
ENSG00000185306	C12orf56	Chromosome 12 open reading frame 56	Q8IXR9	12	Predicted intracellular proteins				unprognostic (5.85e-3)	unprognostic (2.53e-2)	unprognostic (2.01e-1)	unprognostic (1.36e-1)	unprognostic (9.24e-2)	unprognostic (9.35e-4)	unprognostic (1.79e-4)	unprognostic (9.63e-2)	unprognostic (1.67e-1)	unprognostic (9.51e-2)	unprognostic (6.22e-3)	unprognostic (4.00e-2)	unprognostic (2.38e-4)	unprognostic (8.86e-2)	unprognostic (3.91e-2)	unprognostic (3.40e-2)	unprognostic (1.69e-2)
ENSG00000186007	LEMD1	LEM domain containing 1	Q68G75	1	Predicted intracellular proteins, Predicted membrane proteins				unprognostic (1.78e-1)	unprognostic (2.00e-1)	unprognostic (1.88e-2)	unprognostic (4.20e-3)	unprognostic (7.27e-2)	unprognostic (1.48e-1)		unprognostic (2.72e-2)	unprognostic (1.01e-1)	prognostic favourable (1.26e-4)	prognostic unfavourable (1.70e-4)	unprognostic (3.31e-1)	unprognostic (5.66e-6)	unprognostic (2.49e-2)	unprognostic (2.07e-1)	unprognostic (1.66e-1)	unprognostic (1.38e-2)
ENSG00000186469	GNG2	G protein subunit gamma 2	P59768	14	Predicted intracellular proteins, RAS pathway related proteins		Transducer		unprognostic (6.11e-2)	unprognostic (5.78e-3)	unprognostic (2.06e-3)	unprognostic (6.55e-2)	unprognostic (1.33e-1)	unprognostic (4.01e-2)	unprognostic (1.18e-1)	unprognostic (1.03e-1)	unprognostic (5.72e-2)	unprognostic (1.24e-1)	prognostic favourable (1.64e-4)	unprognostic (8.47e-2)	prognostic unfavourable (3.90e-6)	unprognostic (9.82e-2)	unprognostic (1.29e-1)	unprognostic (1.08e-1)	unprognostic (3.59e-2)
ENSG00000187191	DAZ3	Deleted in azoospermia 3	Q9NR90	Y	Disease related genes, Predicted intracellular proteins	Differentiation, Spermatogenesis	Developmental protein, RNA-binding
ENSG00000187690	CXorf67	Chromosome X open reading frame 67	Q86X51	X	Predicted intracellular proteins								unprognostic (4.21e-2)			unprognostic (6.36e-2)		unprognostic (3.37e-2)	unprognostic (8.58e-3)	unprognostic (3.57e-4)	unprognostic (1.47e-6)	unprognostic (4.55e-2)	unprognostic (3.06e-2)	unprognostic (4.26e-1)
ENSG00000187772	LIN28B	Lin-28 homolog B	Q6ZN17	6	Predicted intracellular proteins	RNA-mediated gene silencing	RNA-binding					unprognostic (2.00e-4)	unprognostic (6.75e-2)					unprognostic (2.02e-1)				unprognostic (2.57e-2)	unprognostic (1.59e-2)		unprognostic (4.10e-2)
ENSG00000188120	DAZ1	Deleted in azoospermia 1	Q9NQZ3	Y	Disease related genes, Predicted intracellular proteins	Differentiation, Spermatogenesis	Developmental protein, RNA-binding
ENSG00000189064	GAGE2A	G antigen 2A	Q6NT46	X	Predicted intracellular proteins																		unprognostic (1.29e-1)
ENSG00000196074	SYCP2	Synaptonemal complex protein 2	Q9BX26	20	Predicted intracellular proteins	Cell cycle, Cell division, Meiosis	DNA-binding		unprognostic (8.10e-3)	unprognostic (8.28e-3)	unprognostic (1.62e-1)	unprognostic (2.48e-2)	unprognostic (1.57e-1)	unprognostic (1.19e-3)	unprognostic (2.50e-2)	unprognostic (2.18e-1)	unprognostic (4.11e-2)	unprognostic (1.44e-1)	unprognostic (3.74e-1)	unprognostic (7.02e-3)	unprognostic (4.84e-3)	unprognostic (8.48e-2)	unprognostic (2.46e-1)	unprognostic (7.87e-3)	unprognostic (1.21e-1)
ENSG00000196335	STK31	Serine/threonine kinase 31	Q9BXU1	7	Enzymes, Predicted intracellular proteins		Kinase, Serine/threonine-protein kinase, Transferase		unprognostic (4.25e-2)	unprognostic (1.04e-1)	unprognostic (3.98e-2)	unprognostic (5.41e-2)	unprognostic (1.62e-1)	unprognostic (1.50e-2)	unprognostic (1.09e-2)	unprognostic (1.26e-1)	unprognostic (1.34e-1)	unprognostic (1.73e-1)	unprognostic (2.42e-3)	unprognostic (2.92e-1)	unprognostic (1.29e-6)	unprognostic (7.83e-2)	unprognostic (9.21e-3)	unprognostic (1.46e-1)	unprognostic (3.65e-1)
ENSG00000196427	NBPF4	NBPF member 4	Q96M43	1	Predicted intracellular proteins				unprognostic (6.33e-2)		unprognostic (2.08e-1)						unprognostic (2.18e-2)					unprognostic (8.29e-2)	unprognostic (2.90e-1)		unprognostic (8.73e-2)
ENSG00000196605	ZNF846	Zinc finger protein 846	Q147U1	19	Predicted intracellular proteins, Transcription factors	Transcription, Transcription regulation	DNA-binding		unprognostic (1.36e-1)	unprognostic (4.70e-2)	unprognostic (1.82e-1)	unprognostic (2.79e-2)	unprognostic (6.73e-2)	prognostic favourable (5.25e-8)	unprognostic (2.57e-1)	unprognostic (2.62e-2)	unprognostic (2.96e-2)	unprognostic (2.33e-3)	unprognostic (1.85e-2)	unprognostic (3.05e-2)	unprognostic (2.31e-2)	unprognostic (1.93e-1)	unprognostic (2.10e-1)	unprognostic (1.32e-1)	unprognostic (9.05e-3)
ENSG00000196659	TTC30B	Tetratricopeptide repeat domain 30B	Q8N4P2	2	Predicted intracellular proteins	Cilium biogenesis/degradation			unprognostic (5.76e-2)	unprognostic (5.29e-2)	unprognostic (2.15e-2)	unprognostic (9.10e-2)	unprognostic (1.03e-1)	unprognostic (1.99e-1)	unprognostic (3.89e-2)	unprognostic (3.26e-1)	unprognostic (5.45e-2)	unprognostic (2.75e-1)	unprognostic (1.01e-1)	unprognostic (1.13e-1)	unprognostic (5.27e-2)	unprognostic (9.77e-2)	unprognostic (9.61e-2)	unprognostic (9.25e-3)	unprognostic (1.65e-1)
ENSG00000196911	KPNA5	Karyopherin subunit alpha 5	O15131	6	Predicted intracellular proteins, Transporters	Host-virus interaction, Protein transport, Transport			unprognostic (9.64e-2)	unprognostic (1.49e-1)	unprognostic (1.72e-2)	unprognostic (3.56e-1)	unprognostic (6.60e-3)	unprognostic (6.98e-2)	unprognostic (1.75e-3)	unprognostic (5.19e-2)	unprognostic (1.10e-1)	unprognostic (6.12e-2)	unprognostic (1.51e-3)	unprognostic (3.02e-1)	unprognostic (6.12e-2)	unprognostic (8.00e-2)	unprognostic (4.79e-1)	unprognostic (7.89e-2)	unprognostic (1.43e-1)
ENSG00000197134	ZNF257	Zinc finger protein 257	Q9Y2Q1	19	Predicted intracellular proteins, Transcription factors	Transcription, Transcription regulation	DNA-binding		unprognostic (8.23e-2)	unprognostic (1.92e-1)	unprognostic (1.05e-1)	unprognostic (5.45e-2)	unprognostic (3.29e-3)	unprognostic (1.99e-3)	unprognostic (9.40e-3)	unprognostic (7.00e-2)	unprognostic (1.16e-1)	prognostic favourable (2.05e-4)	unprognostic (1.70e-1)	unprognostic (2.84e-2)	unprognostic (7.13e-2)	unprognostic (2.34e-3)	unprognostic (2.21e-1)	unprognostic (2.15e-1)	unprognostic (6.62e-4)
ENSG00000197172	MAGEA6	MAGE family member A6	P43360	X	Cancer-related genes, Predicted intracellular proteins	Ubl conjugation pathway	Tumor antigen	Cancer-related genes		unprognostic (3.09e-1)			unprognostic (5.94e-2)	unprognostic (3.77e-2)	prognostic unfavourable (1.93e-4)	unprognostic (3.50e-2)	unprognostic (1.74e-1)					unprognostic (5.33e-2)	unprognostic (8.33e-2)		unprognostic (6.00e-2)
ENSG00000197557	TTC30A	Tetratricopeptide repeat domain 30A	Q86WT1	2	Predicted intracellular proteins	Cilium biogenesis/degradation			unprognostic (7.75e-2)	unprognostic (3.83e-3)	unprognostic (2.16e-1)	unprognostic (3.00e-2)	unprognostic (1.17e-3)	unprognostic (1.36e-2)	unprognostic (1.24e-1)	unprognostic (3.79e-1)	unprognostic (4.10e-2)	unprognostic (1.58e-1)	unprognostic (1.10e-1)	unprognostic (1.78e-2)	unprognostic (1.85e-1)	unprognostic (5.84e-3)	unprognostic (1.41e-1)	unprognostic (4.67e-3)	unprognostic (6.07e-2)
ENSG00000198021	SPANXA1	Sperm protein associated with the nucleus, X-linked, family member A1	Q9NS26	X	Predicted intracellular proteins
ENSG00000198573	SPANXC	SPANX family member C	Q9NY87	X	Predicted intracellular proteins																		unprognostic (3.56e-1)
ENSG00000198681	MAGEA1	MAGE family member A1	P43355	X	Predicted intracellular proteins	Transcription, Transcription regulation	Tumor antigen							unprognostic (8.65e-2)	unprognostic (1.33e-1)	unprognostic (6.40e-3)	unprognostic (1.39e-1)	unprognostic (1.23e-1)				unprognostic (1.15e-1)	unprognostic (1.18e-1)		unprognostic (2.35e-2)
ENSG00000198948	MFAP3L	Microfibril associated protein 3 like	O75121	4	Predicted intracellular proteins, Predicted membrane proteins				unprognostic (8.04e-3)	unprognostic (8.67e-3)	unprognostic (3.74e-1)	unprognostic (1.28e-2)	unprognostic (4.51e-2)	unprognostic (7.92e-2)	unprognostic (3.50e-2)	unprognostic (3.14e-2)	unprognostic (2.67e-1)	unprognostic (2.33e-1)	unprognostic (3.96e-1)	unprognostic (7.58e-2)	prognostic favourable (1.42e-8)	unprognostic (6.59e-3)	unprognostic (2.12e-1)	unprognostic (1.62e-4)	unprognostic (2.40e-3)
ENSG00000203926	SPANXA2	SPANX family member A2	Q9NS26	X	Predicted intracellular proteins
ENSG00000204536	CCHCR1	Coiled-coil alpha-helical rod protein 1	Q8TD31	6	Predicted intracellular proteins	Differentiation	Developmental protein		unprognostic (6.68e-2)	unprognostic (7.98e-2)	unprognostic (1.24e-1)	unprognostic (1.23e-1)	unprognostic (1.88e-1)	unprognostic (3.11e-3)	unprognostic (2.23e-3)	unprognostic (1.99e-1)	unprognostic (2.74e-1)	unprognostic (5.36e-3)	unprognostic (1.65e-1)	unprognostic (2.07e-1)	unprognostic (3.85e-3)	unprognostic (1.06e-1)	unprognostic (4.35e-2)	unprognostic (3.57e-1)	unprognostic (4.17e-2)
ENSG00000205777	GAGE1	G antigen 1	Q13068	X	Predicted intracellular proteins
ENSG00000205856	C22orf42	Chromosome 22 open reading frame 42	Q6IC83	22	Predicted intracellular proteins								unprognostic (5.67e-2)						unprognostic (6.13e-3)	unprognostic (8.21e-3)		unprognostic (7.06e-2)	unprognostic (4.54e-2)
ENSG00000205916	DAZ4	Deleted in azoospermia 4	Q86SG3	Y	Disease related genes, Predicted intracellular proteins	Differentiation, Spermatogenesis	Developmental protein, RNA-binding
ENSG00000205944	DAZ2	Deleted in azoospermia 2	Q13117	Y	Disease related genes, Predicted intracellular proteins	Differentiation, Spermatogenesis	Developmental protein, RNA-binding
ENSG00000213401	MAGEA12	MAGE family member A12	P43365	X	Predicted intracellular proteins		Tumor antigen						unprognostic (3.47e-2)	unprognostic (4.54e-1)	prognostic unfavourable (3.22e-4)	unprognostic (1.82e-1)	unprognostic (3.25e-1)		unprognostic (1.60e-3)		unprognostic (8.57e-4)	unprognostic (4.61e-2)	unprognostic (1.78e-1)		unprognostic (4.06e-2)
ENSG00000215269	GAGE12G	G antigen 12G	P0CL81, O76087, P0CL82	X	Predicted intracellular proteins
ENSG00000216649	GAGE12E	G antigen 12E	A1L429	X	Predicted intracellular proteins
ENSG00000221867	MAGEA3	MAGE family member A3	P43357	X	Cancer-related genes, Predicted intracellular proteins	Ubl conjugation pathway	Tumor antigen	Cancer-related genes					unprognostic (1.29e-1)	unprognostic (9.34e-2)	prognostic unfavourable (3.58e-4)	unprognostic (4.20e-2)	unprognostic (2.48e-1)					unprognostic (2.53e-3)	unprognostic (3.95e-2)		unprognostic (2.92e-1)
ENSG00000224659	GAGE12J	G antigen 12J	A6NER3	X	Predicted intracellular proteins
ENSG00000224902	GAGE12H	G antigen 12H	A6NDE8	X	Predicted intracellular proteins
ENSG00000227234	SPANXB1	SPANX family member B1	Q9NS25	X	Predicted intracellular proteins																		unprognostic (8.55e-2)
ENSG00000227488	GAGE12D	G antigen 12D	A1L429	X	Predicted intracellular proteins
ENSG00000228836	CT45A5	Cancer/testis antigen family 45 member A5	P0DMU8	X	Predicted intracellular proteins
ENSG00000236362	GAGE12F	G antigen 12F	P0CL80, P0CL82, O76087	X	Predicted intracellular proteins
ENSG00000236737	GAGE12B	G antigen 12B		X	Predicted intracellular proteins
ENSG00000237671	GAGE12C	G antigen 12C	A1L429	X	Predicted intracellular proteins
ENSG00000241476	SSX2	SSX family member 2	Q16385	X	Cancer-related genes, Disease related genes, Predicted intracellular proteins	Transcription, Transcription regulation		Cancer-related genes, Proto-oncogene
ENSG00000256980	KHDC1L	KH domain containing 1 like	Q5JSQ8	6	Predicted intracellular proteins				unprognostic (1.18e-1)	unprognostic (6.11e-5)		unprognostic (3.06e-2)	unprognostic (1.93e-1)	unprognostic (3.07e-2)		unprognostic (9.32e-2)	unprognostic (2.52e-1)	unprognostic (1.99e-2)	unprognostic (1.48e-1)	unprognostic (4.01e-2)		unprognostic (1.31e-2)	unprognostic (4.13e-1)	unprognostic (6.63e-2)	unprognostic (3.17e-3)
ENSG00000268009	SSX4	SSX family member 4	O60224	X	Cancer-related genes, Predicted intracellular proteins	Transcription, Transcription regulation		Cancer-related genes
ENSG00000268447	SSX2B	SSX family member 2B	Q16385	X	Cancer-related genes, Disease related genes, Predicted intracellular proteins	Transcription, Transcription regulation		Cancer-related genes, Proto-oncogene
ENSG00000268606	MAGEA2	MAGE family member A2	P43356	X	Predicted intracellular proteins	Transcription, Transcription regulation, Ubl conjugation pathway	Tumor antigen										unprognostic (3.67e-1)
ENSG00000268651	CTAG1A	Cancer/testis antigen 1A	P78358	X	Cancer-related genes, Predicted intracellular proteins			Cancer-related genes
ENSG00000268940	CT45A1	Cancer/testis antigen family 45 member A1	Q5HYN5	X	Predicted intracellular proteins													unprognostic (6.58e-3)					unprognostic (2.14e-1)
ENSG00000269096	CT45A3	Cancer/testis antigen family 45 member A3	Q8NHU0	X	Predicted intracellular proteins
ENSG00000269405	NXF2	Nuclear RNA export factor 2	Q9GZY0	X	Predicted intracellular proteins	mRNA transport, Transport	RNA-binding
ENSG00000269437	NXF2B	Nuclear RNA export factor 2B	Q9GZY0	X	Predicted intracellular proteins	mRNA transport, Transport	RNA-binding
ENSG00000269791	SSX4B	SSX family member 4B	O60224	X	Predicted intracellular proteins	Transcription, Transcription regulation
ENSG00000271449	CT45A2	Cancer/testis antigen family 45 member A2	Q5DJT8	X	Predicted intracellular proteins
ENSG00000274391	TPTE	Transmembrane phosphatase with tensin homology	P56180	21	Enzymes, Plasma proteins, Predicted membrane proteins		Hydrolase, Protein phosphatase																unprognostic (3.63e-2)
ENSG00000275113	GAGE2E	G antigen 2E		X	Predicted intracellular proteins
ENSG00000276234	TADA2A	Transcriptional adaptor 2A		17	Predicted intracellular proteins				unprognostic (3.49e-1)	unprognostic (5.12e-2)	unprognostic (7.32e-2)	unprognostic (7.86e-2)	unprognostic (4.80e-1)	unprognostic (1.23e-3)	unprognostic (3.58e-2)	unprognostic (1.04e-1)	unprognostic (6.13e-3)	unprognostic (8.18e-2)	unprognostic (1.10e-3)	unprognostic (7.81e-2)	prognostic unfavourable (2.25e-5)	unprognostic (4.38e-2)	unprognostic (1.06e-1)	unprognostic (2.56e-2)	unprognostic (4.41e-2)
ENSG00000278289	CT45A6	Cancer/testis antigen family 45 member A6	P0DMU7	X	Predicted intracellular proteins

## Sheet: Matrix
Gene	Breast	Cervix	Colon	Endomet	Glioma	Head-neck	Liver	Lung	Melanoma	Ovary	Pancreas	Prostate	Kidney	Stomach	Testis	Thyroid	Urothelial
KRIT1																		unprognostic
RAB27B											X							unfavorable
CMTM1											X							favorable
DAZL
CBX5
MAGEB2
SLC1A6																	X
GRIK5											X		X
GALNTL5
KDM4C
KIAA1211
CPT1A	X												X
MED23
PCDHB2													X				X
PCDHB6													X
PDE1A
RALGPS2
PTBP2				X
SOHLH2
CTCFL
MAGEA10
PIWIL1
PPAT				X			X						X			X
KHDRBS3													X
SPATA6
ATP8A2
CATSPERB
MBD2			X
KHDC1
USP44
DMRT1
KIAA1109													X
DIAPH3			X	X				X
C17orf80			X				X
HORMAD1
CCDC150
CNTN4													X
FBXL17													X			X
ZNF711
MAGEA4
CCDC15
EIF4E
TEX9
CDC25C			X				X	X
CCDC138
STT3B			X
IQUB
SNAPC3
SSX3
C10orf82
ZNF610										X			X
NLRP7
ULK4
KCNV2
FAM161A				X
TMEM217
SNAPC5
PPM1E
TTLL11
DCAF4L2
KLHL11
C14orf39
TMEM31
TDRD6
TDRKH				X
DCAF4L1
GLUD2													X
MAGEA2B
MAGEA11
C12orf56
LEMD1										X	X
GNG2											X		X
CXorf67
LIN28B
GAGE2A
SYCP2
STK31
NBPF4
ZNF846						X
TTC30B
KPNA5
ZNF257										X
MAGEA6							X
TTC30A
SPANXC
MAGEA1
MFAP3L													X
CCHCR1
C22orf42
DAZ2
MAGEA12							X
MAGEA3							X
SPANXB1
KHDC1L
MAGEA2
CT45A1
TPTE
TADA2A													X

## Sheet: RNA-Seq data
ENSG	Gene	Adipose.tissue..NX.	Adrenal.gland..NX.	Blood..NX.	Bone.marrow..NX.	Brain..NX.	Breast..NX.	Cervix..uterine..NX.	Ductus.deferens..NX.	Endometrium.1..NX.	Epididymis..NX.	Esophagus..NX.	Fallopian.tube..NX.	Gallbladder..NX.	Heart.muscle..NX.	Intestine..NX.	Kidney..NX.	Liver..NX.	Lung..NX.	Lymphoid.tissue..NX.	Ovary..NX.	Pancreas..NX.	Parathyroid.gland..NX.	Pituitary.gland..NX.	Placenta..NX.	Prostate..NX.	Retina..NX.	Salivary.gland..NX.	Seminal.vesicle..NX.	Skeletal.muscle..NX.	Skin.1..NX.	Smooth.muscle..NX.	Stomach.1..NX.	Testis..NX.	Thyroid.gland..NX.	Tongue..NX.	Urinary.bladder..NX.	Vagina..NX.
ENSG00000001631	KRIT1	16.7062	16.2798	12.7448	7.1452	32.7756	15.827	18.7219	16.842	19.3321	16.1194	15.4456	16.2772	17.1323	19.5771	16.3062	17.5855	14.0881	13.5615	19.1321	23.1321	16.6842	26.2404	46.0082	16.3992	17.5456	12.8564	17.2233	19.6088	23.0543	13.3735	16.7055	16.2578	23.7091	25.0698	12.6555	19.4077	19.8715
ENSG00000041353	RAB27B	1.1139	2.4757	5.0391	1.0936	30.0532	10.8028	4.5622	0	1.1181	0.7363	17.0161	1.3514	9.8987	0.9424	4.8829	0.891	1.477	6.2231	5.9824	0.7183	5.3659	1.3742	3.6053	2.4859	18.0865	0	12.8139	3.3507	0.6568	13.2331	1.1689	36.6162	4.8416	0.7085	13.9951	6.8875	7.1687
ENSG00000089505	CMTM1	0.9263	0.8628	8.7777	0	2.2133	0.5332	0.7374	0.5332	1.3415	1.1464	0.6235	0.8929	1.5553	0.7174	1.7731	0.837	0.5332	0.9058	2.8734	1.7954	0.5332	0.3459	1.1348	0.9429	0.7386	0.5332	0.6388	0.5332	0.6286	0.6661	0.5332	0.9204	80.7971	0.7451	0.5332	0.9159	0.6743
ENSG00000092345	DAZL	0.0423	0.0162	2.7003	0.0023	0.3301	0.0423	0.0423	0.0423	0.0423	0.2738	0.0423	0.0203	0.0423	0.0423	0.105	0.0672	0.0423	0.0423	0.5161	0.0423	0.0423	0	0.0423	0.0423	0.1077	0.0423	0.0423	0.0423	0.4683	0.0222	0.0783	0.1703	68.6924	0.0423	0.0423	0.0423	0.0922
ENSG00000094916	CBX5	9.769	18.2077	18.4669	17.3288	32.3919	16.0028	13.8399	10.4512	11.7523	18.0247	11.2376	18.9744	10.6367	22.0891	13.017	20.8497	10.1976	11.6189	37.0203	22.2073	12.2672	42.5454	26.8093	13.9905	13.9971	19.5899	10.5813	16.0161	14.1634	19.5451	12.6255	11.8351	26.8387	27.4441	9.0604	10.081	11.6836
ENSG00000099399	MAGEB2	0.0433	0.0078	1.4408	0	0.132	0.0433	0.0433	0.0433	0.0433	0.0433	0.0433	0.0034	0.0433	0.0433	0.1597	0.0433	0.0433	0.0702	0.0869	0.0504	0.0433	0	0.0433	0.438	0.0433	0.0433	0.0433	0.0433	0.0433	0.0233	0.0433	0.031	35.8417	0.0433	0.0433	0.0648	0.0433
ENSG00000105143	SLC1A6	0.4578	0.5121	2.203	1.2622	52.1005	0.8094	0.4556	0	0.851	4.2065	0.4126	0.5956	0.5249	0.4917	0.6803	0.4541	0.5354	0.5773	0.7069	0.6386	0.988	0.6399	0.0853	4.341	0.9041	0.1123	0.7293	0.963	0.5536	9.2835	0.5064	0.5854	23.3814	0.6154	0	0.4091	0.0021
ENSG00000105737	GRIK5	1.7012	5.4009	1.0525	3.4913	23.9648	2.4087	2.713	1.3487	3.8068	2.7056	2.4009	4.5443	2.6877	5.6538	6.925	3.8657	0.3695	0.6676	2.6116	5.3258	3.5668	17.8185	9.1565	0.3729	4.5895	5.8029	0.7504	8.9564	1.0574	1.1044	6.7492	2.7447	13.6967	10.331	0.3945	2.2954	2.1224
ENSG00000106648	GALNTL5	0.0565	0.0378	0	0.0378	1.931	0.0565	0.0565	0.0565	0.0565	0.5936	0.0565	0.0378	0.0565	0.0565	0.0565	0.0565	0.0565	0.0565	0.0565	0.0565	0.0565	0.0378	0.0565	0.0565	0.0565	0.0565	0.0565	0.0565	0.0565	0.0378	0.0565	0.0378	45.065	0.0565	0.0565	0.0565	0.0565
ENSG00000107077	KDM4C	12.1281	12.1714	13.8737	27.5364	51.2723	12.7806	12.4035	14.6353	14.7597	13.9223	12.5385	12.0561	11.9712	10.0621	18.5163	9.9472	12.2216	16.102	29.0207	13.5514	18.9445	26.0884	24.0156	10.6276	11.5897	15.3635	15.1204	13.9139	9.7717	16.9352	15.4895	16.242	10.4584	14.9847	7.9653	13.5271	14.2151
ENSG00000109265	KIAA1211	1.0549	2.1208	1.2536	3.0779	13.4767	0.8728	2.3562	3.28	3.7987	3.9605	1.0199	2.7319	14.4349	1.6286	39.9473	1.6277	1.0642	1.4868	4.2077	2.2768	1.6548	7.6119	1.9023	2.3759	1.6464	4.7647	0.962	5.5488	0.7484	0.934	4.0321	2.404	27.0131	0.8331	0	1.5911	2.295
ENSG00000110090	CPT1A	18.043	18.3395	11.9463	15.8569	12.1853	24.4417	12.8386	14.1243	17.0039	7.2069	11.2557	12.8566	14.7788	14.6734	33.7682	30.6245	62.0503	13.126	18.9366	17.0891	24.4216	16.924	13.8043	8.7733	15.6295	19.7149	12.9404	11.4337	6.9677	10.3889	16.9778	16.8986	10.4837	13.2963	7.5604	11.3295	30.213
ENSG00000112282	MED23	14.0603	17.1342	15.0725	21.8415	23.0047	16.3857	14.7623	17.8519	21.6218	13.3882	14.9232	14.6917	10.2041	10.2125	15.4777	12.2313	9.6761	13.1114	22.7295	20.5387	18.7716	23.9538	16.1378	12.3158	13.9803	12.3445	19.8371	16.8469	14.8157	15.0547	14.3908	14.9096	13.1658	18.0133	7.4482	16.2559	20.781
ENSG00000112852	PCDHB2	7.3269	3.0979	0.8149	0.8314	13.3255	5.5811	3.9783	0	6.7752	2.1251	4.0953	2.8809	4.4058	4.3619	4.4746	2.9286	0.8376	6.206	1.6726	4.385	2.7411	0.9267	5.3936	2.4489	5.9176	4.071	3.8631	1.7017	1.9248	4.351	4.3937	1.9625	12.1822	2.8957	1.2116	4.4349	2.6885
ENSG00000113211	PCDHB6	2.5369	2.4752	0	0.4052	8.4947	2.5649	2.3735	0	4.5466	3.7086	0.7248	2.1413	1.4371	1.6184	1.556	1.6667	1.419	1.7815	1.5851	3.7806	1.5296	13.4746	6.4828	1.5634	1.5373	0.728	2.5696	1.5743	1.4029	2.4941	3.0626	0.9432	5.4381	1.1772	1.0074	1.8157	1.7898
ENSG00000115252	PDE1A	7.6665	3.9394	1.4881	0.5023	66.0546	4.1939	11.5181	1.7214	7.3297	6.7824	4.733	7.4099	18.2416	11.8311	8.8436	37.1027	3.2242	3.1529	3.6728	9.252	2.0193	1.3167	2.3463	1.3754	3.8793	3.0645	1.8511	4.8578	2.47	2.1338	11.8805	4.6653	24.6193	35.1006	2.6061	8.3289	9.0484
ENSG00000116191	RALGPS2	5.5823	6.4862	17.8354	6.2155	10.5044	5.4441	8.0384	7.2906	8.2553	7.367	14.0942	8.774	4.7001	4.7277	19.7386	6.1993	16.4074	3.7187	29.4726	11.5484	5.0307	6.2569	8.4471	4.6448	5.3997	9.9441	9.2071	7.4359	2.1494	10.0034	6.1142	6.843	37.7438	4.3905	4.7045	7.5377	8.4797
ENSG00000117569	PTBP2	12.5493	10.5013	4.2613	34.4926	25.8126	15.305	16.7718	11.3425	23.6876	11.2792	12.8121	11.9783	10.7338	7.8269	26.6294	12.0703	8.1906	7.3206	16.6745	14.6107	7.3628	6.1641	22.0395	8.1486	16.3441	9.0662	7.4951	17.321	15.4347	8.375	28.1852	11.6974	35.4625	14.7339	6.8826	21.1605	12.8589
ENSG00000120669	SOHLH2	0.3444	0.3689	1.0478	0.5375	3.5669	0.4081	0.3314	0.3314	0.3492	2.0418	0.3314	0.259	0.3314	0.9772	1.8369	0.6406	0.3314	0.3314	0.3314	0.3314	0.3314	0.2398	0.3314	3.5951	1.8604	0.3314	0.3314	1.277	0.479	0.2648	0.4505	0.1951	23.6226	0.4349	0.3314	1.3642	0.3314
ENSG00000124092	CTCFL	0.2135	0.1935	4.377	1.3136	0.4118	0.2148	0.1764	0.1764	0.3488	0.4328	0.1764	0.1414	0.1764	0.1764	0.2628	0.2799	0.4314	0.1764	0.3971	0.1764	0.4499	0	0.5108	0.2366	0.1764	0.1764	0.1764	0.1764	0.1849	0.5671	0.1764	0.1491	35.4306	0.4174	0.1764	0.1764	0.1764
ENSG00000124260	MAGEA10	0.1399	0.192	2.6581	0.3676	0.1286	0.1285	0.2685	0.0667	0.1199	0.0667	0.1408	0.0996	0.0713	0.1026	0.1265	0.1039	0.0976	0.0944	0.2765	0.1037	0.1285	0	0.1107	48.7157	0.1889	0.0667	0.1479	0.0667	0.1626	0.6629	0.0667	0.0929	6.6605	0.1624	0.0667	0.1789	0.2662
ENSG00000125207	PIWIL1	0.0279	0.0279	0	0.0279	0.135	0.0279	0.3236	0.0097	0.1395	0.1897	0.188	0.1112	1.1082	0.0279	0.3761	0.1254	0.1048	0.0725	0.3628	0.0279	0.0279	0.0279	0.5078	0.0279	0.0279	0.0097	0.0279	0.1088	0.0279	0.0279	0.0613	0.0869	85.5054	0.0845	0.0097	0.1635	0.0097
ENSG00000128059	PPAT	5.6876	10.1123	11.2818	7.3561	13.7634	11.1479	7.3411	7.6336	7.4869	5.6026	8.1308	7.1187	5.3427	4.4687	7.7654	9.7172	10.392	3.9886	15.2129	12.5119	10.8731	5.6166	6.8586	10.3291	6.2953	3.8219	9.2921	7.6286	7.0266	6.7109	5.6921	5.5325	13.0006	9.4623	6.45	7.0939	6.618
ENSG00000131773	KHDRBS3	8.0364	9.6664	4.1016	1.7968	34.4811	5.8578	10.3862	0.94	4.3264	13.4168	3.927	4.2284	6.8021	5.6389	5.455	11.014	7.0436	4.5288	3.3522	5.8781	5.4415	3.5269	4.2349	1.6021	5.2578	2.6308	6.4715	7.666	14.7489	3.1542	5.1876	3.7683	79.1194	3.1271	1.5824	6.8628	4.5303
ENSG00000132122	SPATA6	5.8418	8.9794	8.202	1.5844	14.9365	8.4868	7.5018	10.1876	6.9021	7.9311	4.1263	16.2837	5.9279	4.7088	5.0409	6.9411	2.4519	7.5961	7.0722	9.0931	5.2652	12.8302	21.5561	5.3307	6.4672	6.6146	6.9162	12.2503	3.8593	5.0242	8.3756	7.3936	61.8919	10.3604	2.4136	6.5962	12.2628
ENSG00000132932	ATP8A2	1.1355	4.95	3.3971	0.881	34.9179	2.2414	1.1141	0	2.1108	4.8763	0.9427	0.9424	1.0356	1.0709	1.5181	1.3862	0.8633	2.308	1.9218	1.2539	1.9118	0.9109	37.0634	1.2706	1.101	3.1697	1.0402	1.0001	1.3464	0.9603	1.0901	1.8763	10.4684	1.0148	0	1.2063	0.3385
ENSG00000133962	CATSPERB	0.6547	0.1909	1.6372	0.0868	0.2629	1.4355	0.4762	NA	0.4949	0.4444	0.6948	0.7391	1.2654	0.6348	1.2687	0.3399	0.2895	0.9584	1.197	0.2114	15.1644	1.085	0.3982	0	0.9482	NA	3.7065	0	1.7936	4.2686	0.1309	2.0431	2.0644	0.9242	NA	0.5585	0.3272
ENSG00000134046	MBD2	29.8724	11.9204	8.2954	15.3232	11.7246	24.0113	17.5803	20.1102	12.595	14.872	33.1988	11.3122	18.7422	17.9545	26.7241	23.392	23.2619	21.3982	36.9044	15.3891	19.3717	13.1492	12.5371	38.1107	18.3446	12.1702	23.3399	17.3943	13.9664	24.1121	15.7041	12.5795	26.1444	31.0968	25.4622	22.8901	27.1223
ENSG00000135314	KHDC1	2.9911	2.9815	5.2494	0.9108	14.6373	2.2849	4.741	1.2302	3.9918	3.3776	2.7266	6.2419	2.6644	3.4353	1.4449	1.3824	0.466	1.8741	5.441	7.447	4.4463	5.0921	9.6646	1.5467	4.4105	2.9184	1.3975	3.6625	2.7124	1.0825	2.4817	2.9047	8.2492	5.9701	1.7472	2.2345	2.155
ENSG00000136014	USP44	1.3521	1.0367	8.6602	0.521	10.9026	1.4585	1.7826	1.4056	3.0681	1.0756	0.9903	1.6541	1.1254	1.0829	1.715	1.9519	0.2805	4.7555	1.9314	1.6152	3.6103	4.8771	4.0542	0.3118	1.7402	2.3353	1.8855	2.6973	0.4877	0.6358	1.2664	1.085	26.8134	1.7723	0.0574	1.1728	2.3714
ENSG00000137090	DMRT1	0.0281	0.0119	0	0	0.0797	0.0281	0.0281	0.0281	0.0281	0.0281	0.0281	0	0.0281	0.0281	0.0365	0.0281	0.2157	0.0281	0.0281	0.0281	0.0281	0.0497	0.0328	0.0281	0.0281	0.0281	0.0281	0.0281	0.0281	0.0011	0.0281	0	44.1636	0.5447	0.0281	0.0281	0.0281
ENSG00000138688	KIAA1109	18.4578	17.1228	7.7127	42.9321	34.2367	26.1671	22.9481	17.9864	20.9972	25.4666	12.3139	16.8044	16.4904	15.3891	20.839	24.0617	17.485	19.5205	20.0027	34.31	16.6072	68.2626	33.1366	14.3548	19.1013	22.6761	16.698	21.5812	40.1695	23.1071	18.69	15.2496	20.4375	25.4624	12.6577	18.0102	18.5547
ENSG00000139734	DIAPH3	1.8217	0.4272	2.0689	6.7753	1.8734	1.6412	0.9936	0.4743	1.4391	1.1715	7.1185	0.362	2.5916	1.1128	4.7306	1.7292	0.4281	4.1793	35.2026	0.4254	0.4245	0.5536	0.2742	9.4483	0.4511	0.024	1.6009	0.024	0.135	1.8458	2.7646	3.1834	19.6339	0.2339	5.3926	0.8371	1.5964
ENSG00000141219	C17orf80	8.0559	10.5839	14.6899	2.4701	27.8244	10.6037	11.3741	5.3654	13.1298	9.0433	10.8708	11.274	7.8643	13.5448	11.7508	11.5826	8.669	10.2869	16.1397	16.0284	10.1522	17.2633	24.9297	10.9022	11.6699	9.4146	9.0766	11.2962	22.2545	7.5682	12.4969	9.7864	32.5587	14.6868	8.33	10.3385	13.3986
ENSG00000143452	HORMAD1	0.1296	0	4.4291	0.1658	0.1716	0.1296	0.1296	0.1296	0.1296	0.4621	1.875	0.0164	0.1296	0.1296	0.1296	0.1296	0.1296	0.1296	0.428	0.1296	0.1296	0	0.1296	0.1845	0.1296	0.1732	0.2964	0.1296	0.1296	3.2325	0.1296	0.0062	78.1681	0.1757	0.1296	0.1296	0.1296
ENSG00000144395	CCDC150	0.5613	0.4836	0.828	1.5249	5.2255	0.5202	0.4595	0	0.5533	0.6632	1.6998	0.6238	0.6651	0.5543	1.0037	6.7045	3.4198	0.5452	3.9422	0.5907	0.5037	0.5742	1.0027	0.7286	0.4815	0.1759	0.47	0.2725	0.663	0.6609	1.2366	0.6793	11.9151	0.491	2.9593	0.6053	0.5576
ENSG00000144619	CNTN4	3.7974	1.2202	1.8441	0.1093	20.6023	2.963	9.2336	2.0385	7.9728	3.167	3.0209	4.1078	4.8983	3.1579	4.3564	4.2383	2.6727	3.4213	3.1359	1.939	1.9824	29.2685	16.698	7.4025	4.466	7.6437	2.1009	5.7399	1.4558	1.6197	4.4903	3.2944	15.7592	21.68	1.3078	3.7104	4.1345
ENSG00000145743	FBXL17	13.7548	13.8729	3.3779	5.4216	27.4365	13.3907	11.5834	12.0206	10.1433	9.3119	12.0328	9.3054	10.4754	25.1649	10.5488	16.8107	13.6828	9.8586	16.8851	9.7728	9.872	27.5372	12.5415	6.1401	12.0891	12.4036	9.685	14.4401	46.1938	9.6864	11.6567	9.6356	8.2454	23.8029	9.7984	10.8527	9.0204
ENSG00000147180	ZNF711	1.4952	13.6992	3.6878	5.8184	19.2237	5.4536	5.9154	0.0406	8.941	2.9552	2.131	4.7255	4.0938	3.8799	4.2874	5.1232	0.7749	1.9054	14.4469	9.3615	4.3637	1.5513	16.0222	7.1922	4.1398	3.3649	4.054	2.8727	1.6322	11.2529	3.4019	2.8004	38.6524	4.2597	1.6928	3.0996	2.5285
ENSG00000147381	MAGEA4	0.0593	0.0394	0	0	0.5502	0.0515	0.0616	0.0372	0.4355	0.0372	0.0484	0.043	0.0372	0.0468	0.0565	0.0532	0.0601	0.0426	0.5225	0.0412	0.0444	0	0.092	12.1966	0.0417	0.0372	0.0383	0.0372	0.0458	0.0452	0.0372	0.0461	23.5383	0.047	0.0372	0.3874	0.0505
ENSG00000149548	CCDC15	1.9603	1.371	6.732	3.2527	3.9242	5.218	1.6633	0.3756	2.2109	2.9306	2.4009	2.1612	1.5171	0.9788	2.2813	1.2069	2.4653	2.655	16.2931	1.7755	2.3734	1.7037	3.8026	1.6534	3.0373	1.5223	7.7818	2.2586	0.8772	3.7843	1.2784	1.5491	19.4788	1.358	2.6802	2.64	2.2274
ENSG00000151247	EIF4E	22.3626	26.8684	36.6848	25.2855	40.8962	23.1034	21.4351	19.1187	21.7335	21.4983	39.6645	19.9926	18.8089	23.0984	33.278	29.3295	26.2228	18.8314	34.2551	18.871	16.1945	24.7718	25.6491	21.8089	19.9722	15.4639	23.2701	21.0855	29.8422	19.1213	24.8192	20.6617	39.1093	33.4324	27.1096	22.1494	24.2893
ENSG00000151575	TEX9	1.7256	5.4671	14.4776	2.0848	25.2581	7.6729	7.0205	6.01	5.7198	11.6037	7.3856	21.6191	6.2326	1.6854	9.647	11.982	1.2891	5.8804	9.0092	7.5259	4.1618	13.5867	49.7394	1.0902	5.422	9.2597	9.0395	4.5613	0.9368	4.1494	2.3504	9.0074	19.3808	14.8431	2.0717	2.7157	2.2443
ENSG00000158402	CDC25C	1.1969	0.6248	2.7675	5.2365	0.606	1.1854	0.6152	0.702	0.3627	0.6105	2.5249	0.291	0.4095	0.7146	4.0677	0.4422	0.6428	0.7315	23.3971	0.3759	0.3746	0	0.4527	1.9106	0.4362	0.0947	1.2687	0.7422	0.2859	1.1905	0.5565	1.2635	22.3068	0.34	1.8188	0.6138	0.9504
ENSG00000163006	CCDC138	2.6502	2.5994	8.1468	6.1658	13.5525	4.8631	3.1131	1.6699	6.0413	2.8603	5.5708	8.6955	3.8026	2.3264	4.8607	3.6647	5.5101	2.8316	19.5815	3.7165	3.5818	2.3975	7.4115	2.8505	3.1044	1.9499	3.3684	2.1728	2.1079	4.8086	3.3124	3.7644	19.4549	2.3401	2.9161	4.3208	6.1294
ENSG00000163527	STT3B	23.0755	30.3102	8.5249	21.7443	19.7059	27.4241	28.4819	37.0953	28.4621	37.9577	28.8058	22.4016	29.0136	27.5684	29.2062	28.2965	64.1468	30.1431	60.202	62.3211	39.4063	36.2278	20.3797	85.9054	26.3456	22.3182	25.295	26.3597	31.263	19.2447	23.2113	22.9095	36.7304	44.3438	23.4543	27.541	27.7769
ENSG00000164675	IQUB	0.6334	1.0736	0.8815	0.3497	6.4613	0.9967	1.2149	3.2346	1.4397	6.9623	1.8652	5.753	1.6709	0.6397	0.5863	8.5061	0.4974	3.2485	0.4882	2.7541	0.7525	2.7139	20.8634	0.5197	0.9526	0.3596	0.7198	4.3641	0.6172	0.5589	0.6345	0.604	35.5289	5.6384	0	0.7658	0.6562
ENSG00000164975	SNAPC3	9.851	18.5405	21.2654	4.6507	26.3165	10.4683	17.9189	10.3451	16.5755	15.5762	12.6546	10.8342	10.8023	17.5268	14.6087	12.3449	8.6241	10.0264	12.8584	17.4628	11.1687	12.8255	18.497	16.7803	13.361	9.6057	10.5533	11.3195	19.3157	13.7835	12.8089	10.5215	14.7339	11.3543	6.8795	12.9549	15.1944
ENSG00000165584	SSX3	0.0571	0.0102	1.6842	0.1482	0.0571	0.0571	0.0571	0.0571	0.0571	0.0571	0.0571	0	0.0571	0.0571	0.0571	0.0571	0.0571	0.0571	0.0571	0.0571	0.0571	0.0586	0.0571	0.0571	0.0571	0.0571	0.0571	0.0571	0.0571	0.0675	0.0571	0	18.0578	0.259	0.0571	0.0571	0.0571
ENSG00000165863	C10orf82	0.443	1.1933	12.7444	0.2805	4.1667	1.0596	0.4489	1.0567	0.3079	1.5894	1.2056	0.3878	0.342	0.5126	0.7143	0.5644	0.3027	0.2817	0.9029	3.2551	0.9187	0.2805	1.2217	0.3007	1.1227	0.6635	1.8673	1.1547	0.2805	0.4353	0.7158	0.4831	44.7524	3.3974	0	0.4676	1.9185
ENSG00000167554	ZNF610	2.3465	4.8829	4.8199	0.8468	11.9761	5.5582	5.5995	3.3105	5.1729	11.7519	2.1798	7.4478	4.3368	4.2753	3.0273	5.9358	1.0708	3.3649	4.1435	14.3398	2.9793	7.5017	6.8916	4.5146	7.6725	5.7446	2.2679	4.1611	1.9672	1.6754	4.4028	2.7729	18.1616	7.7726	0.2189	3.6684	2.4595
ENSG00000167634	NLRP7	0.1212	0.0028	7.4014	0.2097	0.1212	0.1212	0.1212	0.1212	0.1212	0.1212	0.1212	0.0099	0.1212	0.1212	0.7856	0.1212	0.1212	0.126	1.528	0.1212	0.1212	0	0.1212	0.1212	0.1212	0.1212	0.1212	0.1212	0.1212	0	0.1212	0.052	7.1118	0.1212	0.1212	0.1212	0.1212
ENSG00000168038	ULK4	4.3368	4.8914	10.7014	10.352	8.3722	4.2832	11.9783	6.0646	10.7196	10.9769	2.8576	12.3054	3.1703	13.1036	3.3224	5.4085	3.4686	5.5746	8.404	4.5763	3.6377	13.5342	19.7196	9.0169	4.4014	6.7321	4.2994	4.5605	1.4215	3.5145	5.1329	3.4221	27.5549	7.1445	1.7816	4.079	6.0998
ENSG00000168263	KCNV2	0.1102	0.0718	1.4347	0.0832	0.8146	0.0717	0.0717	0.0717	0.1132	0.0717	0.1088	0.1537	0.1194	0.0904	0.1209	0.1223	0.0717	0.0717	0.1518	0.3732	0.0762	0.0641	0.0832	0.1504	0.0917	82.3996	0.2412	0.0717	0.1275	0.4257	0.0717	0.0641	9.8529	0.0955	0.0717	0.0944	0.0901
ENSG00000170264	FAM161A	2.6851	3.7921	2.3653	1.3153	10.4151	3.474	6.1573	4.3665	4.4063	3.9095	3.268	10.538	4.1983	3.9689	2.4008	5.5808	2.5341	3.0838	2.2231	13.5198	5.7036	5.491	10.9744	3.1729	3.1193	20.5069	2.0145	3.7553	3.0201	2.1455	2.574	5.3942	13.0615	9.47	2.0358	3.1705	3.55
ENSG00000172738	TMEM217	0.3624	2.798	0.6112	1.3151	1.6445	0.353	0.3325	0	0.2609	1.148	1.4403	0.4393	0.7154	0.4278	0.4809	0.9541	0.5024	0.5987	0.4909	1.1626	3.1902	0.6939	2.3551	0.2627	0.4209	1.103	1.5222	0.1563	1.022	0.5443	0.5169	0.263	20.1409	0.5099	0	0.4814	0.3681
ENSG00000174446	SNAPC5	16.6134	20.7675	35.5348	7.5688	30.9037	16.7396	13.9841	15.537	17.2444	33.0393	13.4733	17.6221	13.5336	32.2073	18.7772	22.2676	27.4761	15.3609	17.4313	16.8328	14.1795	28.8481	21.6366	12.6853	18.7609	15.8328	16.0834	24.5658	34.1955	9.4438	19.1097	14.3151	25.2744	22.1746	17.3367	15.7977	12.4492
ENSG00000175175	PPM1E	0.7782	10.7109	2.5222	0.7068	36.5832	0.7311	1.0738	0	1.1798	2.2902	0.7004	3.3691	0.8754	2.3535	1.044	1.9705	2.4431	1.0016	1.084	1.0295	1.773	0.8795	3.4632	0.6666	3.2588	3.5875	0.8713	0.7663	0.6121	0.7686	1.3044	1.43	13.1263	0.8447	0	0.6821	0.6286
ENSG00000175764	TTLL11	4.9417	5.8231	2.0913	1.6524	35.5369	4.6769	5.3664	4.1422	6.2723	4.0847	9.0477	6.56	4.4459	6.4875	8.3747	3.808	6.7651	4.8769	3.8579	5.783	6.2088	7.7184	5.2222	5.5913	5.9325	2.7675	6.0069	7.0435	26.6195	5.0429	11.7075	4.6727	13.4702	4.5705	3.7398	6.4689	4.2477
ENSG00000176566	DCAF4L2	0.0312	0	0.5869	0	0.0332	0.0312	0.0312	0.0312	0.0312	0.0312	0.0312	0	0.0312	0.0312	0.0312	0.0312	0.0312	0.0312	0.0312	0.0312	0.0312	0	0.0312	0.0312	0.0312	0.0312	0.0312	0.0312	0.0312	0.0007	0.0312	0	26.6661	0.0312	0.0312	0.0312	0.0312
ENSG00000178502	KLHL11	4.0871	4.6072	3.7644	15.5512	13.3593	5.1806	4.7537	3.4773	6.0255	3.3028	4.2493	6.159	3.2967	7.1497	6.3404	4.5097	3.6223	4.4258	5.718	7.0883	5.4083	9.2041	7.7146	4.0088	5.4904	5.1023	4.7307	6.0739	12.253	5.0931	4.2537	4.8063	25.0448	8.427	2.8759	6.1906	4.006
ENSG00000179008	C14orf39	1.0197	2.7722	0	0	1.4217	0.1895	0.5531	0.0733	0.6936	0.0733	0.7253	0	0.0733	0.0733	0.8464	0.0733	0.0733	0.0984	0.6297	1.7605	0.0733	0.6269	16.9741	0.0733	1.6756	1.6703	6.7954	0.1389	3.859	0.0382	0.179	0.6325	14.9715	0.4227	1.0602	0.5101	0.2564
ENSG00000179363	TMEM31	0.2117	0.0315	2.0888	0	0.8161	0.2117	0.2618	0.2117	0.4089	1.4192	0.2117	0.4012	0.2117	0.2117	0.2117	0.2588	0.2117	0.2117	0.2117	0.8375	0.2117	0.4336	0.2425	0.6612	0.3016	0.2117	0.2117	0.2403	0.6389	0.2611	0.2117	0.0789	46.6112	0.2117	0.2117	0.2117	0.2117
ENSG00000180113	TDRD6	0.765	1.4397	2.4923	0	8.2855	0.765	0.765	0.765	0.765	2.9677	0.765	0.3571	1.7598	0.765	0.765	0.765	1.3704	0.765	3.0053	0.765	0.765	0.4806	1.891	1.1983	1.6933	0.92	0.9343	0.765	1.5712	2.9455	0.765	0.3336	37.9746	5.2383	0.765	1.6289	0.765
ENSG00000182134	TDRKH	2.7961	3.5702	13.1415	1.6655	18.0015	4.6808	2.6392	7.5906	2.0312	6.2971	2.1976	2.4335	2.3051	3.6523	4.3219	3.1611	3.7959	4.4512	8.065	1.4155	3.5008	46.5167	5.5682	3.767	6.2789	2.9818	6.4833	6.7242	4.5227	2.5565	3.1026	3.1425	19.3873	7.3447	1.0598	3.7151	2.0589
ENSG00000182308	DCAF4L1	0.1479	0.1263	1.4634	0.1717	0.5434	1.1438	0.25	0.1479	0.1479	0.2017	0.1479	0.0503	0.1479	0.2392	0.1479	0.216	0.3359	0.599	0.5198	0.1479	0.1479	0.1046	0.6747	0.1479	0.1479	0.2406	0.1479	0.1479	0.9259	0.3446	0.1479	0.0685	37.5199	0.1479	0.1479	0.1479	0.1479
ENSG00000182890	GLUD2	3.1023	2.597	1.2819	0.5245	7.3509	1.6327	1.1457	0.6443	1.0433	5.2457	0.7823	1.0223	1.6015	1.5588	1.0163	4.74	11.3745	0.9906	0.928	0.7466	1.5149	0.742	0.73	2.7149	0.8201	0.2711	0.9459	3.1156	0.7762	0.8786	1.0273	0.9157	31.9487	1.4055	0	0.8128	0.6852
ENSG00000183305	MAGEA2B	0.2155	0	0	0	0.1152	0	0.0468	NA	0	0	0	0.0635	0	0	0	0	0.0476	0.0579	0.0698	0	0	0	0	0.7293	0	NA	0	0.079	0	0	0	0.1309	5.9426	0	NA	0.0035	0
ENSG00000184033	CTAG1B	0.1104	0	0	0.0002	0.2152	0.1628	0	NA	0	0	0	0	0.0109	0	0	0	0	0	0.1737	0	0	0	0	0.0776	0	NA	0.0094	0.0382	0.0467	0.0003	0.0241	0.1387	12.0292	0	NA	0	0
ENSG00000185247	MAGEA11	0.0811	0.0615	0	0	0.1026	0.0735	0.0957	0.9519	0.0634	36.524	0.2775	0.0753	0	0.0729	0.0735	0.0637	0.0683	0.0674	0.1755	0.0645	0.0711	0	0.0629	5.8577	0.0645	0	0.0819	0.0627	0.0718	0.249	0	0.0659	9.3843	0.0642	0	0.1657	0.117
ENSG00000185306	C12orf56	0.3925	0.1026	0.4842	0.2419	1.3655	0.1437	1.8552	1.0905	0.1615	0.0844	1.8506	0.2078	0.0844	0.1284	0.4822	0.4648	0.0892	0.1153	8.9244	0.1757	0.0844	0.0844	0.6036	0.32	0.2204	2.7401	0.5378	0.0928	0.0844	1.6304	0.0987	0.1113	15.0654	0.099	0.6169	0.0973	3.1933
ENSG00000186007	LEMD1	0.2858	0.2729	1.5768	0.0499	5.3024	0.3929	0.4779	3.8175	1.0109	13.1803	1.0553	1.5025	0.7855	0.277	1.4845	0.9302	0.2728	0.4972	2.6102	0.6	0.6339	0.0499	0.6343	4.7212	0.3153	0.3401	3.2987	0.4696	0.2824	0.369	0.1974	0.3538	34.8051	4.8545	2.2807	0.2957	0.3787
ENSG00000186469	GNG2	22.0003	10.4599	68.4158	25.0513	50.5627	11.7791	5.9893	1.6161	5.7598	4.7644	6.5811	3.5736	7.9769	6.6834	13.0199	4.0665	5.66	8.5061	41.2771	7.1502	3.3718	1.6737	12.2602	8.6786	6.6351	8.3424	4.5468	4.4558	2.3303	3.5374	8.8717	7.3057	55.7218	3.9462	4.3247	8.5804	4.0495
ENSG00000187191	DAZ3	0.0101	0.0101	0	0.0101	0.0527	0.0101	0.0101	NA	0.0101	0.0101	0.0101	0.0101	0.0101	0.0101	0.0101	0.0101	0.0314	0.0101	0.0101	0.0101	0.0101	0.0101	0	0.025	0.0101	NA	0.0101	0.0101	0.0101	0.8664	0.0101	2.4243	4.4229	0.0101	NA	0.0101	0
ENSG00000187690	CXorf67	0.1329	0.201	1.2427	0.1519	2.8025	0.1379	0.1329	0.1329	0.3625	0.4382	0.1329	0.1463	0.1329	0.1329	0.223	0.1329	0.1329	0.2688	0.7974	0.7053	0.1329	0.0786	1.5598	14.3526	0.4138	0.1329	0.9098	0.292	0.1627	0.2201	0.1578	0.1727	21.4688	0.2748	0.1329	0.1329	0.1329
ENSG00000187772	LIN28B	0.1207	0.1264	2.1821	0.3553	1.343	0.0897	0.0859	0	0.0979	0.0465	0.0858	0.0889	0.0883	0.093	0.1285	0.0886	0.1116	0.1014	0.1362	0.0953	0.0911	0.0916	1.0904	51.9905	0.0969	0.4376	0.1549	0.0668	0.1268	0.2332	0.0599	0.1216	5.8544	0.1176	0	0.1169	0.0932
ENSG00000188120	DAZ1	0	0	0	0	0	0	0	NA	0	0	0.0293	0	0	0	0.0431	0	0.275	0	0.1715	0	0	0	0	0.0058	0.0223	NA	0	0	0	0.0406	0	3.7457	6.5281	0	NA	0.1405	0
ENSG00000189064	GAGE2A	0	0	1.3741	0	0.0244	0	0	NA	0	0	0	0	0	0	0	0	0	0	0	0	0	0	0	0	0	NA	0	0	0	0	0	0	46.7729	0	NA	0	0.0008
ENSG00000196074	SYCP2	2.2018	0.5935	2.7748	1.4737	5.7431	11.1454	1.3086	0.8344	1.1695	0.9886	0.8346	0.8822	2.0219	2.1659	1.7329	3.3824	0.8378	1.645	3.1951	0.4644	4.9629	1.3063	3.0857	2.961	2.9259	0.6477	3.073	0.7494	0.8279	2.033	0.6329	4.5617	41.7652	1.9043	0.2716	1.3648	1.0402
ENSG00000196335	STK31	0.1154	0.0261	0	0.0295	0.8838	0.1154	0.1154	0.1154	0.1154	0.268	0.1154	0.0538	0.1154	0.1154	0.2822	0.1154	0.1155	0.2855	0.1154	0.1154	0.1396	0.0261	0.1154	0.1154	0.1154	0.1154	0.1154	0.1154	0.1154	0.0569	0.1154	0.1817	56.0477	0.1154	0.1154	0.1154	0.1154
ENSG00000196427	NBPF4	0	0.0151	0.3054	0	1.0652	1.3626	0	NA	0	0	0.0377	0	0.1696	0	3.1791	0	0	0	0.068	0	0	0	1.577	1.4052	0	NA	0	0	0	0	0	0.0419	8.8623	0	NA	0.0067	0
ENSG00000196605	ZNF846	9.6865	8.3166	9.7991	4.8384	19.2923	8.8729	9.7383	23.6099	13.757	11.9867	11.2697	11.3522	11.5069	10.6493	9.2662	7.2016	5.6947	8.2731	10.0568	16.1846	5.1999	12.6372	14.2425	7.4991	14.7736	6.604	8.9964	23.9335	6.1578	9.4636	19.7609	7.6126	22.8298	8.8801	3.9027	21.2205	11.1111
ENSG00000196659	TTC30B	2.4506	4.6559	6.575	0.7858	7.7496	10.5002	4.8241	3.8778	4.9509	8.965	3.799	13.2438	4.5279	2.3308	4.002	10.8679	4.3533	5.5343	7.7408	6.0485	5.2582	8.0649	7.0283	3.3771	3.5415	4.5397	4.4028	4.2495	1.2663	3.0895	3.1623	4.7829	11.5004	10.4425	1.632	3.3626	2.2212
ENSG00000196911	KPNA5	5.7467	6.5978	18.0001	7.5079	24.1285	7.6774	8.606	3.4164	11.2499	5.3121	6.107	9.8911	6.5199	5.8098	6.0086	6.6155	3.6056	7.2992	10.9561	22.3574	4.4688	9.5238	19.7512	5.6148	8.4567	5.7064	4.7642	7.1865	14.0905	4.7774	8.5301	4.8268	46.6063	12.2122	3.9953	6.4678	7.4925
ENSG00000197134	ZNF257	3.6451	1.6263	5.2969	9.1844	5.7176	3.4053	3.8933	1.1203	4.0073	4.1216	2.3503	3.7557	1.499	2.8723	2.8049	3.3889	1.4221	2.039	10.8328	6.4906	5.5923	3.9433	3.1237	5.1843	3.528	2.2191	2.1988	2.1915	1.1141	2.1368	2.9881	3.0101	8.8263	6.2325	1.0321	3.8063	4.663
ENSG00000197172	MAGEA6	0.3627	0	0	0	0.2304	0	0.0503	NA	0.5817	0	0	0	0	0	0	0	0	0.0071	0.13	0	0	0	0	0.1553	0	NA	0	0	0.0163	0	0.0099	0.0253	11.7495	0	NA	0.0001	0.0093
ENSG00000197557	TTC30A	2.7371	4.1857	2.789	0.4777	7.1952	5.6995	4.2246	7.8799	5.0344	10.9774	2.4395	8.4963	4.8285	4.4757	3.4281	6.9158	4.6363	3.7474	2.6957	5.5611	4.4911	11.6828	8.1791	1.9527	3.9714	5.0213	8.1618	4.0931	3.5992	1.9469	3.6774	3.6355	24.5663	9.6807	4.6957	3.1583	1.7391
ENSG00000198021	SPANXA1	0	0	0.5141	0	0	0	0	NA	0	0	0	0	0	0	0	0	0	0	0	0	0	0	0	0	0	NA	0	0	0	0	0	0	14.148	0	NA	0	0
ENSG00000198573	SPANXC	0.0534	0	0.4212	0	0.0534	0.0534	0.0534	0.0534	0.0534	1.1246	0.0534	0	0.0534	0.0534	0.0534	0.0534	0.0534	0.0534	0.0534	0.0534	0.0534	0	0.0534	0.0534	0.0534	0.0534	0.0534	0.0534	0.0534	0	0.0534	0	27.3156	0.0534	0.0534	0.0534	0.0534
ENSG00000198681	MAGEA1	0.0993	0.0122	0.2708	0	0.4334	0.0195	0.0257	0.0195	0.0241	0.0195	0.1109	0.014	0.0195	0.0195	0.0195	0.0195	0.0195	0.0195	0.0763	0.0195	0.0195	0	0.7697	0.0195	0.0195	0.0195	0.0195	0.0195	0.0195	0.0157	0.0195	0.1172	13.558	0.0195	0.0195	0.1034	0.0195
ENSG00000198948	MFAP3L	2.1998	3.473	7.9281	2.7989	21.8032	10.2901	11.4666	4.2439	4.9279	32.9307	1.24	4.0371	2.6816	1.9253	2.2536	25.6971	29.5695	2.79	1.7818	1.1791	1.6329	5.794	3.3614	5.5943	2.9447	17.5473	2.0356	11.7323	4.2669	19.7302	3.9195	1.3443	30.6021	2.8321	0.2429	11.9963	1.5369
ENSG00000203926	SPANXA2	0.0287	0	0.5141	0	0.0287	0.0287	0.0287	0.0287	0.0287	0.7142	0.0287	0	0.0287	0.0287	0.0287	0.0287	0.0287	0.0287	0.0287	0.0287	0.0287	0	0.0287	0.0287	0.0287	0.0287	0.0287	0.0287	0.0287	0	0.0287	0.0225	15.5059	0.0287	0.0287	0.0287	0.0287
ENSG00000204536	CCHCR1	2.4554	2.7241	4.3002	1.2938	6.4672	3.1046	3.7931	9.1275	6.3268	5.6174	3.9619	8.0135	2.9568	2.5934	9.4821	4.3515	2.9335	3.0779	5.527	5.5815	7.6728	1.7754	2.5344	1.5023	5.305	3.4181	3.5864	6.8008	10.1923	7.0219	3.9115	6.6068	50.1872	6.2975	3.1987	3.4425	4.0074
ENSG00000205777	GAGE1	0.0143	0.0146	1.0039	0	0.0222	0.0034	0	NA	0.0086	0	0.0034	0	0	0.0132	0.007	0	0	0.0027	0.0077	0.0074	0.0044	0	0.0097	0	0.0154	NA	0.0019	0	0.0281	0.0077	0	0.0023	36.8611	0.0058	NA	0	0.0103
ENSG00000205856	C22orf42	0.0409	0.0863	0.3913	0.0954	12.9671	0.0516	0.0659	0.0155	0.1461	0.0409	0.0409	0.0536	0.0409	0.0409	0.3981	0.0513	0.1969	0.0573	0.5842	0.066	0.4118	0.0409	3.8193	0.05	1.9138	0.0155	0.0409	0.0865	0.0409	0.0409	0.1205	1.088	28.6506	0.0409	0.0155	0.0409	0.0155
ENSG00000205916	DAZ4	0.0082	0	0	0	0.0657	0	0	NA	0	0	0.0199	0	0	0.0029	0	0.0045	0.2507	0	0	0	0.0029	0	0	0	0.0052	NA	0.0032	0	0	0.6504	0	21.9552	10.4684	0	NA	0	0
ENSG00000205944	DAZ2	0	0	0	0	0.0451	0	0	NA	0	0	0	0	0	0	0	0	0.2072	0	0	0	0	0	0	0	0	NA	0	0	0	0.5143	0	19.3945	5.2462	0	NA	0.0012	0
ENSG00000213401	MAGEA12	0.2933	0.0817	0	0.0208	4.1677	0.0833	0.0833	0.0833	0.2042	0.0833	0.0833	0.0609	0.0833	0.0833	0.2521	0.0833	0.0833	0.0833	0.1719	0.0833	0.0833	0.0208	0.0833	0.1579	0.0833	0.0833	0.1281	0.0833	0.0833	0.0208	0.1807	0.1923	8.3049	0.0833	0.0833	0.0862	0.0833
ENSG00000215269	GAGE12G	0.0315	0.0081	7.4242	0	0.3232	0.0129	0.0081	NA	0.1404	0	0.0443	0.0081	0	0.0623	0.0397	0.0081	0.0769	0.0254	0.0925	0.2226	0.0323	0	0.1147	0.0049	0.0081	NA	0.1245	0	0.0468	0.0432	0	14.0661	0.0318	0.0296	NA	0.0081	0.0173
ENSG00000216649	GAGE12E	0.301	0	0.5381	0	0	0	0	NA	0	0	0	0	0	0	0.367	0	0	0.0295	0.0979	0	0	0	0	0	0	NA	0	0	0	0	0	0	9.6359	0	NA	0	0
ENSG00000221867	MAGEA3	0.3661	0	0	0	0.1628	0.073	0.073	0.073	0.073	0.073	0.073	0.0085	0.073	0.073	0.073	0.073	0.073	0.097	0.073	0.073	0.073	0	0.073	0.5708	0.073	0.073	0.073	0.073	0.073	0.005	0.073	0.045	12.8135	0.073	0.073	0.0989	0.073
ENSG00000224659	GAGE12J	0	0	1.6436	0	0.0589	0	0	NA	0.0154	0.9199	0	0	0	0	0	0	0	0	0	0.031	0	0	0.1078	0	0	NA	0	0	0	0	0	0.237	20.2014	0	NA	0.0124	0.0027
ENSG00000224902	GAGE12H	0	0	0	0	0	0	0	NA	0	0	0	0	0	0	0	0	0	0	0	0	0	0	0	0	0	NA	0	0	0	0	0	0	22.3046	0	NA	0	0
ENSG00000227234	SPANXB1	0.2069	0	0.975	0.0456	0.0368	0.0368	0.0368	0.0368	0.0368	0.0368	0.0368	0	0.0368	0.0368	0.0368	0.1118	0.0368	0.0368	0.0368	0.0368	0.0368	0	0.0368	0.0368	0.0368	0.0368	0.0368	0.0368	0.0368	0	0.0368	0	38.591	0.0368	0.0368	0.0368	0.0368
ENSG00000227488	GAGE12D	0.0425	0.0371	0.4164	0	0.1049	0.0371	0.0371	NA	0.0371	0	0.0371	0.0371	0	0.0371	0.0488	0.0371	0.0371	0.0371	0.0371	0.0371	0.0371	0	0.0477	0	0.0371	NA	0.0371	0	0.0371	0.0656	0	0.045	23.7603	0.0371	NA	0.0371	0.0476
ENSG00000228836	CT45A5	0.1188	0	0.7252	0	0.2683	0.1093	0	NA	0	0	0.0367	0	0	0	0.031	0	0	0	0.0469	0	0	0	0.1311	0	0	NA	0	0	0	0	0	0	10.5026	0	NA	0	0
ENSG00000236362	GAGE12F	0.0807	0.0567	16.2936	0	0.3794	0.0616	0.0567	NA	0.1922	0	0.0938	0.0567	0	0.1122	0.089	0.0567	0.1271	0.0744	0.1431	0.2764	0.0814	0	0.1659	0	0.0567	NA	0.1759	0	0.0963	0.0926	0	4.9045	58.6295	0.0786	NA	0.0567	0.0661
ENSG00000236737	GAGE12B	0	0	2.0904	0	0.9086	0	0	NA	0.809	0	0	0.2627	0	0	5.4004	0	0	0	1.269	0.8212	0	0	0.0998	0	0	NA	2.1954	0	0	0	0	0	21.5682	0	NA	0	0.1358
ENSG00000237671	GAGE12C	0.0425	0.0371	0.4164	0	0.1049	0.0371	0.0371	NA	0.0371	0	0.0371	0.0371	0	0.0371	0.0488	0.0371	0.0371	0.0371	0.0371	0.0371	0.0371	0	0.0477	0	0.0371	NA	0.0371	0	0.0371	0.0656	0	0.045	23.7603	0.0371	NA	0.0371	0.0476
ENSG00000241476	SSX2	0	0	0.2086	0	0	0	0	NA	0	0	0	0	0	0	0	0	0	0	0	0	0	0	0	0	0	NA	0	0	0	0	0	0	24.1436	0.4217	NA	0	0
ENSG00000256980	KHDC1L	0.3436	0.2859	1.3258	0.5865	8.9412	0.3436	0.3436	0.3436	0.552	0.3436	0.3436	0.0395	0.3995	0.3436	0.3436	0.3436	0.3436	2.1488	4.1379	0.4385	0.3436	0	1.4159	2.002	0.4285	0.3436	0.3436	0.4615	0.3436	0.1307	0.3436	0.0737	7.73	0.3476	0.3436	0.3436	0.3436
ENSG00000268009	SSX4	0.027	0	0.262	0	0.027	0.027	0.027	0.027	0.027	0.2046	0.027	0.4932	0.027	0.3433	0.027	0.027	0.027	0.027	0.234	0.027	0.027	0	0.027	0.027	0.027	0.027	0.027	0.027	0.027	0	0.027	0	6.833	0.0331	0.027	0.027	0.027
ENSG00000268447	SSX2B	0.0183	0	0.3718	0	0.0183	0.0183	0.0183	0.0183	0.0183	0.1202	0.0183	0	0.0183	0.0183	0.0672	0.0183	0.0183	0.0183	0.0183	0.0183	0.0183	0	0.0183	0.038	0.0183	0.0183	0.0183	0.0221	0.0183	0.2666	0.0183	0	13.5523	0.5745	0.0183	0.0183	0.0183
ENSG00000268606	MAGEA2	0	0	0	0	0.1337	0	0	NA	0	0	0	0.026	0	0	0	0	0	0.0344	0.0584	0	0	0	NA	0.0201	0	NA	0	0	0	0	0	0	9.2316	0	NA	0	NA
ENSG00000268651	CTAG1A	0.071	0	0.6209	0.0453	0.0028	0.1879	0	0	0	0.049	0	0	0	3.0245	0	0.0064	0	1.2289	0.2217	0	0	0	0	0.0636	0	0	0	0.0215	0.0305	0	0	0.129	8.199	0	0	0	0
ENSG00000268940	CT45A1	0.0059	0	0.7282	0	0.474	0.0059	0.0059	0.0059	0.0059	0.0059	0.0059	0	0.0059	0.0059	0.0059	0.0059	0.0059	0.2189	0.0059	0.0059	0.0059	0	0.0059	0.0059	0.0059	0.0059	0.0059	0.0059	0.0059	0	0.0059	0	12.5079	0.0059	0.0059	0.0059	0.0059
ENSG00000269096	CT45A3	0	0	0.4136	0	0.5953	0	0	NA	0	0	0	0	0	0	0	0	0	1.1942	0	0	0	0	NA	0	0	NA	0	0	0	0	0	0	15.6073	0	NA	0	NA
ENSG00000269405	NXF2	0	0.0208	0	0	0	0	0	NA	0	16.7606	0	0.4871	0	0	0	0	0	0	0	0	0	0	NA	0	0	NA	0	0	0	0	0	0	12.4242	0	NA	0	NA
ENSG00000269437	NXF2B	0	0.0742	0	0	0	0	0	NA	0	18.9239	0	1.0404	0	0	0	0	0	0.2394	0	0	0.0873	0	NA	0	0	NA	0	0	0	0	0	0.0579	1.2988	0	NA	0	NA
ENSG00000269791	SSX4B	0	0	0.262	0	0	0	0	NA	0	0.1929	0	0.4799	0	0.3308	0	0	0	0	0.222	0	0	0	NA	0	0	NA	0	0	0	0	0	0	6.7855	0.0223	NA	0.0049	NA
ENSG00000271449	CT45A2	0.0067	0	0	0	0	0	0	NA	0	0	0	0	0	0	0	0	0	0	0	0	0	0	NA	0	0	NA	0	0	0	0	0	0	4.2269	0	NA	0	NA
ENSG00000274391	TPTE	0.1917	0.0434	0.4154	0.058	0.2378	1	0.0493	0.0976	0.2468	0.1191	0.1413	0.0429	0.2909	0.1704	0.3302	0.1157	0.8431	0.4576	0.9922	0.0399	0.1362	0.037	0.0396	1.1376	0.1787	0.2438	0.759	0.3062	0.037	0.0671	0.4199	0.057	78.6218	0.149	0.4413	0.2306	0
ENSG00000275113	GAGE2E	0	0	5.86	0	0	0	0	NA	0	0	0	0	0	0	0.0443	0	0	0	0	0.0172	0	0	NA	0	0	NA	0.1854	0	0	0	0	18.408	4.9071	0	NA	0	NA
ENSG00000276234	TADA2A	3.9874	1.7907	11.4121	3.8748	11.1094	3.2718	4.8608	3.0579	5.9893	5.5719	3.7088	4.29	3.5848	3.4477	5.9314	2.7148	2.4023	4.2555	5.861	3.868	5.7022	4.5051	5.7886	3.6404	3.9701	6.1712	4.4079	3.4792	7.3307	6.7774	6.5991	3.045	12.4098	4.6906	2.0301	3.4521	1.7917
ENSG00000278289	CT45A6	0	0	0.2316	0	0	0	0	NA	0	0	0	0	0	0.2032	0	0	0	0.6431	0	0	0	0	NA	0	0	NA	0	0	0	0	0	0	2.9258	0	NA	0	NA
